# Supplementary material for: Transcriptomic Hallmarks of Ischemia-Reperfusion Injury
Source: Cells. 2021 Jul 20;10(7):1838. doi: 10.3390/cells10071838 (PMC8305649; doi:10.3390/cells10071838)
Supplement: Supplementary file 1 [file cells-10-01838-s001.zip]

Archive with 1 entries (1 files):
- cells-1281759-supplementary.xlsx
