# Supplementary material for: Transcriptomic Hallmarks of Ischemia-Reperfusion Injury
Source: Cells. 2021 Jul 20;10(7):1838. doi: 10.3390/cells10071838 (PMC8305649; doi:10.3390/cells10071838)
Supplement: Supplementary file 1 [file cells-10-01838-s001.zip › cells-1281759-supplementary.xlsx]

## Sheet: Contents
Table#	Content
S. Table 1	The full list of DEGs reported in each publication
S. Table 2	The detailed results of Venn diagram
S. Table 3	The comparison analysis of all DEGs reported in the analysed papers and number of time they were repeated.
S. Table 4	The full list of gene's that were consistently reported to get upregulated in IRI (at least 4 time reported by papers)
S. Table 5	The full list of gene's that were consistently reported to get downregulated in IRI (at least 4 time reported by papers)
S. Table 6	The list of enriched GO terms in Biological processes domain for Upregulated genes
S. Table 7	The list of enriched GO terms in Cellular Component domain for Upregulated genes
S. Table 8	The list of enriched GO terms in Molecular Function domain for Upregulated genes
S. Table 9	The list of enriched GO terms in Biological processes domain for Downregulated genes
S. Table 10	The list of enriched GO terms in Cellular Component domain for Downregulated genes
S. Table 11	The list of enriched GO terms in Molecular Function domain for Downregulated genes
S. Table 12	The list of enriched KEGG pathways for Upregulated genes
S. Table 13	The list of enriched KEGG pathways for Downregulated genes

## Sheet: S. Table 1
Supplementary Table 1. The full list of DEGs reported in each publication with direction of expression (1 upregulated, -1 downregulate)
Zhou 2020	Direction	Cai et al. 2019	Direction	Dergunova 2018	Direction	Zhang 2019	Direction	Shi et al. 2017	Direction	Johnsen 2020	Direction	Li et al .2020	Direction
Gcnt2	1	Tgm1	1	Lyn	1	Saa2	-1	Cxcl10	1	Krt20	1	Podxl	-1
Ablim2	-1	Msr1	1	Havcr2	1	Lcn2	-1	Ccl2	1	Havcr1	1	Gpt2	-1
Lmo7	-1	Lilr4b	1	Jak2	1	Cyp2b10	-1	Tnfaip2	1	Lcn2	1	Ip6k1	-1
Tmem35	-1	Lilrb4a	1	Cd74	1	Saa1	-1	Lgals3	1	Sprr2g	1	Hip1	-1
Lmna	1	Klk9	1	Cd8a	1	B3galt1	-1	Gbp5	1	Fgb	1	Adarb1	-1
Clic1	1	Slc10a6	1	Anxa1	1	Steap4	-1	Mt1a	1	Sprr2f	1	Plin4	-1
Gfpt2	1	Lgals3	1	Tap1	1	Tifa	-1	Tagln	1	Flnc	1	Car8	-1
Wnk1	-1	Ccl12	1	Jak3	1	Cxcl1	-1	Gbp2	1	Timp1	1	Map4k3	-1
Notch4	1	Hmox1	1	Lat2	1	Orm2	-1	Tubb6	1	Fgg	1	Usf1	-1
Enc1	1	Serpina3n	1	Erap1	1	Gm7694	-1	Rassf4	1	Lgi2	1	Inafm2	-1
Slc38a7	1	Ptx3	1	Syk	1	Slc41a2	-1	Csf1	1	Saa3	1	Limk2	-1
Clec4d	1	Atf3	1	Orai1	1	Il1r1	-1	Spta1	1	Gm3486	1	Cbx7	-1
Dnmt3a	1	Hspa1b	1	Ripk2	1	Serpina3n	-1	Abcb1b	1	Vgf	1	Syde1	-1
RT1-Bb	1	Socs3	1	Alcam	-1	Cldn14	-1	Txnip	1	Chil3	1	Zfp740	-1
S100a11	1	Bcl3	1	Prkcb	-1	Apcs	-1	Mt2A	1	Serpina3n	1	Wbp1l	-1
Cdk16	-1	Flnc	1	Camk4	-1	Slc37a1	-1	Anxa1	1	Pla2g2e	1	Cxcl12	-1
Tax1bp1	1	Ms4a6d	1	Ptk2b	-1	Scara5	-1	Flnc	1	Slpi	1	Epb41	-1
Ccl6	1	Ccl9	1	Hmox1	1	Saa4	-1	LOC310926	1	Sox9	1	Plin5	-1
Pa2g4	1	Osmr	1	Lcn2	1	Nrg4	-1	Fmod	1	Fga	1	Trim25	-1
Xbp1	1	Adam8	1	Phlda1	1	Leap2	-1	Gpnmb	1	Sult1e1	1	Pald1	-1
Arhgap8	1	Ccl3	1	Pim1	1	Mt2	-1	S1pr3	1	Cdkn1a	1	Snx33	-1
Esam	1	Mmp12	1	Gadd45g	1	Zc3h13	-1	Id3	1	Gjb4	1	Pgpep1	-1
Ttc12	1	Rhoj	1	Litaf	1	Gm14403	-1	Mx2	1	Serpine1	1	2310011J03Rik	-1
Sirt5	-1	AI607873	1	Mcl1	1	Prg4	-1	Anxa2	1	Mmp7	1	Map4k2	-1
Slc22a18	-1	Serpina3m	1	Chac1	1	Bcl3	-1	Ahnak	1	Cbr3	1	Rgs12	-1
Phf23	1	Klk6	1	Ppp1r15a	1	Serpina10	-1	Nqo1	1	Serpina7	1	Ndst2	-1
Eif3d	1	Il6	1	Nuak2	1	Mt1	-1	Rrm2	1	Hp	1	Mlxip	-1
Tacc2	1	Emp1	1	Zc3h12a	1	Serpina3m	-1	Cxcl12	1	Il24	1	Zfp746	-1
Zbtb1	1	Serpine1	1	Lgals1	1	Orm3	-1	Dab2	1	Grp	1	Fam160b1	-1
Smarca2	-1	Plaur	1	S100a9	1	Tacc2	-1	Aurkb	1	Gm7945	1	Tnfsf10	-1
Osmr	1	Adamts9	1	Cdk1	1	Tirap	-1	Vim	1	S100a8	1	Inpp1	-1
Srfbp1	1	Cd44	1	Fas	1	Onecut1	-1	Plec	1	Gm22	1	Chd6	-1
MGC95208	1	Spp1	1	Tnfrsf1a	1	Slc41a1	-1	Gstp1	1	Spp1	1	Egflam	-1
Pi4k2b	1	Gpr35	1	Casp1	1	Tmem87b	-1	Parp14	1	Smpdl3b	1	Palm	-1
Dagla	-1	Mt2	1	Niacr1	1	Lpgat1	-1	Hmgb2	1	Gm6482	1	Fzd6	-1
Spi1	1	C5ar1	1	Chi3l1	1	Gm14420	-1	Cd63	1	Calcb	1	Agrn	-1
Clec4b2	1	Adamts1	1	Bid	1	Slc39a14	-1	Cd44	1	Saa1	1	Tmem18	-1
Clec4e	1	A2m	1	Dab2	1	Slc30a5	-1	LOC257642	1	Crct1	1	Cdc42ep1	-1
Omg	-1	Csf2rb2	1	Nek6	1	Cyp2c29	-1	Vcam1	1	Mmp10	1	Zbtb46	-1
Cldnd1	1	Hspb1	1	Aen	1	Tbl1xr1	-1	Ril	1	Dhrs9	1	Slc35b4	-1
Sdad1	1	Gdf15	1	Cdca7	1	Slc10a2	-1	Gpx1	1	Spaca7	1	Men1	-1
Osm	1	Fosl1	1	Aatf	1	Abca1	-1	Nes	1	Il1r2	1	Uchl3	-1
Tinf2	1	Sele	1	Tp53	1	Arhgef26	-1	Pdpn	1	Gm10720	1	Lifr	-1
Ccdc86	1	Ms4a6c	1	Tgfbr2	1	Tgm1	-1	Fn1	1	Gm10718	1	Slc9a3r2	-1
Tars	1	Hspa1a	1	Dap	1	Acvr1b	-1	Foxj1	1	Clec4d	1	Trim11	-1
Spg21	1	Ccr1	1	Phlda3	1	Rsrp1	-1	Ednrb	1	Gm10719	1	Hipk1	-1
Sgcg	-1	Zfp36	1	Dnase2	1	Chd9	-1	A2m	1	Akr1b8	1	Fut11	-1
Ddx18	1	C3ar1	1	Siva1	1	Orm1	-1	Gsta3	1	Crlf1	1	Sigirr	-1
Tuba4a	-1	Tnc	1	Rhbdd1	1	Il17ra	-1	Pla2g7	1	Il1f6	1	Cbfa2t3	-1
Chchd10	-1	Ccl11	1	Sp110	1	Xbp1	-1	Slc43a2	1	Gm10721	1	Klf3	-1
Gphb5	1	Tnfrsf12a	1	Stk17b	1	Il13ra1	-1	Tagln2	1	Ccr1	1	Caskin2	-1
Rnase2	1	Lif	1	Pawr	1	Serpina7	-1	Mrc1	1	Cldn14	1	1110038F14Rik	-1
Hmgn3	-1	Clcf1	1	Sh3glb1	1	Egfr	-1	Hmox1	1	Ugt1a9	1	Gtpbp8	-1
Plin2	1	Gpr84	1	Casp3	1	Ppp1r10	-1	Cd151	1	Tmprss11f	1	Stard8	-1
Stau2	-1	Ccl4	1	Pkn2	1	Snx10	-1	Lama5	1	Mmp19	1	Cnnm3	-1
Adgre1	1	Ctla2a	1	Pim3	1	Gm14327	-1	Mmp14	1	S100a9	1	Zfp970	-1
Ccl7	1	Eda2r	1	Dram2	1	Rpp38	-1	Gas6	1	Cxcl2	1	Zfp606	-1
Nuak2	1	Tmem252	1	Tnfrsf11b	-1	2010003K11Rik	-1	Rbm3	1	Lgals3	1	Heg1	-1
Dhrs1	1	Selp	1	Ntn1	-1	Gan	-1	Plat	1	BC061237	1	Abcc4	-1
Mettl6	1	Cd244	1	Kcnip3	-1	Ptpn3	-1	Abca1	1	Fosl1	1	Pcdh1	-1
Cxxc5	-1	Cdkn1a	1	Prkcb	-1	Lrg1	-1	C1qa	1	Mmp8	1	Wdr24	-1
Rnd3	1	Gtse1	1	Itpr1	-1	Eef1e1	-1	Flna	1	Gm10715	1	Chst15	-1
Them6	-1	Tnf	1	Erbb4	-1	Fgg	-1	Myh9	1	Mmp3	1	Adgrf5	-1
Sat1	1	Rnf125	1	Dcc	-1	Gnat1	-1	Tln1	1	Serpinb2	1	Eml3	-1
Ubald1	-1	Glipr2	1	Acvr1c	-1	Ptpn2	-1	Lamc1	1	Tnfrsf23	1	Arl14ep	-1
Tmem98	-1	Csf2rb	1	Prkca	-1	Slc25a19	-1	Stat3	1	3300005D01Rik	1	Slc36a1	-1
C1qtnf1	1	Steap4	1	Bmf	-1	Onecut2	-1	Grn	1	Gml	1	Max	-1
Lyl1	1	Ccl7	1	Cyr61	1	Tnfrsf1a	-1	Gja1	1	Hesx1	1	Mthfsd	-1
Prss23	1	Cd300lf	1	Cd44	1	Sh3bp2	-1	Msn	1	Sh2d5	1	Gan	-1
Ifit3	1	Tlr13	1	Itga5	1	Ireb2	-1	Sepp1	1	Gm8126	1	Prodh	-1
Hgh1	1	Plin2	1	Olr1	1	B4galt1	-1	LOC100360880	-1	Itih4	1	Plcg1	-1
Tmbim1	1	Timp1	1	Cd93	1	Nnmt	-1	Npas4	-1	Mt2	1	Dab2ip	-1
Emp2	1	Fcgr4	1	Fn1	1	Zfc3h1	-1	Nr4a1	-1	Gpr64	1	Znhit2	-1
Lypd1	-1	Cybb	1	Icam1	1	Cers6	-1	Fos	-1	Gprc5a	1	Nbeal2	-1
Cabp7	-1	Gbp2	1	Cdhr1	-1	Acpp	-1	Insig1	-1	Cd14	1	C130074G19Rik	-1
Sertad1	1	Gfap	1	Cdon	1	Fga	-1	Mvd	-1	Ptprn	1	Pygo2	-1
Tmem252	1	Il33	1	Vcl	1	Stat3	-1	Scd1	-1	Gm10722	1	Lipe	-1
Isg20l2	1	C3	1	Cxadr	1	Raph1	-1	Sertm1	-1	Gm10717	1	Zfp949	-1
Tmem43	1	Cd180	1	Gp5	1	Plcxd2	-1	Acat2	-1	Cxcl3	1	Kdm5d	-1
Rassf1	1	Tlr2	1	Lgals3bp	1	Sult1e1	-1	Idi1	-1	Lyve1	1	Golga1	-1
2021-03-03	1	Bcl2a1b	1	Cdh3	-1	Cep85	-1	Mpped1	-1	Ereg	1	Hyal2	-1
Arrdc3	1	Hcar2	1	Bcam	-1	Plscr1	-1	Hmgcs1	-1	Lpo	1	Zfp276	-1
Lrrc59	1	Dab2	1	Ctgf	-1	Wsb1	-1	Sv2b	-1	Uox	1	Car4	-1
Fip1l1	1	Fcgr2b	1	Glycam1	1	Hamp	-1	Lss	-1	2010003K11Rik	1	Fam161b	-1
Emc9	-1	Cd300ld	1	Ret	1	Gar1	-1	Cyp51	-1	Adam8	1	Zfp398	-1
Ltbr	1	Cebpd	1	Spp1	1	Gstt3	-1	Fdps	-1	Orm1	1	Smarcd2	-1
Rhoj	1	Col5a3	1	Itgam	1	Mctp2	-1	Msmo1	-1	Ucp3	1	aok2	-1
Gadd45b	1	Lyve1	1	Itgal	1	Zfp160	-1	Snca	-1	Ppef1	1	Nr2f2	-1
Parp3	1	Slc15a3	1	Itgb2	1	Itih4	-1	Nefm	-1	Saa2	1	Gja4	-1
Akr1e2	-1	Apold1	1	Vwf	1	Map3k1	-1	Aacs	-1	Adamts4	1	Tia1	-1
Etf1	1	Ch25h	1	Itgb4	1	Fgl1	-1	Slc17a7	-1	Dusp5	1	Klhl2	-1
Frmd8	1	Maff	1	Parva	1	Prox1	-1	Hmgcr	-1	Tnc	1	Zfp790	-1
Nfkb2	1	Cd72	1	Fbln5	1	Icam1	-1	Fdft1	-1	Ahsg	1	Eln	-1
Cdip1	-1	Milr1	1	Cd9	1	Myd88	-1	Camkv	-1	Plin2	1	Papln	-1
Zfand2a	1	Osm	1	Itgb3	1	Zkscan7	-1	Dync1i1	-1	Gm5799	1	Knop1	-1
Pitpnm1	-1	Cd14	1	Pecam1	1	Apex1	-1	Crym	-1	Il1rn	1	Cd300lg	-1
Dis3l	-1	Rab7b	1	Itgb1	1	Zfp825	-1	Pde2a	-1	Arg2	1	Il17rd	-1
Rac2	1	Ctla2b	1	Cdh5	1	Fgb	-1	Ube2ql1	-1	Gm12551	1	Rasal2	-1
Pmaip1	1	P2ry2	1	Podxl	1	Mb21d2	-1	Gabra5	-1	Gm26870	1	Ptprb	-1
Gimap9	1	Il4ra	1	Pkn2	1	Tlr2	-1	Fgf13	-1	AA467197	1	Vsir	-1
Isg20	1	Serpina3i	1	Adam15	1	Wdr45b	-1	Syn2	-1	Hpx	1	Hand2	-1
MGC105649	1	Aspg	1	Ptprf	1	Slc25a51	-1	Dock9	-1	Muc4	1	Abcg2	-1
Twf1	1	Irx3	1	Pxn	1	Stap2	-1	Acsl4	-1	Medag	1	Dach1	-1
Slc10a4	-1	Sbno2	1	Esam	1	Zfp397	-1	Nefl	-1	Steap1	1	Ptgs1	-1
Ndn	-1	Tgfbi	1	Pdzd2	-1	Cxcl13	-1	Snap25	-1	C3	1	Fn3krp	-1
Lmcd1	1	Itgax	1	Alcam	-1	Eif1a	-1	Stmn4	-1	Apoc2	1	Dusp7	-1
Ebna1bp2	1	Tubb6	1	Reln	-1	Zfp866	-1	Syt1	-1	Mat1a	1	Oraov1	-1
Igtp	1	Msn	1	Cntn3	-1	Sepsecs	-1	Syt4	-1	Gm10800	1	Trim7	-1
Cmbl	-1	Bcl2a1d	1	Cntn2	-1	Creb3l2	-1	Cnr1	-1	Tnfrsf12a	1	Xpa	-1
Eif1a	1	Runx1	1	Tenm2	-1	Hook1	-1	Psd	-1	Vtcn1	1	Bmp6	-1
RT1-A2	1	Ripk3	1	Ephb1	-1	Pcyt1a	-1	Stmn3	-1	Slc25a24	1	Ppcs	-1
RT1-Ba	1	Tm4sf1	1	Tnr	-1	Ctsj	-1	Fasn	-1	Gpnmb	1	Mkl2	-1
RT1-CE4	1	Tnfrsf1a	1	Cntnap1	-1	Tnip2	-1	Ina	-1	Akap12	1	Ints5	-1
RT1-Da	1	Rgs1	1	Cdh9	-1	Elovl6	-1	Akap12	-1	Inhba	1	Rflnb	-1
RT1-T24-1	1	Tlr1	1	Ninj2	-1	Nfyb	-1	Rab3a	-1	S100a3	1	Npr3	-1
Scn4b	-1	Map3k6	1	Itgb6	-1	Etv6	-1	Sqle	-1	Itgam	1	Egfl7	-1
RT1-Db1	1	Stx11	1	Spon2	-1	Il6st	-1	Gap43	-1	Plaur	1	Sh2d3c	-1
Ssr1	1	Hmgb2	1	Cadm2	-1	Ikzf5	-1	Rab6b	-1	Gm26626	1	Pck2	-1
Ldhd	-1	Mt1	1	Cercam	-1	Zfp445	-1	Tmem130	-1	Gm21738	1	Xdh	-1
Trim10	1	Slc14a1	1	Pcdhb3	-1	Thap2	-1	42252	-1	Gm7970	1	Ttc14	-1
Srsf9	1	Vim	1	Fat3	-1	Zfp143	-1	Nsg2	-1	Gm11168	1	Inf2	-1
Oas3	1	Cxcl16	1	Cdh20	-1	Pnn	-1	Stmn2	-1	Gm17654	1	Trim12c	-1
Trim25	1	Gpr65	1	Prkca	-1	Lrig1	-1	Syp	-1	Acsbg1	1	Trim21	-1
Ier2	1	Mvp	1	Cx3cl1	-1	Smpd3	-1	Syn1	-1	Il6	1	Zfp729a	-1
Mest	-1	Gldn	1	L1cam	-1	Ndufaf4	-1	Slc38a3	1	Lrg1	1	Sac3d1	-1
G0s2	1	Parp3	1	Gp1bb; Sept5	-1	Atp8b1	-1	Igsf11	1	Areg	1	Hspa12b	-1
Utp4	1	Rab20	1	Tmem100	1	Il15ra	-1	Dhcr7	-1	Prss22	1	Lpcat1	-1
Spsb2	1	Plek	1	Angpt2	1	Crp	-1	Dhcr24	-1	Gm3676	1	Cbx6	-1
Ebag9	-1	Il19	1	Angptl4	1	Mitd1	-1	C1qc	1	Gm7954	1	Patz1	-1
Coq10b	1	Tnfsf8	1	Lgals3	1	Afmid	-1	Rsad2	1	Ms4a8a	1	Ankrd9	-1
Tceal1	-1	Mnda	1	Gadd45g	1	St3gal1	-1	Fbxo2	1	Gm12240	1	Edc3	-1
Nepro	1	Clec7a	1	Jmjd6	1	Ctps	-1	Cpt1a	1	Slc7a11	1	Slc4a8	-1
Oasl	1	Procr	1	Mcl1	1	Gm379	-1	Kifc2	-1	Gm807	1	Zfp629	-1
Riok2	1	Srgn	1	Ifrd1	1	Heatr1	-1	Lrrn3	-1	S100a6	1	Tprn	-1
Rrp15	1	Pdpn	1	Cebpb	1	Arl15	-1	Ptpru	-1	Serpina3c	1	Tmem88	-1
Tmem140	1	Tnn	1	Apold1	-1	Cyp3a13	-1	Timp1	1	Gnat1	1	Rarg	-1
Asphd2	-1	Sphk1	1	Sik1	1	Thpo	-1	Sult4a1	-1	F13a1	1	Cd200	-1
Lrg1	1	Mmp19	1	Igsf9	1	Nostrin	-1	Camk2a	-1	Lrp8	1	Csgalnact1	-1
Srsf2	1	Capg	1	Npas4	1	Ube3a	-1	Sdc4	1	Sprr1a	1	Bdh1	-1
Atl1	-1	Ifi204	1	Zc3h12a	1	Tmem186	-1	Mki67	1	Hmox1	1	Commd5	-1
Ly49si3	1	Ctsc	1	Neurod6	-1	Exosc1	-1	Lfng	1	Gm14319	1	Zhx3	-1
Tsku	1	Phox2a	1	Hes5	-1	Crebzf	-1	Slc20a1	1	Tcam1	1	Shprh	-1
Pip5k1c	-1	Ccl6	1	Csrp2	-1	Helb	-1	Nbl1	1	Gdf15	1	Amigo2	-1
Tmem120a	1	Fgr	1	Psmb8	1	Nos1ap	-1	Lcp1	1	Cxcl5	1	St6galnac2	-1
Rnd2	-1	Cd109	1	Ggn	1	Stat2	-1	Cd9	1	Rbmy	1	Nav3	-1
Mok	-1	S100a11	1	Hlx	1	Zfp113	-1	Acsl3	-1	Gm8220	1	Dgke	-1
Eng	1	Nlrc5	1	Vamp5	1	Polr3d	-1	Lamb2	1	Wfdc21	1	Zbtb39	-1
Trim26	1	Oasl1	1	Hspa2	1	Trak2	-1	Aox1	1	Gm10801	1	Zfp950	-1
Hcls1	1	Nes	1	Gldn	1	Insc	-1	Clstn3	-1	Srxn1	1	Sprtn	-1
Rnf10	1	Ms4a6b	1	Dab2	1	Rrs1	-1	Chodl	-1	Fam83c	1	Gipc3	-1
Gpatch2	1	Arpc1b	1	Sfrp1	1	Ppp6c	-1	Kiaa0895l	-1	D630011A20Rik	1	Zfp366	-1
Fermt2	1	Slc44a3	1	Mgp	1	Litaf	-1	Lxn	1	Msr1	1	Ajuba	-1
Anxa11	1	Apobr	1	Anpep	1	Nol9	-1	Narf	-1	1700049E17Rik1	1	Mtmr10	-1
Nedd9	1	Ecscr	1	Tgfbr2	1	St3gal4	-1	Eef1a2	-1	Ugt1a10	1	Ston1	-1
Bag3	1	Lrrc32	1	Nde1	1	Nop58	-1	Slc2a1	1	Mfi2	1	Gpihbp1	-1
Doc2g	-1	Rbm47	1	Rhbdd1	1	Grem2	-1	Ccl7	1	Atp13a4	1	Ttll7	-1
Cnnm2	-1	Epha2	1	Dll1	1	Ablim1	-1	Csrp1	1	Gm2832	1	9930111J21Rik2	-1
Slc37a1	1	Zbp1	1	Fgf2	1	Cstf2t	-1	Clic1	1	Serpina3m	1	Aqp7	-1
Rai14	1	AA467197	1	Ptbp3	1	Nol8	-1	Mthfd1	1	Lox	1	Tmem82	-1
Ell3	1	Tagln2	1	Sox11	1	Taf2	-1	Thbs1	1	Socs3	1	Notch4	-1
Akap2	1	Rsad2	1	C1galt1	1	Zbtb20	-1	Slfn13	1	Lypd3	1	Thap7	-1
Tardbp	1	Ifi203	1	Arf6	1	0610030E20Rik	-1	Serpini1	-1	Cidec	1	Zbtb5	-1
Ppan	1	Ucn2	1	Cntf	1	Zkscan3	-1	Asic2	-1	Tcf23	1	Trim2	-1
Glipr1	1	Icam1	1	Tgfb1i1	1	Hp	-1	Cdkn1a	1	Anxa3	1	Zfp952	-1
Tuba1c	1	Pappa	1	Bex1	1	Cyp2c70	-1	Bcas1	1	Gjb3	1	Ephb4	-1
Tmod3	1	Akr1b8	1	Ppp1r9a	-1	Ugcg	-1	Carhsp1	1	Cyp3a13	1	Zfp526	-1
Nid2	1	Casp4	1	Ntrk3	-1	Zfp617	-1	Sc5d	-1	Gm14005	1	Klf15	-1
Irgm	1	Lpin3	1	Myt1l	-1	Yod1	-1	Cplx1	-1	Myc	1	Tbx2	-1
Zfp18	1	Edn1	1	Ntrk1	-1	Mtss1	-1	Ssc5d	1	Sfn	1	Gstt2	-1
Ftsj3	1	Osgin1	1	Camk2g	-1	Arpin	-1	Icam1	1	Cd44	1	Glce	-1
Cldn4	1	Cdk6	1	Agrn	-1	Srsf7	-1	Slc27a1	1	Gm3216	1	Zfp780b	-1
Mnda	1	Clec4d	1	Adcyap1r1	-1	Rnf6	-1	Eln	1	Nrcam	1	Zfp319	-1
Zfp281	1	Hk3	1	Rasgrp1	-1	Gtf2a2	-1	Piezo1	1	Ppl	1	Card10	-1
Arhgap24	-1	Lcp1	1	Unc13a	-1	Mmp8	-1	Caly	-1	Hk2	1	Agap2	-1
Utp3	1	Slfn2	1	Speg	-1	Slc35e3	-1	Cav1	1	Samd5	1	Prag1	-1
Lias	-1	Bdkrb2	1	Bmp4	-1	Soat2	-1	Axl	1	Gpr176	1	Zfp958	-1
Irf9	1	Akap12	1	Ngef	-1	Ddx28	-1	Tmem176b	1	Lrp8os2	1	Ap5b1	-1
Lcp1	1	Tnfsf9	1	Sema4f	-1	Srsf1	-1	Abcc4	1	Cd163	1	Dbndd2	-1
Spry2	1	Lcp2	1	Serpine2	-1	Ccdc25	-1	Tnfrsf1a	1	Retnlg	1	Pik3r1	-1
Sh2d4a	1	Il1r1	1	Dbn1	-1	Sowahc	-1	Id1	1	Retn	1	Mfsd7c	-1
Mfap3l	1	Ucp2	1	Stmn1	-1	Rwdd4a	-1	Acadl	1	Pf4	1	Rrnad1	-1
Adck4	1	Dmbx1	1	L1cam	-1	Mcts2	-1	LOC365985	-1	Cyp4a14	1	Btnl9	-1
Grwd1	1	Fgl2	1	Wipf3	-1	Gm10226	-1	Slc12a4	1	Arg1	1	Plekhf1	-1
Uros	-1	Hpx	1	Camk2b	-1	Ccnt1	-1	Rhbdl3	1	5830416P10Rik	1	Apobec3	-1
Gsto2	1	Naip2	1	Mcm5	1	Adgrl2	-1	Adap1	-1	Stil	1	Zfp74	-1
Tspyl4	-1	Arg1	1	Mcm3	1	Rpf2	-1	Kit	-1	Itgb3	1	Sema7a	-1
Cytip	1	Il21	1	Mcm6	1	Cdk7	-1	Wls	1	Aldh1a7	1	4930578C19Rik	-1
Dusp2	1	Gabre	1	Rrm2	1	Tmem18	-1	Slc12a5	-1	Clcf1	1	0610030E20Rik	-1
Trim32	-1	Klk7	1	Mcm2	1	Tha1	-1	Ndrg1	-1	Dnajb13	1	Ifi44	-1
Ankrd9	-1	Angpt2	1	Mcm4	1	Zfp809	-1	Sft2d2	1	Anxa2	1	Ccnj	-1
Spag1	-1	Cyr61	1	Gins4	1	Fam208b	-1	Sord	1	A630081J09Rik	1	Adora2a	-1
Prr5	1	Fcgr1	1	Pcna	1	Zfp329	-1	Prc1	1	Hmga1-rs1	1	Slc35c1	-1
Slc35g2	-1	Ifitm1	1	Pold1	1	Mrpl47	-1	Cxcl16	1	Tat	1	Dok4	-1
Sp140	1	Fcer1g	1	Rrm1	1	Pcm1	-1	Cabp7	-1	NA	1	Osbpl7	-1
Fus	1	Hbegf	1	Prim1	1	Tefm	-1	Anxa5	1	Lif	1	Rnf169	-1
Jmjd6	1	Fyb	1	Pola2	1	Cyb5d1	-1	Sncb	-1	BC021614	1	Rapgef3	-1
Tbrg4	1	Tnfrsf10b	1	Mcmbp	1	Mlx	-1	Nsdhl	-1	Dclk1	1	Zfp334	-1
Tm9sf1	1	Ifi30	1	Rbms1	1	Zfp146	-1	Myl12a	1	Ptprt	1	Smim1	-1
Adgre5	1	Btc	1	Lyn	1	Stk38l	-1	Cenpf	1	Ccl2	1	Zbtb34	-1
Zfp143	1	Anxa2	1	Havcr2	1	Wdr81	-1	Cryab	1	Serpina10	1	Thsd1	-1
Fkbp5	1	Litaf	1	Olr1	1	Gja1	-1	Junb	-1	Tubb2a	1	Trim45	-1
Dpp10	-1	Gpnmb	1	Hmgb2	1	Tomm5	-1	Litaf	1	Ptrh1	1	Tctn1	-1
Phlda3	1	Trem1	1	C3	1	Gnl2	-1	Adcy1	-1	Fcrlb	1	Net1	-1
Nfe2	1	Ncf4	1	Tlr2	1	Dimt1	-1	Fas	1	Ccl9	1	Rasl10a	-1
Fam20a	-1	Igf2bp2	1	Ccl2	1	Cd33	-1	Ptpn5	-1	Bmper	1	Trim12a	-1
Dgat2	1	Fblim1	1	F2rl1	1	Foxq1	-1	Dtx3l	1	Aloxe3	1	Zfp84	-1
Rgs7bp	-1	Galnt15	1	Il1b	1	Gm14288	-1	Trim47	1	Clec4e	1	Def6	-1
Plpp7	-1	Tmem154	1	Ccl3	1	Bzw2	-1	Tap1	1	1200007C13Rik	1	Ip6k3	-1
MGC108823	1	Cd53	1	Zc3h12a	1	Brix1	-1	Ldlr	-1	Gypa	1	Lims2	-1
Ccl9	1	Il2rg	1	Il1a	1	Vmp1	-1	Nrgn	-1	Ltbp2	1	Zfp866	-1
Ak6	1	D17H6S56E-5	1	Cd14	1	Gpcpd1	-1	Creg1	1	6030408B16Rik	1	Adora1	-1
Irf2bpl	1	AB124611	1	Tlr7	1	Rnf38	-1	Nr4a2	-1	Fbn2	1	Spock2	-1
Zbtb38	1	Lrrc25	1	S100a9	1	Eif2ak2	-1	Msr1	1	Hpcal4	1	Map3k6	-1
Slc13a4	-1	Col4a1	1	Anxa1	1	Elac1	-1	Fam57b	-1	Fpr1	1	Rnf144b	-1
Ckmt1b	-1	Cd93	1	Hck	1	Pik3r1	-1	Vwa5a	1	Raet1e	1	Snrk	-1
Cdh20	-1	Irak3	1	Chi3l1	1	Abce1	-1	Ech1	1	Rpp25	1	Zcchc3	-1
Rit2	-1	Cd274	1	Cnr2	1	Pcid2	-1	Arpc1b	1	Mug1	1	Zfp646	-1
Thbs1	1	Pilra	1	Myd88	1	Nol10	-1	Ddx58	1	Gm3072	1	Sertad3	-1
Ggn	1	1600002K03Rik	1	Csf1	1	Zfp518a	-1	Suclg2	1	Krt79	1	Hrct1	-1
Sipa1l3	-1	Acan	1	Nrros	1	Ccdc51	-1	Phyhip	-1	Gm8104	1	Klf13	-1
Stard10	-1	Itga5	1	Camk4	-1	Lbp	-1	LOC684871	1	S100a10	1	Fbxo46	-1
Pknox1	1	Cyyr1	1	Tril	-1	Rnf185	-1	Srxn1	1	Trem1	1	Gja5	-1
Capg	1	Serpinf2	1	Tmem100	1	Fam126b	-1	Gng7	-1	Acot5	1	Zfp563	-1
Moap1	-1	Lat2	1	Pdpn	1	Lrrc8a	-1	Birc2	1	Mast1	1	Zfp738	-1
Dapk2	1	Smim3	1	Nes	1	1700024P16Rik	-1	Cxcl14	1	Eda2r	1	Zfp946	-1
Tagln2	1	Loxl2	1	Angpt2	1	Dus4l	-1	Hspb8	1	Fpr2	1	Kif26a	-1
Cxcl14	1	Loxl1	1	Angptl4	1	Zfp950	-1	Acss1	1	Pdk4	1	Trim56	-1
Tspan17	1	Saa1	1	Gadd45g	1	Garem	-1	Gprc5b	1	Rin1	1	Sft2d3	-1
Slc12a7	1	Nuak2	1	Zfp36l1	1	Tbccd1	-1	Rit2	-1	Gm5798	1	Zfp709	-1
Fosl2	1	Ifitm3	1	Jmjd6	1	Srp54a	-1	Plek	1	Fut2	1	Paqr8	-1
Axl	1	Il13ra1	1	Mcl1	1	Gm10309	-1	Laptm4b	1	Gm26809	1	Zfp764	-1
Ubtd1	1	Gbp6	1	Ifrd1	1	Timm10	-1	Nfkb2	1	Plin4	1	Gata2	-1
B3galnt1	1	Tgm2	1	Zfp36	1	Foxa2	-1	Mcm2	1	Eif4ebp1	1	Tnfaip8l2	-1
Bmyc	-1	Stat3	1	Ptp4a1	1	Chil3	-1	Slc6a7	-1	Hmgcs2	1	Inip	-1
Gsg1	1	Klk8	1	Sik1	1	Wdr43	-1	Slc4a2	1	Gm10375	1	Tril	-1
Wasf2	1	Tgif1	1	Tbx3	1	Susd6	-1	Lyn	1	Mt1	1	Slc45a3	-1
Zbtb16	-1	Cd86	1	Igsf9	1	Slc9a3r1	-1	Dusp1	-1	Itga5	1	Tmem200b	-1
Hmgn1	1	Vav1	1	Dll4	1	Fastkd1	-1	Il4r	1	Atf3	1	Lmod1	-1
Cbfb	1	Phf11d	1	Zc3h12a	1	Lrrc75a	-1	Cd83	1	1700011I03Rik	1	Zfp35	-1
Anp32e	1	St14	1	Neurod6	-1	2610008E11Rik	-1	Sec14l3	-1	Serpinb9b	1	Tigd5	-1
Rhoh	1	Scara5	1	Hes5	-1	Rars2	-1	Jakmip1	-1	Myof	1	B3gnt8	-1
Chchd4	1	Apobec1	1	Igfbp2	-1	Ddi2	-1	Igtp	1	Nup62cl	1	Cbx2	-1
Tmem39a	1	Tspan4	1	Fzd2	-1	Rsl24d1	-1	Nr3c2	-1	Ankrd1	1	Hecw2	-1
Lilrb4	1	Gch1	1	Olfml3	-1	Ror1	-1	Cxcl1	1	Edn1	1	Lhx6	-1
Lhfpl5	-1	Pros1	1	Csrp2	-1	Zbtb6	-1	Plcd1	1	Hmga1	1	Zfp772	-1
Slc16a4	-1	Trib3	1	Vamp5	1	Rrn3	-1	Prkcdbp	1	Aim1l	1	Nynrin	-1
Ndrg3	-1	Cst7	1	Hspa2	1	Ell	-1	Tmem176a	1	Gm21677	1	Arhgap27	-1
Fam214b	1	Slc4a1	1	Dab2	1	Zfp961	-1	Nfkb1	1	Cdsn	1	Zfp11	-1
Slc25a34	-1	B430306N03Rik	1	Hopx	1	Zfp40	-1	Tcirg1	1	Asprv1	1	Capn10	-1
Vwa1	1	Ccr5	1	Wnt7b	1	Sgms1	-1	Nts	-1	Cldn1	1	Zfp111	-1
Ankrd46	-1	Slc43a3	1	Anpep	1	Nip7	-1	Mal2	-1	Car13	1	Sall2	-1
Ccdc153	-1	Bag3	1	Nde1	1	Zfp958	-1	Crb2	1	Prrg4	1	Nhsl2	-1
Tekt4	-1	Slc11a1	1	Dnase2	1	Gcnt2	-1	Uap1l1	1	Serpina3i	1	Jade2	-1
Slc46a1	-1	Fas	1	Creb3l1	1	Nat8f2	-1	LOC498276	1	Psat1	1	Zfp809	-1
Notum	-1	Irgm1	1	Dhh	1	Rprd1a	-1	Myh2	1	Mlkl	1	Alkbh4	-1
Mak16	1	Cd68	1	Sfrp1	1	Smad5	-1	Dnah1	1	Gm16098	1	Alox12	-1
Trim5	1	Clec5a	1	Fgf2	1	Zscan22	-1	Ifit2	1	Krt8	1	Rsrp1	-1
Tifa	1	Col2a1	1	Sox11	1	Rlim	-1	Tap2	1	Tinagl1	1	Gatsl3	-1
Usp18	1	Pirb	1	Cebpa	1	Fam47e	-1	Phactr3	-1	Snora20	1	Zbtb6	-1
Errfi1	1	Tnni1	1	Aplnr	1	Zfp595	-1	Slc25a10	1	Serpinb9e	1	Zbtb16	-1
Wdr89	1	Elf4	1	C1galt1	1	Cebpg	-1	Gng3	-1	Hemt1	1	Hps6	-1
Oaf	1	Glipr1	1	Ggn	1	Pnpt1	-1	Kcnip2	-1	Chrnb1	1	Zfp113	-1
Cdv3	1	Frrs1	1	Cntf	1	Zfp874b	-1	Myof	1	Brca1	1	Zfp101	-1
Ccdc51	-1	Glycam1	1	Fzd6	1	Slc16a10	-1	Kank2	1	Rap2b	1	Mxd4	-1
Paqr8	-1	Gadd45g	1	Utp3	1	2700097O09Rik	-1	Fam5b	-1	Bdkrb2	1	Zfp870	-1
Neurl3	1	Tlr7	1	Apold1	-1	9830147E19Rik	-1	Itgb2	1	Postn	1	Tmem229b	-1
Mospd1	1	Fgf2	1	Foxg1	-1	Irak4	-1	Chdh	1	Acvr1c	1	Zfp112	-1
Prickle3	1	Cd9	1	Dlx5	-1	Trp53	-1	Mvp	1	Gdf6	1	Spaar	-1
Utp14a	1	Ggta1	1	Dll1	-1	Nedd4l	-1	Arpp21	-1	Serp2	1	Vmac	-1
RGD1305733	-1	Myd88	1	Reln	-1	Mid1	-1	Slc27a3	1	Cd1d1	1	Zfp595	-1
Wdr1	1	Apobec3	1	Ppp1r9a	-1	Gm14325	-1	Angptl4	1	Ahnak2	1	Fam57b	-1
LOC361016	-1	Mx2	1	Ntrk3	-1	Trp53rka	-1	Psmb10	1	Rasd1	1	Thrsp	-1
Rell2	-1	Odc1	1	Myt1l	-1	Akap17b	-1	Cfb	1	Hspb1	1	Zfp825	-1
Taf1c	1	Fcrls	1	Ntrk1	-1	Blzf1	-1	Aif1	1	Ugt1a8	1	St8sia6	-1
Dbndd1	-1	Mmp3	1	Celsr2	-1	Zfp266	-1	Irgm	1	Glipr2	1	Zfp60	-1
Cend1	-1	Iigp1	1	Camk2g	-1	Mmgt1	-1	Pld4	1	Actn1	1	Haus3	-1
Il33	1	Tap1	1	Agrn	-1	Anp32e	-1	Bmp6	1	Marco	1	Hic1	-1
Fam69b	-1	Birc3	1	Adcyap1r1	-1	Zfp931	-1	Osmr	1	Etv4	1	Kbtbd11	-1
Mall	1	B4galt1	1	Ryr2; Ryr2	-1	Tle3	-1	Parp9	1	Fndc4	1	Aplnr	-1
Lamp5	-1	Tmem106a	1	Cabp1	-1	Fubp1	-1	B4galnt1	-1	8030451A03Rik	1	Pdik1l	-1
Lpin3	1	Ptprc	1	Ebf4	-1	Dido1	-1	Cacna2d3	-1	Tnfrsf22	1	Smad6	-1
Tmem246	-1	Trf	1	Smpd3	-1	Kdm3b	-1	Mcm5	1	Sphk1	1	Skida1	-1
Sppl2b	1	Hp	1	Bmp4	-1	Dcp2	-1	Arrdc3	1	Nfil3	1	Pth1r	-1
Tmem123	1	Clic1	1	Arc	-1	Crem	-1	Hspa2	1	Upk3bl	1	Osr1	-1
Plet1	1	Sdc1	1	Ngef	-1	Tmem69	-1	Bdh2	1	Grem1	1	Syn2	-1
Nabp1	1	Mdfic	1	Cml5	-1	Srp54b	-1	Atad2	1	Nlrp12	1	Exoc8	-1
Cyb5r2	1	Sesn2	1	Erbb4	-1	Zdhhc13	-1	Napb	-1	Ngf	1	Fzd4	-1
Lrrfip1	1	Rab32	1	Bex1	-1	Gm15446	-1	Ckap2	1	Gm12840	1	Slx1b	-1
Fcmr	1	Plscr1	1	RGD1307443	-1	Zfp933	-1	Cd14	1	Asb5	1	Acer2	-1
Cib2	-1	Emp3	1	Sema4f	-1	Map4k3	-1	Pole	1	Aldh1a1	1	Irx1	-1
Tgif1	1	Hcls1	1	Serpine2	-1	C330018D20Rik	-1	Cd68	1	Neat1	1	Spata2l	-1
Tbc1d10a	1	Gadd45b	1	Dbn1	-1	Gnl3	-1	Dgkg	-1	Trim67	1	Homez	-1
Galnt3	1	Mthfd2	1	Fat3	-1	Foxk2	-1	Plau	1	Pdlim7	1	Disc1	-1
Phyhip	-1	Loxhd1	1	Stmn1	-1	Ccdc125	-1	Trim5	1	Gm15907	1	Tmem267	-1
Paqr4	-1	Soat2	1	Dcc	-1	Slmo2	-1	Ifi30	1	Chst13	1	Sox18	-1
Nsun7	-1	Slc1a5	1	Plekhb1	-1	Cobl	-1	Neurod2	-1	Serpina3e-ps	1	Kcna5	-1
Degs2	-1	Col4a2	1	Wif1	-1	Zfp97	-1	Cmpk2	1	Nt5c1a	1	Zfp72	-1
Rmnd5b	1	Marco	1	L1cam	-1	Rnmtl1	-1	Tmem123	1	Rab26	1	Tbxa2r	-1
Cxcl16	1	Cebpb	1	Wipf3	-1	Smad1	-1	Cdk1	1	4930562D21Rik	1	Zfp324	-1
Hoxb7	-1	Ccl2	1	Rgs14	-1	Gtf3c3	-1	Aebp1	1	Trim10	1	Bcl2l1	-1
LOC498368	-1	Ptgir	1	Wnt7a	-1	Srm	-1	Scara3	1	Procr	1	Arl10	-1
Ccdc117	1	Crispld2	1	Chrd	-1	Zfp729a	-1	Rgs4	-1	Naip1	1	Zfp12	-1
Wscd1	-1	Lpo	1	Piezo1	1	Mettl6	-1	Cpne4	-1	Aqp8	1	Cngb1	-1
Bop1	1	Hmga2	1	Clic1	1	Ltv1	-1	Chga	-1	Krt5	1	Tmie	-1
Bmpr1b	-1	S100a4	1	Kcnj13	-1	Ddx17	-1	Tsc22d4	1	Maff	1	Fmo2	-1
Luc7l	1	Irf9	1	Clic6	-1	Epm2aip1	-1	Tmem59l	-1	1700024B05Rik	1	Zfp128	-1
Rassf4	1	Muc2	1	Kcnj8	1	Zfp938	-1	Sox8	1	Arntl	1	Lfng	-1
Hist1h2af	1	P2ry6	1	Kcnn4	1	Mak16	-1	Elovl6	-1	Pcsk9	1	Zfp189	-1
Prpf38b	1	Stc2	1	Fxyd5	1	Gga3	-1	Ms4a6bl	1	Fgf21	1	Ankrd63	-1
Gar1	1	Itgb2	1	Kcns1	1	Nop2	-1	Zfp516	1	Gpr123	1	Tor4a	-1
Zfp467	-1	Trim72	1	Trpv4	1	Bach1	-1	Syngr3	-1	Cfd	1	Hhipl1	-1
Tuba8	-1	Siglec1	1	Orai1	1	Pprc1	-1	Cav2	1	Zyg11a	1	Sptbn5	-1
Fam110b	-1	Serpina3f	1	Glra1	1	Zfp719	-1	Ckmt1b	-1	Gch1	1	Zfp235	-1
Sit1	1	Apob	1	Clic4	1	Nkrf	-1	Nrxn3	-1	Gm6169	1	Lpin3	-1
LOC500475	-1	Pycard	1	Kcne2	-1	Plrg1	-1	Grin3a	-1	Mmp27	1	Nrg2	-1
LOC500567	1	Gbp3	1	Kcnk4	-1	Ppan	-1	Chrdl1	1	Egr2	1	2210407C18Rik	-1
Tnfrsf18	1	Plscr2	1	Cacna1i	-1	Ralgapa2	-1	Tmem150c	-1	Hsp25-ps1	1	Kank3	-1
Lrrc14	1	Cd63	1	Kcnh4	-1	Zfp729b	-1	Doc2b	-1	Krt76	1	Zfp953	-1
Slc10a3	1	Plce1	1	Cacna1a	-1	Caskin2	-1	Phlda3	1	Uhrf1	1	Neurl1b	-1
Lrrfip2	1	Nlrp3	1	Grid2	-1	Rai1	-1	Nfkbiz	1	Gm3077	1	Gimap1	-1
Cdc73	1	Lrg1	1	Grin1	-1	Mphosph10	-1	Cdh6	1	Cxcl1	1	Zfp472	-1
Tnip2	1	Lpxn	1	Kcnq2	-1	Mal2	-1	Myl9	1	Gm14143	1	Sult1a1	-1
Sox18	1	Il1r2	1	Cacna1h	-1	Tapt1	-1	Oplah	1	Gm1673	1	Gdf10	-1
Nap1l2	-1	Bpifc	1	Kcns2	-1	Rbm26	-1	Usp43	1	Stfa2l1	1	Acot11	-1
Spin1	1	Rdh10	1	Kcnip3	-1	Itih3	-1	Trim25	1	Cd1d2	1	Clec1a	-1
Wwtr1	1	Asf1b	1	Kctd8	-1	Rpain	-1	Fcgrt	1	Gm15426	1	Dynlt1c	-1
Pomk	-1	Zc3h12d	1	Kcng1	-1	Osmr	-1	Itga7	1	Isg20	1	Irx2	-1
Sigirr	1	Spi1	1	Cacnb1	-1	Nlrp12	-1	Tuba1c	1	Maoa	1	Flt3l	-1
Ehd2	1	Muc1	1	Kcnk2	-1	Ccp110	-1	Arhgdig	-1	Mup7	1	Klhl42	-1
Sde2	1	Krt18	1	Ryr2	-1	Tnfsf14	-1	Kif23	1	Ebf2	1	Zfp39	-1
Gpatch4	1	S1pr3	1	Asic1	-1	Serbp1	-1	Drc1	1	Cpb2	1	Fam117b	-1
Ankrd34a	-1	Samsn1	1	Cacnb3	-1	Marf1	-1	Fam167a	1	Sprr2e	1	Mmp28	-1
Cpne9	-1	Isg20	1	Scn8a	-1	D11Wsu47e	-1	Rasal1	-1	Galnt16	1	Dclre1b	-1
Snx20	1	Cd22	1	Kcnt1	-1	Pigm	-1	Actr3b	-1	Sacs	1	Itpripl1	-1
Syndig1	-1	Avpr1a	1	Kcnv1	-1	Tab1	-1	Mdk	1	Cd68	1	Adam33	-1
Dnajc25	1	Ltbr	1	Kcna4	-1	Galnt4	-1	Tapbpl	1	Ifitm10	1	Zfp748	-1
Fundc1	-1	Itprip	1	Cacna2d3	-1	Ccdc66	-1	Stk32c	-1	Cbr1	1	Wisp2	-1
Pum3	1	Hck	1	Gria3	-1	Cwf19l2	-1	Mgst1	1	Cd209f	1	Tnfrsf25	-1
Mettl24	-1	Trim30a	1	Cacng3	-1	Coa4	-1	Ifitm2	1	Gm7233	1	Atoh8	-1
Ier5l	1	Angptl4	1	Cacna1e	-1	Zkscan1	-1	Rimbp2	-1	Adam12	1	Ltc4s	-1
Fibin	-1	Plet1	1	Kcnab1	-1	Tipin	-1	Ptpn6	1	Arhgap11a	1	Tlr13	-1
Itpripl1	1	Pabpc1l	1	Scn3b	-1	Srsf2	-1	Gpr22	-1	1700019L03Rik	1	Ctu1	-1
Fam131b	-1	Fam187a	1	Kcnj4	-1	Gopc	-1	Gtse1	1	H2-M9	1	Tcf15	-1
Setmar	-1	Slfn8	1	Kcnq5	-1	Pdcd11	-1	Sned1	1	Pvr	1	D930048N14Rik	-1
Fam110c	1	Ttll13	1	Itpr1	-1	Zfp942	-1	Fermt3	1	C5ar1	1	Vsig2	-1
Tigar	-1	Fermt3	1	Asic4	-1	Prpf38b	-1	Gad2	-1	Gm12505	1	Mcf2l	-1
Apol9a	1	Cd52	1	Scn4b	-1	Zscan26	-1	Kcng1	-1	Tmem179	1	Peg12	-1
Cyhr1	-1	Kif2c	1	Kcnip1	-1	Mphosph8	-1	Irf1	1	Cdh6	1	Npy1r	-1
Rfwd2	1	Mup3	1	Chrna7	-1	Zfp229	-1	Cdk5r2	-1	Dcdc2a	1	9130019O22Rik	-1
Rufy3	-1	Upp1	1	Gria1	-1	Wdr92	-1	Cd180	1	Gm10377	1	Zfp87	-1
Gatsl3	-1	Mcm6	1	Grik1	-1	Brwd3	-1	Stard4	-1	Zfp648	1	Izumo4	-1
Uqcrq	-1	Itgad	1	Kcnd2	-1	Zfp35	-1	Nxph1	-1	Epha2	1	Coro2a	-1
Ier5	1	B3gnt5	1	Tmem38a	-1	Tbk1	-1	Ifit3	1	Htra3	1	Hif3a	-1
Zfp365	-1	Parp9	1	Grin2a	-1	Polr3h	-1	Ccdc114	1	Dctd	1	Rnf152	-1
Sfpq	1	Il18rap	1	Kcnmb4	-1	Nat8f4	-1	Capg	1	Pxdc1	1	Hbb-bs	-1
Pgam5	1	Gprc5a	1	Gabra5	-1	Ddx19b	-1	Retsat	1	Ucp2	1	Fkbp5	-1
Fam118b	1	Igfbp7	1	Fxyd7	-1	Atxn7l3b	-1	Mcm3	1	Gtse1	1	Adh1	-1
Ch25h	1	Fam107b	1	Nes	1	Zfp935	-1	Utrn	1	Mmp9	1	Cyp2b10	-1
Tax1bp3	1	Fcgr3	1	Ifrd1	1	Zc3h7a	-1	Ltbp2	1	Fabp4	1	Trim5	-1
Irak2	1	Clic4	1	Chac1	1	Rpl7l1	-1	Casp4	1	Tubb2b	1	Zfp760	-1
Adhfe1	-1	Sprr1a	1	Igsf9	1	Zfp54	-1	Tapbp	1	Ptgs2	1	Vps37d	-1
Usp3	1	Ampd3	1	Npas4	1	Pdhx	-1	Serp2	-1	Dspp	1	Hba-a1	-1
Pus1	1	Il20rb	1	Zc3h12a	1	Map3k6	-1	Klf10	1	Mroh3	1	Pbld1	-1
P3h2	1	Myo1g	1	Neurod6	-1	Trnt1	-1	Grm3	-1	Cdh17	1	Zfp763	-1
Ewsr1	1	Tnfrsf1b	1	Hes5	-1	Gcc1	-1	Penk	1	Col12a1	1	4931422A03Rik	-1
Stx11	1	Bcl2a1a	1	Gldn	1	Fat1	-1	Lcat	1	Il11	1	Slco1a4	-1
Fbl	1	Lox	1	Nde1	1	Dopey1	-1	Necab1	-1	Mgst1	1	Fam46b	-1
Dusp11	1	Hk2	1	Dynlt1	1	Spata13	-1	Otof	-1	Lgals12	1	Doc2b	-1
Gpat3	1	Gbp5	1	Sox11	1	Slc30a7	-1	Ptx3	1	Krt19	1	Zfp493	-1
Tubb6	1	Cyp1b1	1	Arf6	1	Acaca	-1	Cd53	1	Gm21704	1	Mycbpap	-1
Rbm22	1	Tma16	1	Cntf	1	Nolc1	-1	Grip2	-1	Gm21693	1	mt-Nd3	-1
Gpr4	1	Apod	1	Ppp1r9a	-1	Rbm48	-1	Sgk1	1	Runx1	1	Fam107a	-1
Ogfrl1	1	Pla2g4a	1	Ntrk3	-1	Atad1	-1	Sorbs3	1	Adcy8	1	Nrgn	-1
Arpc5	1	Adamts4	1	Magi2	-1	Cbll1	-1	Oasl2	1	Mall	1	Arrdc2	-1
Tfdp1	-1	Arid5a	1	Myt1l	-1	Zfp830	-1	Ddit4l	1	Capg	1	Lrat	-1
Pxdc1	1	Nfkb2	1	Ntrk1	-1	Trub2	-1	Arhgap11a	1	Micalcl	1	Gabra1	-1
Nop56	1	Afp	1	Camk2g	-1	Zfp317	-1	Crtac1	-1	Btbd17	1	3830403N18Rik	-1
Procr	1	Tead4	1	Ephb1	-1	Gm9958	-1	Rab32	1	Clec4n	1	Tmem240	-1
Tada3	-1	Mall	1	Dpf1	-1	Gm14326	-1	Ehd2	1	Ncaph	1	Pdzd9	-1
Gnl2	1	Micall2	1	Actl6b	-1	Ubr5	-1	Rin1	1	Ccl7	1	Degs2	-1
Rpl11	1	Ckap2	1	Chn1	-1	Rhobtb3	-1	Slc32a1	-1	Nek6	1	Slc12a3	-1
Yipf6	1	Tpm4	1	Ngef	-1	Isg20l2	-1	Ccnf	1	Pgd	1	Galr2	-1
Plek	1	Gja5	1	Bex1	-1	Nupl2	-1	Cyth4	1	Inhbb	1	Ccl28	-1
MGC116197	-1	Ifit3b	1	RGD1307443	-1	Jrkl	-1	Dnase2	1	Gm10256	1	S100a8	-1
Smyd3	-1	Hn1l	1	Sema4f	-1	Fkbp5	-1	Rasgrp2	-1	Ripk3	1	Spag6	-1
Zfp90	-1	Itgam	1	Serpine2	-1	Rsrc2	-1	Ccno	1	Dync1i1	1	spa1b	1
Tnfrsf9	1	Slfn9	1	Dbn1	-1	Slc35d1	-1	Tfcp2l1	1	Ppm1j	1	Adamts4	1
Brix1	1	Dok2	1	Stmn1	-1	Timm17a	-1	Tpx2	1	Gm8094	1	Plin1	1
Necap1	-1	Bst2	1	Plxnb3	-1	Zfp72	-1	Mtmr11	1	Has2	1	Hspa1a	1
Vstm4	-1	Pmaip1	1	Fgf13	-1	Sntb2	-1	Gucy1b3	-1	Acsl4	1	Hamp	1
Oscp1	-1	Hspb6	1	L1cam	-1	Zfp442	-1	Lgals1	1	Gm11348	1	Sln	1
Stra6	1	Ccl5	1	Camk2b	-1	Nipa2	-1	Mns1	1	Map3k6	1	Il6	1
Upp1	1	Ctsl	1	Psmb9	1	Cox10	-1	Col18a1	1	Slc16a1	1	Cxcl3	1
Magi1	-1	Itih4	1	Psmb8	1	Kti12	-1	Spock3	-1	Gm9992	1	Olr1	1
Cd68	1	Nckap1l	1	Psme2	1	Txnrd1	-1	Erbb4	-1	Gale	1	Gjb4	1
Eif3b	1	Cxcl3	1	Psmb10	1	Zfp780b	-1	Lmo1	-1	Retnla	1	Ptx3	1
Serpinb1a	1	Eif4ebp1	1	Psme1	1	Cdk20	-1	Iqub	1	Slc34a2	1	Mybphl	1
Slc11a1	1	Samd11	1	Psma8	1	Tbpl1	-1	Trem2	1	Selp	1	Rxfp1	1
Tcf21	1	Tmbim1	1	Psmd9	1	Hipk3	-1	Ifi44	1	Ttll7	1	Ifnb1	1
Cldn23	1	Rac2	1	Psmd14	1	Atf7ip	-1	Slc11a1	1	Gm8229	1	Cfd	1
Akap12	1	Peg10	1	Psmd5	1	Pigw	-1	Usp18	1	Spred3	1	Csf3	1
Bcan	-1	Ddx21	1	Rps6ka3	1	Ppm1l	-1	Wee1	1	Hpdl	1	Nr4a3	1
Bcl2l1	1	Cyba	1	Rps27l	1	Zfp959	-1	Ptafr	1	Cxcl13	1	Nptx2	1
Bcl2l1	-1	Fhl3	1	Rpsa	1	Ccdc86	-1	Gpr17	1	Arxes2	1	Cyp24a1	1
Cabp1	-1	Sis	1	Rps2	1	Zfp799	-1	Uaca	1	Col5a3	1	Cxcl10	1
Cabp1	-1	Scn11a	1	Rplp0	1	Idh3a	-1	Mas1	-1	Ch25h	1	Has1	1
Prkar1b	-1	Sh3bp2	1	Rpl18	1	Zfp948	-1	Acot1	1	Gm13067	1	Osr2	1
Eif5a	1	Cd24a	1	Rps20	1	Sdad1	-1	Tm7sf2	-1	Tubb6	1	Hist1h4a	1
Cyp4f18	1	Piezo1	1	Rps6kb2	-1	Zfp691	-1	Necab2	-1	Npas2	1	Acod1	1
Ushbp1	-1	Pdlim4	1	Hspe1	1	Lipt1	-1	Fbxo23	-1	Gm8127	1	Il1r2	1
Irf7	1	B3gnt3	1	Hspb1	1	Ddx21	-1	Ldb2	-1	Fam83e	1	Cidec	1
Hnrnpdl	1	Slc6a3	1	Hsph1	1	Nifk	-1	Pf4	1	Ccl6	1	Il17f	1
Apobec3b	1	Layn	1	Ppp1r15a	1	Gm14295	-1	Cbln1	-1	Plb1	1	Slc6a14	1
Mob1a	1	Ly6a	1	Hspa1a; Hspa1b	1	Cog3	-1	Nov	-1	Vim	1	Il17a	1
Jakmip1	-1	Thbs1	1	Pik3r1	1	Luc7l3	-1	Krt8	1	Trip13	1	Dcstamp	1
Gimap5	1	C4b	1	Il1b	1	Ssx2ip	-1	Decr1	1	Mfap5	1	Selp	1
Calca	-1	Fam83f	1	Zc3h12a	1	Hif1a	-1	Lrfn5	-1	Asns	1	Sall3	1
Calca	-1	Oasl2	1	Fam129a	1	Eif2b3	-1	Uhrf1	1	Ivl	1	Fgf23	1
Prkx	1	Nptx2	1	Hspa2	1	Frrs1	-1	Vav1	1	Pbp2	1	Fam71a	1
Ak2	1	Plin4	1	Hspb8	1	Cxcr2	-1	Thy1	-1	Tlr5	1	Myl7	1
Pip5k1c	-1	Postn	1	Serpinh1	1	Zkscan8	-1	Alas1	1	Abcc3	1	Edn2	1
RT1-CE5	1	Cnn3	1	Rbm3	1	BC025446	-1	Tifa	1	Vat1	1	Sele	1
Itgal	1	Kcne4	1	Hsp90aa1	1	Med1	-1	Tp73	1	4833403I15Rik	1	Il1a	1
Tril	-1	Fam167a	1	Chordc1	1	Zfp748	-1	Kif11	1	Olfr1442	1	Tmem163	1
Asic2	-1	Slamf9	1	Grasp	1	Pspc1	-1	Kifc1	1	Slc25a22	1	Dmkn	1
Syn2	-1	Tead3	1	Samd4a	1	Tgs1	-1	Inpp5d	1	Gm15894	1	Krt8	1
Tpm1	1	Aldh8a1	1	Igsf9	1	Nrbp2	-1	Rell2	-1	Gm8224	1	Il1rn	1
Tpm1	1	Mafk	1	Lin7c	1	Slc3a1	-1	Fgl2	1	Gsta1	1	Tnfaip6	1
Carm1	1	Mrps6	1	Glra1	1	Pde12	-1	Cdkn2d	-1	Abcd2	1	Artn	1
Mlx	1	Rhoc	1	Snph	-1	Ahr	-1	Birc3	1	Rgs16	1	Ccl4	1
Sp110	1	Acpp	1	Prima1	-1	Fbxo31	-1	Kcnn3	1	Cldn4	1	Areg	1
Baiap2l1	1	Fam83g	1	Lzts1	-1	Cirh1a	-1	Hsd17b7	-1	Zfp365	1	Ildr1	1
Ddi2	1	Pik3r5	1	Ppp1r9a	-1	2610021A01Rik	-1	Hcls1	1	Bag2	1	Klf14	1
Nsg2	-1	Tmem40	1	Grid2	-1	Utp20	-1	Tcp11l2	1	Eps8l3	1	Nts	1
Zfp384	1	Klf4	1	Magi2	-1	Med20	-1	Ccna2	1	Chac1	1	Serpina3f	1
Atad3a	1	Myc	1	Grin1	-1	Phf20l1	-1	Ripk2	1	Tmem145	1	Ch25h	1
Cpt1c	-1	Cxcl1	1	Wasf1	-1	Lrif1	-1	Dlgap5	1	Gm12725	1	Egr4	1
Lrrc40	-1	Cpa4	1	Park2	-1	Zfp930	-1	Tmco4	1	Gm10575	1	Dnajb1	1
C1qtnf6	1	Cd84	1	Synpo	-1	Nckap1	-1	Efs	1	Cstb	1	Cxcl2	1
Arid5a	1	Txnrd1	1	Dlg2	-1	Apip	-1	Pcdh19	-1	Calml3	1	Car3	1
Grap2	1	Pkd2l1	1	Dmd	-1	Rrp15	-1	Zfhx2	1	Hcar2	1	Hp	1
Zfyve19	-1	Pzp	1	Tenm2	-1	Zbed4	-1	Rgs7	-1	Pgf	1	Zdbf2	1
Tmco4	1	Apbb1ip	1	Prrt2	-1	Otud4	-1	Rfx2	1	Fosl2	1	Spic	1
Ctu2	1	Pik3ap1	1	Dlgap2	-1	Gm8898	-1	Lyve1	1	Aldh1a2	1	Clec4e	1
Rassf2	-1	Gimap4	1	Shank	-1	Zfp292	-1	Tnf	1	Plp2	1	Rnd1	1
Lrrc8c	1	H2-M2	1	Syngap1	-1	Klhl2	-1	LOC654482	1	Mthfd1l	1	Ccl3	1
Acd	-1	Agpat2	1	Syt12	-1	Spryd4	-1	Naprt1	1	Cav3	1	Tnfsf11	1
Ddx21	1	Mtmr11	1	Agrn	-1	Sfxn1	-1	Mdfic	1	Col13a1	1	Tnf	1
Taf1a	1	Arl11	1	Snap25	-1	Chsy3	-1	P2rx6	1	Elovl3	1	Foxj1	1
Creld2	1	Slc39a14	1	2021-09-03	-1	BC030336	-1	Slc4a10	-1	Creb3l1	1	Plaur	1
Cdca4	1	Ptges	1	Sipa1l1	-1	Twistnb	-1	Igf1	1	Dusp8	1	Myc	1
Mmd2	-1	Trim16	1	Unc13a	-1	Cpsf2	-1	Fam111a	1	Ttc9	1	Lipg	1
Hnrnpf	1	Dnmt3l	1	Camk2n1	-1	Sptlc2	-1	Kif20b	1	Serpinb6a	1	Hoxa5	1
Hnrnpf	1	Mcm3	1	Lrrtm3	-1	Dph2	-1	Stpg1	1	Gm17153	1	Tnfsf18	1
Aimp2	1	Slc43a1	1	Mink1	-1	Klhdc10	-1	Cntf	1	Dnmt3l	1	Irs2	1
Eif6	1	Ltbp2	1	Snca	-1	2610301B20Rik	-1	Ccdc8	1	2200002D01Rik	1	Thbs1	1
Etv6	1	Tead1	1	Gria3	-1	BC068281	-1	Plxnb3	1	Layn	1	Arid5a	1
Mettl7a	-1	Serpinh1	1	Camk2a	-1	Zfp867	-1	Acta2	1	Tpm4	1	Acp5	1
Pak1ip1	1	Spta1	1	Lin7b	-1	Slc35b3	-1	Wdr62	1	Popdc3	1	Tnfaip3	1
Lilrb3l	1	Stat5a	1	Cplx2	-1	Prdm4	-1	Ccdc19	1	Prg4	1	Mcoln2	1
Popdc3	-1	Zc3hav1	1	Synpr	-1	G3bp2	-1	Ect2	1	Kcnq4	1	Atf3	1
Prok2	1	4930486L24Rik	1	Arc	-1	Ttc37	-1	Myo1f	1	Pvrl1	1	Plek	1
Slc6a14	1	Has2	1	Kcnj4	-1	Seh1l	-1	Ntsr2	1	Phlda3	1	Mmp13	1
Fam105a	1	Nudt6	1	Nrgn	-1	Smn1	-1	Rab33a	-1	Tubb5	1	Fst	1
Rbm12	1	Cd1d1	1	Chrm1	-1	Trmt5	-1	Slc16a6	1	Cdca7	1	Gadd45g	1
Csf2ra	1	Xirp1	1	Lzts3	-1	Impad1	-1	Kif22	1	Pappa	1	Ccl5	1
Apopt1	-1	Pvr	1	Phactr1	-1	Fv1	-1	Psmb8	1	Pold4	1	Rgs1	1
Itgb2	1	C1qb	1	Chrm4	-1	Ythdf1	-1	Cyba	1	Lhfpl2	1	Arc	1
Polr1d	1	Chac1	1	Rasgrp2	-1	Spryd7	-1	RGD1307365	1	Arl4c	1	Rasgrp1	1
Ccdc28a	-1	Scd4	1	Otof	-1	Zfp960	-1	Vip	-1	Smox	1	Krt18	1
Wdr43	1	Rasl11a	1	Cadm2	-1	Zfp84	-1	Hspb6	1	Grem2	1	Pdcd1	1
Dock8	1	Ier3	1	Chrna7	-1	Rpp14	-1	Espl1	1	Ier5	1	Pmaip1	1
Dusp9	1	Nfkbiz	1	Gria1	-1	Stard13	-1	Smoc1	1	Gm3788	1	Cd83	1
Hrasls5	1	Slc37a2	1	Grik1	-1	Shq1	-1	Wdhd1	1	Gm8212	1	Slamf7	1
Tmem176a	-1	Csf1	1	Kcnd2	-1	Dnajc11	-1	Ajuba	1	Oxtr	1	Hcar2	1
Zfp207	1	Eppk1	1	Cnih2	-1	Mpzl3	-1	Tgif1	1	Krt18	1	Gfap	1
Wdr5	1	Pecam1	1	Egflam	-1	Lin7c	-1	Nusap1	1	Igf2bp2	1	Klf5	1
Srsf7	1	Srxn1	1	Klhl17	-1	Fem1a	-1	C1qtnf4	-1	Slc7a5	1	Epyc	1
Zdhhc22	-1	Runx3	1	Grin2a	-1	Ttc7	-1	Pou3f1	-1	A530020G20Rik	1	Tnfsf9	1
Zdhhc18	1	Tex16	1	Pclo	-1	Ttf1	-1	Tcf19	1	Hhipl1	1	Hmox1	1
Tes	1	Rps27l	1	Lrrc7	-1	Tmem126b	-1	Synpr	-1	Gm9671	1	Ereg	1
Irx2	-1	Lgals1	1	Stx1a	-1	Adnp2	-1	Lppr5	-1	Pkmyt1	1	Bdkrb2	1
Wdr45b	1	Flna	1	Grip2	-1	Mical2	-1	Pnck	-1	1700066O22Rik	1	Socs3	1
Mcmbp	1	Ppp1r15a	1	Rgs14	-1	Rab18	-1	Chst8	-1	Abcb11	1	Has2	1
Atcay	-1	Nhlh1	1	Prkcg	-1	Zfp280c	-1	Zc3hav1	1	Gm5930	1	Tnfrsf10b	1
Pip5k1a	1	Cd38	1	Gabra5	-1	Zfp60	-1	Itga5	1	Litaf	1	Gadd45b	1
Pes1	1	Cdr2	1	Syndig1	-1	Champ1	-1	Cln5	1	Mvp	1	Nlrp3	1
Clec2l	-1	Pim1	1	Stat3	1	Nudt21	-1	Plk4	1	Fut1	1	Gdnf	1
Gdpd1	-1	Wdr62	1	Myc	1	Rlf	-1	Tk1	1	Lilra6	1	Fosl2	1
Stat6	1	Ehd4	1	Cebpd	1	Ccnj	-1	Dusp26	-1	Fcor	1	Maff	1
Steap4	1	Tlr4	1	Nr4a2	1	Fabp4	-1	Sik1	-1	Aldh18a1	1	Cxcl1	1
Liph	1	Gbp7	1	Crem	1	Tank	-1	Cldn1	1	9230105E05Rik	1	Nr4a2	1
Kti12	1	Lyn	1	Nr4a3	1	Qrsl1	-1	Cdc42ep1	1	Col1a1	1	Stmn4	1
U2af1	1	Slc22a21	1	Nfil3	1	Arl14ep	-1	Grm1	-1	Prr7	1	Ccl2	1
Nap1l5	-1	Ada	1	Atf3	1	BC005561	-1	S100a4	1	Ticrr	1	Nfkbid	1
Eid3	1	Mx1	1	Atf4	1	AW209491	-1	Pik3ap1	1	Pcolce2	1	Zap70	1
Eif3a	1	Klhl6	1	Litaf	1	Rdh13	-1	Dpp10	-1	Gm7665	1	Nppc	1
Klhl5	-1	Xaf1	1	Mafk	1	Dicer1	-1	RT1-DMb	1	Mroh2a	1	Gng4	1
Nop16	1	Ccdc36	1	Hmgb2	1	Slc36a4	-1	Pask	1	Bco1	1	Gem	1
Lbx1	-1	Cdh5	1	Jmjd6	1	Dcp1a	-1	Col27a1	1	9130230L23Rik	1	Rgs16	1
Rundc3b	-1	Meox1	1	Irf1	1	Tgds	-1	Icam5	-1	Smpd3	1	Flrt3	1
Srxn1	1	Ifit1	1	Klf6	1	Hivep2	-1	Oasl	1	Gm8165	1	Sphk1	1
Cntnap5a	-1	Dysf	1	Bach1	1	Dpy19l1	-1	Mov10	1	Ms4a6d	1	Cxcl5	1
Ifrd2	1	Myo18b	1	Cebpb	1	Msantd4	-1	Ccl20	1	Hpgds	1	Bcl3	1
Fyttd1	1	Fgfr4	1	Lrrfip1	1	Lats1	-1	Gdpd2	1	Gm17300	1	Zcchc5	1
Naa25	1	Pde6b	1	Jun	1	6030458C11Rik	-1	Kif20a	1	Gm20537	1	Icam1	1
Ankle2	1	S100a6	1	Junb	1	Traf3ip1	-1	Chchd10	1	Gm15867	1	Hsp90aa1	1
Zc3h11a	1	Krt8	1	Maff	1	Akap11	-1	Wipf3	-1	Nnmt	1	Lif	1
LOC500028	1	Des	1	Egr3	-1	Naa25	-1	Nrsn1	-1	NA	1	Pck1	1
Cdc42ep3	1	Siglece	1	Egr4	-1	Zfp207	-1	Mmp19	1	Clu	1	Frat2	1
Reep2	-1	Ppm1j	1	Nr4a1	-1	Rffl	-1	Rab7b	1	Cd177	1	Dusp2	1
Clec2g	1	Pf4	1	Egr2	-1	Dcun1d1	-1	Oas1b	1	Acot2	1	Lilr4b	1
Gpr17	-1	Tnfsf11	1	Tbx3	1	Bbs4	-1	Mknk1	1	1700030A11Rik	1	Pim1	1
Piezo1	1	Mmp13	1	Klf10	1	2210418O10Rik	-1	Ugt1a6	1	Gm17383	1	Sbno2	1
Gadd45g	1	Ifit3	1	RGD1562865	1	1110059G10Rik	-1	Npl	1	Klf5	1	Gdf15	1
Ptgir	1	Slc22a4	1	Fosl2	1	Kpna2	-1	Ankrd34a	-1	Nov	1	Cmtm5	1
Zc3h12a	1	Csrnp1	1	Npas4	1	Btaf1	-1	Kif18b	1	Fscn2	1	Ccl7	1
Hlx	1	Gal	1	Btg2	1	Orc2	-1	Prkcd	1	Rab44	1	Gfpt2	1
Trim72	1	Chil1	1	Fhl2	1	Gtpbp4	-1	Nrn1	-1	Gm12611	1	Tlr2	1
Rrs1	1	Pxdc1	1	Smad1	1	Taf5	-1	Tom1l1	1	1700071M16Rik	1	Ppp1r15a	1
Cdc42ep1	1	Rdh9	1	Ccnl1	1	Arhgap32	-1	Iqgap3	1	Adamts2	1	Ptgs2	1
Sephs2	-1	Nfkbia	1	Ets1	1	Fn3krp	-1	Celf6	-1	Cad	1	Slc16a3	1
Gprc5a	1	Usp18	1	Foxj1	1	Dnttip2	-1	Brca1	1	Spsb1	1	Fam46c	1
Magee1	-1	Fam46c	1	Neurod6	-1	Mrps2	-1	Ccnb1	1	Bpifc	1	Casp4	1
Dusp14	1	Steap1	1	Hes5	-1	Gca	-1	Aga	1	Acta2	1	Batf	1
Sema3b	1	Tcaf2	1	Pou3f4	-1	Snip1	-1	Mmp17	-1	Mthfd2	1	Csrnp1	1
Klc1	-1	Ngfr	1	Id3	-1	Lin52	-1	Zc3h12a	1	Cebpd	1	Il10	1
Klc1	-1	Dusp2	1	E2f1	1	Smarcad1	-1	Eci1	1	Gm3495	1	Apold1	1
Klc1	-1	Cebpa	1	Hlx	1	Nfya	-1	Pbk	1	Abcb1b	1	Hbegf	1
Tbc1d10c	1	Trpv4	1	Mafb	1	4930518I15Rik	-1	Nkain4	1	Scg5	1	Osm	1
Pinx1	1	Nnmt	1	Ybx3	1	Pkd2	-1	Itgbl1	-1	Dtx4	1	Hsph1	1
Gria2	-1	Sdc4	1	Uhrf1	1	Stk19	-1	Cdk2	1	Msln	1	Adamts1	1
Ccdc92	-1	Adm	1	Lyl1	1	Emc8	-1	Mcm10	1	Orm2	1	Gpr132	1
Gjc1	1	Ifrd1	1	Eya2	1	Zfp738	-1	Frmd6	1	Padi4	1	Rasgef1b	1
Tead3	1	Grrp1	1	Spi1	1	Polr1e	-1	Cdc20	1	Gm14488	1	Nfil3	1
Necab3	-1	Ip6k3	1	Cdca7	1	Zfp932	-1	Tekt1	1	Tlr8	1	Rasl11a	1
Lilrc2	1	Plau	1	Ybx1	1	Fbxo28	-1	Ifitm1	1	9330171B17Rik	1	Akap12	1
Kctd8	-1	Cxcl5	1	Atf5	1	Rrp9	-1	Cdkn2b	1	Plch1	1	Timp1	1
Nup153	1	Gimap5	1	Erbb2	1	Sbno1	-1	Loxl4	1	Gm14162	1	Fam167a	1
Wnt7a	-1	Id1	1	Eif2ak2	1	Slc9a6	-1	Nfic	1	Fam179a	1	Il1b	1
Tradd	-1	Cmklr1	1	Aebp1	1	Tfb2m	-1	Lhx6	-1	Dio3	1	Nfkbiz	1
Usp16	1	Cdt1	1	Hopx	1	Ttc14	-1	Apol9a	1	Gm8161	1	Litaf	1
Riok1	1	Cldn15	1	Tp53	1	Tut1	-1	RGD1309362	1	Fcna	1	Marcksl1	1
Pcdh18	-1	Nedd9	1	Ccnd1	1	Utp11l	-1	Cntnap4	-1	Il20rb	1	Peg10	1
Nacc2	-1	Cd300lb	1	Stat1	1	Abhd5	-1	Slc29a3	1	Krt13	1	Stap1	1
Magoh	1	Chaf1b	1	Creb3l1	1	Usp38	-1	Cdca3	1	Col4a1	1	Tgif1	1
Pabpc4	1	Hspg2	1	Smad6	1	Shroom1	-1	Parp3	1	Gm12268	1	Ifrd1	1
Nova1	-1	Igfbp3	1	Sp110	1	Cox11	-1	Thbs2	1	Psrc1	1	Ctla2b	1
Dusp7	1	Hspe1	1	Txn1	1	Bysl	-1	Nuf2	1	Pir	1	Plau	1
Olig2	-1	Fhad1	1	Hmga1	1	Itpa	-1	Cdca2	1	Dpep2	1	Dnaja1	1
Mpp7	-1	Itga2b	1	Ahr	1	Taf4b	-1	FAM187A	1	Rad18	1	P2ry10	1
Trim23	-1	Ptpn6	1	Ptrf	1	Ctbs	-1	Parvg	1	Sele	1	Ptpn22	1
Lamc2	1	Chil3	1	Rest	1	Ccdc32	-1	Nde1	1	Rdh12	1	Nfkbie	1
Sidt1	-1	Aff1	1	Sox11	1	Gm42715	-1	Sstr1	-1	Ybx3	1	Ikzf4	1
Cdc23	1	Fndc7	1	Cebpa	1	Ncoa6	-1	Rtp4	1	Rasl12	1	Lilrb4a	1
Map2k3	1	Tspo	1	Fstl3	1	Trub1	-1	Bag3	1	Vcan	1	Pde4b	1
Extl2	-1	Clec4n	1	Pawr	1	Mars2	-1	Scn1a	-1	Klrg2	1	Gprc5a	1
Lingo1	-1	Slc2a9	1	Runx1	1	Esf1	-1	Cybb	1	Tuba1a	1	Phlda1	1
Nipsnap1	-1	Cd28	1	Zbtb42	1	Timm10b	-1	Ncf2	1	L3mbtl1	1	Cd69	1
Abhd17c	1	Cytip	1	Hif1a	1	Zfp58	-1	Hcr	1	Hkdc1	1	Map3k8	1
Mxd1	1	Tfpi2	1	Zfp191	1	Hnf1a	-1	LOC100910940	1	Chil4	1	Otud1	1
Ttc7a	1	Cyb5r1	1	Tead3	1	Rps6kb1	-1	Hck	1	Gm6682	1	Ccno	1
Havcr2	1	Igsf10	1	Tead1	1	Zfp963	-1	Gamt	1	Entpd1	1	Gla	1
Esf1	1	Wwtr1	1	Stat6	1	Dffa	-1	Tnfrsf1b	1	Muc19	1	Xirp1	1
Gjc2	-1	Plekhg6	1	Nfe2l2	1	Prpf39	-1	Arhgef28	-1	Atf5	1	Fosl1	1
Rnpc3	1	Lamb3	1	Pkn2	1	Kif5b	-1	Plcd4	1	Krt14	1	Slc16a11	1
Ccne1	-1	Gsdmd	1	Bzw1	1	Zfp759	-1	Ston1	1	Gm9913	1	Bmp2	1
Flt3	-1	Il1a	1	Limd1	1	Fosb	1	Mapkapk3	1	Ppp1r14b	1	Fam84a	1
Fcgr1a	1	Cstb	1	Eya4	1	Gm20708	1	Npas1	-1	S100a11	1	Ccl11	1
Fam13a	-1	Trim47	1	Esf1	1	Cyr61	1	Adarb2	-1	Mical2	1	Dusp5	1
Galnt16	-1	Prkcd	1	Mybbp1a	1	Atf3	1	Grb14	-1	Tmsb10	1	Plekho2	1
Shroom3	1	Hspb8	1	Dnajc2	1	Pdk4	1	Sp110	1	A530016L24Rik	1	Abra	1
Atf1	1	Blnk	1	Atf6	1	Nr4a1	1	Tyrobp	1	Stx11	1	Ugdh	1
Prkaca	-1	Vdr	1	Ascc3	1	Gdf15	1	Atf3	1	2610203C20Rik	1	Tiparp	1
Spidr	1	Tyrobp	1	Foxg1	-1	Osgin1	1	Slc9a2	-1	Ddias	1	Gcc1	1
Ampd2	-1	Sytl1	1	Dlx5	-1	Chka	1	Nlrx1	1	Gm15205	1	Sat1	1
Pds5b	-1	Adgb	1	Pou3f1	-1	Ier2	1	Doc2a	-1	Fignl1	1	Hspb1	1
Uck2	1	Errfi1	1	Ss18l1	-1	Otud1	1	Smad3	1	Gm4926	1	Cbarp	1
Parp9	1	Fgf21	1	Myt1l	-1	Jun	1	Bst2	1	NA	1	Irf1	1
LOC100125362	-1	Foxf1	1	Pou6f1	-1	Kcnk5	1	Cdca7	1	Calcr	1	Procr	1
Ephb1	-1	Dach2	1	Park2	-1	Txnip	1	RGD1305645	1	Gpr35	1	Itgad	1
Mrvi1	-1	Hapln2	1	Tenm2	-1	Trp53inp1	1	Mllt11	-1	Syt8	1	Pfkfb3	1
Mdfic	1	Nuggc	1	Arnt2	-1	Dusp6	1	Nod1	1	Dppa2	1	Fgl2	1
Cad	1	Zc3h12a	1	Carf	-1	Gadd45b	1	P2rx4	1	Gm26671	1	Bcl2a1d	1
Grm3	-1	F2rl2	1	Kcnip3	-1	Dusp1	1	Fancd2	1	Zbtb16	1	Slc25a25	1
Mip	1	Lefty1	1	Prkcb	-1	Ifrd1	1	Mvk	-1	Gm12199	1	Bhlhe40	1
Nfkbia	1	Ifitm2	1	Dpf1	-1	Id1	1	E2f7	1	Sprr2d	1	Socs1	1
Dpf1	-1	Uhrf1	1	Foxq1	-1	Btbd19	1	Rt1.aa	1	Tusc5	1	Tmem173	1
Sec23a	-1	Igtp	1	Cited4	-1	G6pc	1	Gpr34	1	Tmem173	1	Serpinb8	1
Cacnb4	-1	Glra1	1	Foxp1	-1	Myc	1	Ablim2	-1	Tnfaip6	1	Nr4a1	1
Litaf	1	Elovl1	1	Kctd1	-1	Maff	1	Cnnm1	1	Prlr	1	Junb	1
Chic2	1	Aqp1	1	Heyl	-1	Egr1	1	Cndp1	1	A930001A20Rik	1	Plk3	1
Kcnd1	-1	1300017J02Rik	1	Foxp2	-1	Ldlr	1	Lrrc33	1	Tgfb3	1	Zc3h12a	1
Sez6	-1	Nrap	1	Mzf1	-1	Gadd45a	1	Clspn	1	Tmeff1	1	Egr2	1
Zfp263	1	Serpina1e	1	Crtc1	-1	Krt8	1	Ccl12	1	Chaf1b	1	Tmem88b	1
Zfp598	1	Nmu	1	Thra	-1	Acot3	1	Klf4	-1	Srgap1	1	Csf2rb2	1
Rpusd1	-1	Trim6	1	Ebf4	-1	Nr1d1	1	Ifih1	1	Tagln	1	Itpkc	1
Rars	1	Tes	1	Actl6b	-1	Lipg	1	Renbp	1	Hilpda	1	Stx11	1
Aloxe3	1	Arhgap30	1	Npas2	-1	Jund	1	Tgfb1	1	Aurkb	1	Sowahc	1
Acap1	1	Steap3	1	Rarb	-1	Insig1	1	Hjurp	1	Cemip	1	Serpine1	1
Zmynd15	1	Adcy4	1	Rxrg	-1	Arl4d	1	Nfkbie	1	Gm15592	1	Chrna10	1
Camta2	-1	Ednrb	1	Klf2	-1	Csrnp1	1	Nos2	1	Slc7a10	1	Pdpn	1
Dph1	1	Trim30b	1	St18	-1	Ppp1r3g	1	Foxp1	-1	Snhg5	1	Zfp36	1
Rilp	-1	Bin2	1	Zcchc12	-1	Bhlhe40	1	Ajap1	-1	Klf4	1	Il17ra	1
Sarm1	-1	Fam111a	1	Erbb4	-1	Lpin2	1	Fxyd5	1	Cd109	1	Lonrf3	1
Rhbdl3	-1	S100a10	1	Khdrbs2	-1	Sgk2	1	St8sia1	-1	Fbln2	1	Sertad1	1
Ccl12	1	Fbln5	1	Cbx7	-1	Klf4	1	Pgbd5	-1	Tuba1c	1	Emp1	1
Eif1	1	Ppp1r18	1	Hdac10	-1	Btg2	1	Inpp5j	-1	Rdh11	1	Dusp10	1
Ptrf	1	Dll4	1	Srsf5	-1	Sik1	1	Cln6	1	Anln	1	Nmrk2	1
Helz	1	Psmb8	1	Zfp523	-1	Fam89a	1	Bcl2a1	1	Col11a1	1	Irf8	1
Hrasls	-1	Tram2	1	Tcea2	-1	Tubb2b	1	Cdkn2c	1	Tnnt2	1	Tnc	1
Tm4sf19	1	Tmem88b	1	Pcgf1	-1	Ubc	1	Tacc3	1	Loxl4	1	Neurl3	1
Mylk	-1	Wfdc17	1	Suv420h2	-1	Tubb2a	1	Slc1a5	1	Tmprss11g	1	Cebpd	1
Ccdc58	1	Dnase2a	1	Sec14l2	-1	Hes1	1	Syt13	-1	Slc6a19os	1	Tnfrsf12a	1
Arhgap31	1	Ifnlr1	1	Ppp1r15a	1	Aqp8	1	Irf9	1	Cebpb	1	Cd180	1
Actl6b	-1	Myo15	1	Samd4a	1	Wee1	1	Kcnt1	1	Spns2	1	Samsn1	1
Fis1	-1	Mamstr	1	Rgs2	1	Adck3	1	Psmb9	1	Tmem158	1	Trib1	1
Zbed5	1	Amotl1	1	Eif4ebp1	1	Etnppl	1	Dnaaf3	1	Nqo1	1	Tnfaip2	1
Dhx37	1	Tdrd9	1	Fam129a	1	Rhpn2	1	Gusb	1	Tert	1	Cdkn1a	1
Vps37b	1	Piwil2	1	Eif2s1	1	Slc25a25	1	Phf19	1	Gm23802	1	Zfp948	1
Sgsm1	-1	Pmp22	1			Irf2bp2	1	Tnfrsf12a	1	Panx1	1	Bcl6	1
Wdr83os	1	Eif2ak2	1			Hbegf	1	Nfatc1	1	Mt3	1	Ackr2	1
Tmem9	-1	Hhipl2	1			Tymp	1	Arhgap30	1	Snord35b	1	Egr1	1
Swt1	1	Col16a1	1			Btg1	1	Grin2d	-1	Tuba1b	1	Ctgf	1
Prg4	1	Cdk2	1			Apol7a	1	Hk3	1	Mir3109	1	Cdr2	1
Creg1	1	P4ha3	1			Epha2	1	Evi2a	1	Arpc1b	1	Dusp4	1
Slamf9	1	Ripk1	1			Bbc3	1	Stbd1	1	Camk2d	1	Prr7	1
Slamf8	1	Ces1a	1			Map3k13	1	Hcn1	-1	Wbscr17	1	Arl5b	1
Grem2	-1	Spsb1	1			Srebf1	1	Mybl2	1	Ptpla	1	Foxf1	1
Nvl	1	Irak4	1			Cdc42ep5	1	Cbln2	-1	Eif6	1	Kcne4	1
Susd4	-1	Spidr	1			Rhob	1	Troap	1	Xdh	1	B3galt2	1
Nop14	1	Fxyd5	1			Plk2	1	Ogn	1	A430057M04Rik	1	Lag3	1
Pla2g3	-1	Gm1045	1			Vps37b	1	Cbs	-1	Lrrc59	1	Ier5	1
RGD1306063	-1	Retnlg	1			Tob1	1	Glb1l2	1	Chrna9	1	Alkal2	1
Nop9	1	Col18a1	1			Hsd3b5	1	Grik1	-1	Gm5150	1	Bdnf	1
Dleu7	-1	Rln1	1			Dusp5	1	Zfp367	1	Adamtsl4	1	Rcan1	1
Sox7	1	Slc7a11	1			Klf6	1	Cd97	1	Sh2b2	1	Ier3	1
Loxl2	1	Ctsz	1			Elovl3	1	Cnn1	1	Creb5	1	Btg1	1
Olfm4	1	Syk	1			Arhgef19	1	Ccnb2	1	Sdr9c7	1	Runx1	1
Klhl1	1	Ncf1	1			Ehd3	1	Thrsp	-1	Adora2b	1	Wsb1	1
Slitrk6	-1	Sox7	1			Kdr	1	Tlr1	1	Gm12428	1	Arid5b	1
Crlf1	1	Hsph1	1			Ckb	1	Elovl1	1	Rbp4	1	Cass4	1
Klhl26	1	Snrpa1	1			Nfkbia	1	Ifi47	1	Gm16174	1	Creb5	1
Whsc1l1	1	Isg15	1			Krt18	1	Serpinb6	1	Acot1	1	Bcl6b	1
Tmem255b	-1	Dsc1	1			Oaf	1	Slc15a3	1	Gm15908	1	Cyr61	1
Lig4	1	Ddias	1			Dhrs3	1	A3galt2	1	Gm4128	1	Egr3	1
Agtpbp1	-1	Sh3tc1	1			1700017B05Rik	1	Lgi1	-1	Ywhah	1	Timeless	1
Eef1e1	1	Casp8	1			Fam102a	1	Oprl1	-1	6330403N20Rik	1	Cfap43	1
Nrsn1	-1	Dock2	1			Mknk2	1	Npy1r	-1	Pgm1	1	Cldn5	1
Mrc1	1	Tmco4	1			Slc25a47	1	Slc43a3	1	Rhou	1	Spty2d1	1
Spry4	1	1700007K13Rik	1			Fbxo21	1	Trim21	1	Pcdh9	1	Rnf122	1
Nod2	1	Galnt6	1			Klf11	1	Sox10	1	Adamts12	1	Gpr183	1
Cmtr2	1	Piezo2	1			Dact2	1	Dnaaf1	1	Clec5a	1	Nppb	1
Sf3b3	1	Btbd16	1			D930007J09Rik	1	Snx33	1	Cd300lb	1	Eif1a	1
Rnf217	1	Gins1	1			Lrfn3	1	C1qb	1	Fam71f2	1	Rel	1
Myct1	1	Gem	1			Ubald1	1	Cd200r1	1	Gm6292	1	F2rl1	1
Lix1	-1	Spdef	1			Cbx4	1	Steap2	1	Homer3	1	Adamts8	1
Ercc1	1	Fkbp5	1			Taf1d	1	Hspb1	1	Hmga2	1	Ccl24	1
Ctu1	1	Itga7	1			Adrb1	1	Spsb2	1	Nrg1	1	Actg1	1
Htatip2	-1	Ikbke	1			Zyx	1	Ccne2	1	Gm25497	1	F830016B08Rik	1
Chsy1	1	Zbtb42	1			Pdgfa	1	Hist1h4b	1	Bcl3	1	Pde12	1
Akap13	1	Tlr6	1			Cd83	1	Tuft1	1	Plekho1	1	Inhba	1
Cpeb1	-1	Fam46b	1			Rnf39	1	Fhod1	1	Gm14150	1	Sdc4	1
Eed	1	Gucy2c	1			Eps8l2	1	Ccdc67	1	Nfkbiz	1	Pcdh9	1
Fam57b	-1	Trim30d	1			Adcy6	1	Ccl6	1	Gm15425	1	Zfand2a	1
Ifitm1	1	Pi15	1			Hist1h1e	1	Mybl1	1	Gm8068	1	Lrrc32	1
Cars	1	Mapkapk3	1			Bok	1	Fam110d	-1	Neto2	1	Tfpi2	1
Trpt1	-1	Ptbp1	1			Sco2	1	Chaf1b	1	Sbk2	1	Fam26e	1
Mphosph10	1	Mcl1	1			Gm28043	1	Tp53inp1	1	Sema3e	1	Dnajb4	1
Erlin1	1	Sh2b2	1			Tjp3	1	Grp	-1	Igfbp6	1	Fos	1
Pprc1	1	Rhbdf2	1			Cyp8b1	1	B4galt1	1	Golm1	1	Btg2	1
Sorcs3	-1	Hcrtr1	1			Hmgb2	1	Ctgf	1	Ptpn23	1	Crem	1
Pank1	-1	Alas2	1			Klf2	1	Nrsn2	-1	Cps1	1	Ripk3	1
Lrrtm3	-1	Dhh	1			Igfals	1	Clcf1	1	Adam19	1	Rasd1	1
Rpf2	1	Oas3	1			Zfp703	1	Pacsin1	-1	Numbl	1	Tgtp1	1
Lhfpl2	1	Wnt3	1			Acot4	1	Tspo	1	Snx10	1	Slc15a3	1
Ttc33	-1	Wnt9b	1			Mmp15	1	Ttk	1	Ampd3	1	Slc20a1	1
Armc1	1	Endod1	1			Psen2	1	Hps1	1	Adm	1	Rasl11b	1
Spry1	1	Abcc2	1			Fzd5	1	Plp2	1	Gcnt4	1	Cd274	1
Mgst2	1	Rasip1	1			Metrnl	1	Dock6	1	Ankrd34a	1	Rrad	1
Tm4sf1	1	Dnajb13	1			Hes6	1	Havcr2	1	Gm8257	1	Rnd3	1
Trim45	-1	Aen	1			Sgk1	1	Ifi27l2b	1	Exo1	1	Hcn1	1
Mab21l3	1	Arhgap11a	1			Reep4	1	Plk1	1	Lrrc32	1	Ccnl1	1
Rhoc	1	Acer2	1			Fads2	1	RGD1562658	1	Cdt1	1	Mafk	1
Mettl14	-1	Cela1	1			Arvcf	1	Col14a1	1	Gm13624	1	Hilpda	1
Prpf40a	1	Lrrc15	1			Fgfr4	1	Amdhd2	1	Catsperg2	1	Kif5c	1
Lpcat4	-1	Vpreb3	1			Unc119	1	Slc4a5	1	Nptx2	1	H2-Q6	1
Emc7	1	Hs3st3b1	1			Crot	1	Pyroxd2	1	2700038G22Rik	1	Rfx2	1
Fermt1	1	Gcnt1	1			Slc25a33	1	Slco1c1	-1	Spon2	1	Arrdc3	1
Nxt1	1	1110007C09Rik	1			Rnd3	1	Crip1	1	Foxs1	1	Ctla2a	1
Snph	-1	Btk	1			Dyrk2	1	Kif9	1	Rasl10b	1	Fosb	1
Tspy26	-1	Asb14	1			Cpeb2	1	Bdnf	-1	Gm10352	1	Jun	1
Matn4	-1	Ezr	1			Ppargc1b	1	Bard1	1	Hrct1	1	Vcam1	1
Gpr165	-1	Adgrg2	1			Abhd2	1	Spef2	1	Sec14l2	1	Cited2	1
Ctnna2	-1	Rasd1	1			Cbx2	1	Kif2c	1	Tmem45a	1	Kdm6b	1
Fam136a	1	Hlx	1			Cth	1	Car3	1	Plec	1	Slc38a2	1
Podxl2	-1	Pou2f3	1			Cited2	1	Cyp4b1	1	Gm16090	1	Birc3	1
Csgalnact2	1	Tm4sf4	1			Mcm10	1	Hells	1	Gas7	1	Ier5l	1
Usp5	-1	Mustn1	1			Fam110a	1	Plcd3	1	Ccdc86	1	Nupr1	1
Steap1	1	Apoa4	1			Sesn2	1	Il17rc	1	Gm5068	1	Nedd9	1
Rbpj	1	Nid1	1			Tgfbrap1	1	Trpc3	-1	Slc7a1	1	Gas2l3	1
Gem	1	Rgs13	1			Chkb	1	Sp140	1	Adig	1	Cxcr4	1
Ddx58	1	Syngr2	1			Dag1	1	Myh7b	1	Thbs1	1	Igtp	1
Zbtb5	-1	Rpe65	1			Adrb2	1	Fgr	1	Rtn4rl2	1	Loxl4	1
Csf3r	1	Batf	1			Arhgap23	1	Cenpi	1	Pak3	1	Relb	1
Zfp593	1	Pgr15l	1			Lipa	1	Fen1	1	Gm22265	1	B4galt5	1
Grhl3	-1	Olr1	1			Gclc	1	Tmem86a	1	Efcab5	1	Iigp1	1
Mrto4	1	Renbp	1			Itgb5	1	Ptprv	1	Osmr	1	Jund	1
H6pd	1	Map2k3	1			Emp2	1	Ccl3	1	Barx2	1	Ifi211	1
Isg15	1	Ticrr	1			D930015E06Rik	1	Fam163b	-1	Prr16	1	Cd14	1
Gpr22	-1	Parp14	1			Lbh	1	Cyp4f1	1	Enc1	1	Slc10a6	1
Six4	-1	Ldlrap1	1			Fam20a	1	Slc24a6	1	Vgll3	1	Dusp8	1
Batf	1	Tmem26	1			Mafk	1	Fcgr2a	1	Gpr85	1	Gja1	1
Syne3	1	Srpx2	1			S1pr3	1	RT1-EC2	1	Ckap2	1	Nnmt	1
Apc2	-1	Mc3r	1			Oaz2	1	Galm	1	2810459M11Rik	1	Asns	1
Lgr5	-1	Npl	1			Fam209	1	Ttc25	1	Mapk6	1	Pxdc1	1
Irak4	1	Trpm6	1			Txnl4b	1	Gypc	1	Fam115e	1	Ankrd23	1
Adamts15	1	Vwa5a	1			Hdac5	1	Melk	1	Soat2	1	Klf6	1
Abcg4	-1	Gjb1	1			Amotl2	1	Stk32b	-1	Gm11974	1	Pappa	1
Nnmt	-1	Apol6	1			Akr1b8	1	Stard8	1	Gm15375	1	Zbtb10	1
Ddx10	1	Slamf8	1			Mug2	1	Ifi35	1	Gm12343	1	Plk2	1
Pstpip1	1	Atp2c2	1			Ppara	1	RGD1311756	1	Aqp9	1	Scml4	1
Bnip2	1	Igsf6	1			Zfpm1	1	Cryba2	1	Has1	1	Tcf21	1
Ankrd34c	-1	Kcnj15	1			Dusp4	1	Spag1	1	Arxes1	1	Bcr	1
Tfdp2	1	Il6ra	1			Foxf1	1	Cdkn1c	1	Sema7a	1	Hspa2	1
Nckipsd	-1	Ly9	1			Bcl9l	1	Tmprss2	1	3110021A11Rik	1	Odc1	1
Col7a1	1	Nek6	1			AI661453	1	Uba7	1	Actl7a	1	Dusp27	1
Ccr1l1	1	Adam3	1			Hacl1	1	Kcna4	-1	Gm25772	1	Osgin1	1
Mllt1	1	Sh3pxd2b	1			Fbxl19	1	Zadh2	1	Txnrd1	1	Il4ra	1
Trem1	1	Cd5l	1			Per1	1	Ncf4	1	Ankrd2	1	Hdc	1
Enpp4	-1	Gja3	1			Abcb4	1	Apbb1ip	1	Ppp1r13l	1	Ripk1	1
Adgrb3	-1	Tmem45a	1			Rusc2	1	Synpo2	1	Gm24148	1	Nov	1
Sema4c	1	Stc1	1			Spsb2	1	Cyp39a1	1	Tmem43	1	Ifi207	1
Mrpl30	1	Ccr7	1			Phldb3	1	Hpcal4	-1	Snord19	1	Lcp2	1
Map4k4	1	Ddx58	1			Klf16	1	Cpne7	-1	Ceacam3	1	Slc16a13	1
Clk1	1	4933403O08Rik	1			Elovl5	1	Tal1	1	Adipoq	1	Kctd11	1
Pi15	1	Pstpip1	1			Spon2	1	Il1b	1	Spink12	1	Cd24a	1
Fsd1	-1	Sgpl1	1			4930579G24Rik	1	Ttc7a	1	Lmod2	1	Sema4c	1
Arpc2	1	Rhoh	1			Lrrc3	1	Slc37a2	1	Sirpb1c	1	Fbxo30	1
Efcab1	-1	Morc4	1			Arl4a	1	Hapln1	-1	Anxa1	1	Ngf	1
Lpar4	-1	4930523C07Rik	1			Fam46c	1	Rhbdf2	1	Rhbdf2	1	Serpinh1	1
Foxo4	1	Rab42	1			Ptprg	1	Fam64a	1	Gpr39	1	Usp27x	1
Slitrk4	-1	Insm2	1			Snx33	1	Dsn1	1	Tsc22d1	1	Lmna	1
Rbfox1	-1	Spint1	1			Mapk15	1	Stat6	1	Col8a1	1	Utp14b	1
Sox8	-1	Stag3	1			Atp13a2	1	Oas1i	1	Gm11427	1	Itga5	1
Nipal4	-1	Gadd45a	1			Parp16	1	Tmem38a	-1	Zfp52	1	Prdm1	1
Maml1	1	Treml2	1			Ptk2b	1	Prss23	1	Klf6	1	Spin4	1
Abhd15	-1	Irf1	1			Oser1	1	Cks2	1	D830039M14Rik	1	Rpl17	1
Psmd11	1	Ptgs2	1			Bmp1	1	Cyb5r2	1	Ccdc109b	1	Sgms2	1
Slfn2	1	Cfap53	1			Tuba4a	1	Sfrp2	1	Abcb1a	1	Asb4	1
Usp32	-1	Tnfaip2	1			Rora	1	Nmi	1	Asb4	1	Zswim4	1
Sgca	1	Nhlh2	1			Efnb1	1	Tlr6	1	Snord49a	1	Errfi1	1
Tbx21	1	Smad6	1			Rcn3	1	Rgs14	-1	Slc39a6	1	Siah2	1
Plxdc1	-1	Cp	1			Fscn1	1	Mfrp	1	Clec18a	1	Ddit3	1
Nags	1	Bach1	1			H2-Q7	1	Rgs16	1	Atp4b	1	Fam46a	1
Fads6	-1	Arhgap36	1			Baiap2l1	1	Npr1	1	Csf3r	1	Fam107b	1
Rhbdf2	1	Ahnak	1			Tspan15	1	Asb2	1	Acta1	1	Cxcl9	1
Usp36	1	Sgk1	1			Lzts3	1	Ercc6l	1	Thbd	1	Atf4	1
Engase	-1	Prok2	1			Pth1r	1	Galntl6	-1	Col3a1	1	Pnrc1	1
Osbpl11	1	Irf8	1			Cyp4b1	1	Eno4	1	Gm5620	1	Rlim	1
Hoxd10	-1	Adgrg3	1			Dnajb4	1	Abcg3l2	1	Ptp4a1	1	Hspa1l	1
Nfkbiz	1	Phf11b	1			Il22ra1	1	Spc25	1	Bche	1	Srxn1	1
Ets2	1	Fam169b	1			Col5a3	1	Vstm4	1	Prokr1	1	H3f3b	1
Morc3	1	Greb1	1			Snai2	1	Ppl	1	Unc5cl	1	Gadd45a	1
Cbr3	1	Fam150b	1			Brap	1	Ier5l	1	Matr3-ps2	1	Actb	1
Zfp316	-1	Tg	1			Dexi	1	Dnai2	1	Emilin2	1	Pramef8	1
Rnft2	-1	Nos3	1			Cog4	1	Cntn3	-1	Impdh1	1	Trim16	1
Mmp19	1	Amica1	1			Foxo3	1	Cenpt	1	Serpinb9f	1	Uap1	1
Zswim4	1	Slc2a10	1			Bhlhb9	1	Aard	1	5730559C18Rik	1	Slc2a1	1
Lmod1	-1	Ifi205	1			Pxdn	1	Cobl	-1	Clec10a	1	Zfp36l1	1
Rabgap1l	1	Spata19	1			Rbm38	1	Trpc4	-1	Ctla2b	1	Col5a3	1
Klhl20	1	Arrdc4	1			Acy3	1	Spsb1	1	Nav3	1	Bambi	1
Atf6	1	Ppp1r3b	1			Sema4g	1	Itpka	-1	Slc16a6	1	Isg15	1
2021-09-11	1	Serpinb2	1			Tcea3	1	Thrb	-1	Ccne1	1	H2-Q4	1
Lgi2	-1	Galnt5	1			Csrp2	1	Cxcl13	-1	Gm2670	1	Coq10b	1
Zfyve28	-1	Tnfrsf23	1			Mov10	1	Mak	1	Atg9b	1	Plat	1
Vcl	1	Endou	1			Bmp6	1	Itgb4	1	Cdc7	1	Slc5a3	1
Nkiras1	-1	Hspd1	1			Cnnm4	1	Rab3b	-1	Cd300lf	1	Sox9	1
Socs4	1	Liph	1			Scd2	1	G0s2	1	Gm10156	1	Tifa	1
Sall2	-1	Rai14	1			Mcc	1	Knstrn	1	Psors1c2	1	Lhfpl2	1
Nfatc4	1	Ybx3	1			Lasp1	1	Pqlc3	1	Fhad1	1	Cnnm4	1
Ift88	-1	Igfbpl1	1			Zfand2a	1	Cntrob	1	Il34	1	Azin1	1
Slc39a14	1	Pgd	1			Itga5	1	Zfp575	-1	Bak1	1	Klhl40	1
Lgi3	-1	Mcm2	1			Maged2	1	Tor3a	1	Fjx1	1	Ptp4a1	1
Pcdh20	-1	Sec24d	1			Adh1	1	Bcl6b	1	Hn1	1	Grrp1	1
Slitrk1	-1	Gabrq	1			Ddc	1	Nt5c1a	1	Tbc1d8	1	Lrrn4cl	1
Gpc5	-1	Ddx39	1			Frmd4b	1	Pola2	1	Mir99b	1	Bag3	1
Flnb	1	Ceacam1	1			Tyk2	1	Ndc80	1	Col4a2	1	Ier2	1
Eaf1	1	Olfr920	1			Celsr1	1	Adra2c	-1	Gm15587	1	Hspa8	1
Abhd8	-1	Cxcl10	1			Steap3	1	Ripk3	1	Adamts1	1	Sirt1	1
Arrdc2	-1	Abcb1b	1			Dhrs7	1	Pidd	1	Gm27002	1	Pgf	1
Ell	1	Npm3	1			Stab2	1	Wscd2	-1	Drd3	1	Lox	1
Mtmr7	-1	Fes	1			Nid2	1	Ada	1	Gpr161	1	Endou	1
Pragmin	1	Tgfb1	1			Gm44790	1	Lpcat2	1	Dio2	1	Kctd12	1
Tubgcp3	-1	Mmrn2	1			Mycl	1	Dhx58	1	Cdk1	1	H2-Q7	1
Champ1	1	C1ra	1			Npr2	1	Irf7	1	Cdc6	1	Myd88	1
Ripk1	1	Dcn	1			Sord	1	Pstpip1	1	Susd1	1	Rhoc	1
Camk1d	-1	Oas1b	1			Tap2	1	St18	-1	NA	1	Slc7a5	1
Diaph1	1	Mat2a	1			Mreg	1	Plcb2	1	B4galnt1	1	Efs	1
Psd2	-1	Gsap	1			Man2b2	1	Lpar6	1	Gm15418	1	Tra2b	1
Epb41l4a	-1	Tex11	1			Traf4	1	Bcl3	1	Flot1	1	Nfkb2	1
Nol4	-1	Pgf	1			Sesn1	1	Efhb	1	Nipal1	1	Pgm1	1
Cables1	-1	Jun	1			Zbtb21	1	Ptpn14	1	Clca4	1	Itgb8	1
Cdh5	1	Muc19	1			Rasgef1b	1	Tacr3	-1	Col18a1	1	Spry4	1
Sall1	-1	Trim21	1			Zfp385a	1	Mtbp	1	Rgs19	1	Fzd5	1
Pdpr	1	Irf5	1			Zfp622	1	C1ql1	1	Nnat	1	Ndnf	1
Chst5	-1	Cd48	1			Chp2	1	Ggta1p	1	Tac1	1	Nop58	1
Cntnap4	-1	Ftl1	1			Phf1	1	Tpcn2	1	Rrm2	1	Ptger4	1
Jph3	-1	Kdm6b	1			Cnnm3	1	LOC691995	-1	Moxd1	1	Rassf1	1
Nhlrc2	1	Tarm1	1			Agpat2	1	Nexn	1	Rras2	1	Arl13b	1
Slc2a12	-1	Stab1	1			Faah	1	Fosl2	-1	Rs1	1	Mapk6	1
Brd9	1	Tmem125	1			Triobp	1	Asf1b	1	Gm21708	1	Polr2a	1
Nkd2	1	Nradd	1			Lnx2	1	Gstt2	1	Gm22729	1	Mxd1	1
Chd1	1	Stra6l	1			Nr2f6	1	Folr1	1	Smgc	1	Cd44	1
Pnmal2	-1	Mapk12	1			Ube2h	1	Sqrdl	1	Tubb3	1	Srp54a	1
Dyrk1b	-1	Hsd3b7	1			Clpx	1	Chtf18	1	Ypel2	1	Wt1	1
Hebp2	-1	Was	1			Mettl7b	1	Htr2c	-1	Ckap4	1	Emd	1
Nipa1	-1	Anxa4	1			Rhod	1	Zbtb7b	1	Tacstd2	1	Rnf19b	1
Herc2	-1	Pyhin1	1			Itpkb	1	Chrm1	-1	Rcvrn	1	Rabgef1	1
Slc35d3	-1	Themis2	1			Stx2	1	Rab11fip1	1	5031415H12Rik	1	Mest	1
Chd2	1	Elk3	1			Crat	1	Styxl1	1	Mc2r	1	Spry2	1
Rgma	-1	Spsb2	1			Ing2	1	C1qtnf3	1	Rem2	1	Arrdc4	1
Dchs1	-1	Gpd1	1			Lonrf3	1	Ptgs1	1	Gm14010	1	Pvr	1
Sez6l2	-1	Parp12	1			Sgsm2	1	Hsd3b7	1	Apold1	1	C5ar1	1
Slitrk2	-1	Bcas1	1			Gm20605	1	Lilrb4	1	Gm10376	1	Rap1b	1
Chuk	1	Ccdc86	1			Fam98c	1	Dnph1	1	Slco2a1	1	Gnai3	1
Sfrp5	1	Il21r	1			Cebpa	1	Arhgap9	1	Gdnf	1	Lmcd1	1
Loxl4	1	Pdk4	1			Prss53	1	Casq1	1	Micall2	1	Abi3bp	1
Cnnm1	-1	Ehd2	1			Csk	1	LOC502684	1	Gm15760	1	Dnaja4	1
Pdcd11	1	Ccdc88b	1			Rce1	1	Vamp8	1	Rtn4	1	Stat3	1
Hectd2	1	Oxgr1	1			C130074G19Rik	1	Bbs10	1	Sh3bgrl3	1	Cd55	1
Arid5b	1	Tnfsf18	1			Hgd	1	Nlrp3	1	Hells	1	Tsc22d2	1
Ado	1	Prrx2	1			Cln8	1	C5ar1	1	Pus7l	1	Rab7b	1
Prdm1	1	Epcam	1			Npas2	1	RGD1564149	1	Kctd1	1	Ifi204	1
Utp15	1	Lgals7	1			Mef2d	1	Trhde	-1	Fbp2	1	Bach1	1
Snx18	1	Krt6a	1			Scarb1	1	Il17rb	1	Msn	1	Btg3	1
Plcxd3	-1	Adcy7	1			Gpd1	1	Myo7a	1	Cyp27b1	1	Eva1a	1
Mlf1	1	Iqgap1	1			Anxa5	1	Fes	1	Celsr3	1	Arl4c	1
Slitrk3	-1	Dnah17	1			Sgtb	1	Syngr2	1	1700106J16Rik	1	Hspa5	1
Pogz	-1	Fut7	1			Gba2	1	Cdc45	1	Serpinb6c	1	Mmp14	1
Otud7b	1	Pilrb2	1			Ubb	1	Slc9a4	-1	Sh3tc2	1	AW011738	1
Wdr3	1	Adamts7	1			Wdr91	1	Pttg1	1	Opn3	1	Elf1	1
Mov10	1	Flt4	1			Npr1	1	Rab26	-1	Sdc1	1	Tubb6	1
Cttnbp2nl	1	Rtp4	1			Chd4	1	LOC641520	-1	Cnbd2	1	Pi4k2b	1
Nup160	1	C1qc	1			Tmub2	1	Cdk6	1	Pfkfb1	1	Rela	1
Lrrc4c	-1	Dis3	1			Mapk3	1	Foxq1	-1	Ehd2	1	Cbx4	1
Nat10	1	Ptger4	1			Col5a1	1	Phf15	1	A930001C03Rik	1	C3ar1	1
Disp2	-1	C1qa	1			Ppp1r13b	1	Zmym6nb	1	Pira2	1	Retreg1	1
Dll4	1	Fgb	1			Tob2	1	Emp3	1	Gm16129	1	Lima1	1
Nusap1	1	Tirap	1			Trafd1	1	Fcgr1a	1	Naip3	1	Frmd6	1
Hspa12b	1	Otop2	1			Ptpn9	1	Trpc5	-1	Syndig1	1	Bcar1	1
Trmt6	1	Arsj	1			Ushbp1	1	Abcg3l4	1	Cenpt	1	Tlr4	1
Btbd3	-1	Txnip	1			Coro1b	1	Rasgrp3	1	Ggn	1	Ralgds	1
Phf20	1	Tdo2	1			Prpsap1	1	Paqr9	-1	Csf1	1	1190002N15Rik	1
Fam83d	-1	Mdfi	1			Smagp	1	Zdhhc23	-1	Slc12a4	1	Ackr3	1
Zbtb46	1	Cd7	1			Plekhf1	1	Eci3	1	Pmepa1	1	Sde2	1
Agpat2	1	Lacc1	1			Dlc1	1	Gpr61	-1	Vars	1	Taf7	1
Lrsam1	-1	Fam71f2	1			Nagpa	1	Kcnj3	-1	Eno2	1	Irgm1	1
Pbx3	-1	Heg1	1			Atoh8	1	Tnfsf12	1	Syt2	1	Rab20	1
Lrp1b	-1	Dnaaf3	1			Pbld2	1	Tnfsf13	1	Cenpw	1	Map3k14	1
Gsap	1	F2r	1			Xylt2	1	Pcsk1	-1	Kansl2-ps	1	1810055G02Rik	1
Zfp775	-1	Trib1	1			Tsc22d1	1	Colec12	1	1810055G02Rik	1	Zbtb21	1
Ppm1k	-1	Il1rl1	1			Lrp5	1	Ska1	1	Pabpc1l	1	Upp1	1
Zfp638	1	Lgals3bp	1			Rps6ka1	1	Dlk2	-1	Sparc	1	Cep290	1
Dysf	-1	Pctp	1			Ptms	1	Arhgap25	1	Muc13	1	Col15a1	1
Fbxo41	-1	Glis1	1			Galns	1	Dhrs4	1	Tnfsf18	1	Flnc	1
Adamts9	1	Slc16a6	1			Micu2	1	Spp1	1	Gm25260	1	Cwc25	1
Il17ra	1	Morc1	1			Vars2	1	Pdlim2	1	Gm17116	1	Gbp2	1
Tspan9	-1	Sec14l5	1			Zbtb2	1	Tlr2	1	Gpbar1	1	Ldlr	1
Ppfibp1	1	Pla1a	1			Scarf1	1	Sult1a1	1	Scara3	1	Vwa1	1
Gdap1	-1	Cdsn	1			Hmgn2	1	Irf8	1	Pla2g4e	1	Ccrl2	1
Sox17	1	Cyth4	1			Plxnd1	1	Ache	-1	G6pd2	1	Sik1	1
Fam46b	1	Fabp4	1			P2ry1	1	Gpr176	-1	Tsx	1	Edn1	1
Map3k6	1	Gimap6	1			Numa1	1	Gucy1a3	-1	Slfn4	1	Zbtb2	1
Pm20d2	-1	Tcp11	1			Gpam	1	Ugt1a7c	1	Brinp3	1	Rpl22l1	1
Polr1e	1	Trim25	1			Atn1	1	Cdt1	1	Ncs1	1	Pcna	1
Dcaf12	-1	Thbd	1			Plekha6	1	Gcnt1	1	Ctxn1	1	Bcl10	1
Dnajc6	-1	Clec4a1	1			Rara	1	Xkr5	1	Cdh3	1	Zfand5	1
Atpaf1	-1	A630001G21Rik	1			6430573F11Rik	1	Sh3tc1	1	Sh2d4b	1	Ubc	1
Tmem53	-1	Pttg1ip	1			Ces2e	1	Calca	1	Gm15922	1	Bmp2k	1
Hivep3	1	Ermard	1			Pkn1	1	Iqcg	1	Masp1	1	Mcl1	1
Exo5	1	Fut2	1			Timm22	1	Sh3bgr	1	Gdpd1	1	Ippk	1
Fhl3	1	Abhd15	1			Wdtc1	1	Cldn19	1	Shisa4	1	Synpo2l	1
RGD1563072	-1	Acr	1			Aldh3a2	1	Pcdh15	1	B4galt2	1	Impact	1
Extl1	-1	Nipal1	1			Ilvbl	1	Tnfrsf14	1	Gm13730	1	P4ha1	1
Srrm1	1	Arhgdib	1			Endou	1	Trib3	1	Gjb5	1	Fam43a	1
Vwa5b1	-1	1700056E22Rik	1			Tmprss6	1	Lox	1	Rgs7	1	Hs3st1	1
Ubiad1	1	Gusb	1					Ch25h	1	Ifitm7	1	Ednrb	1
Spsb1	1	Creb3l1	1					Cdc42ep5	1	Slco5a1	1	Cxcl14	1
Klhl21	1	Chd7	1					Egr4	-1	Gm7332	1	Clk1	1
Mast2	1	Muc5b	1					Tnfrsf9	1	Irak3	1	Ptpn12	1
Lrfn5	-1	Baz1a	1					Wdr5b	1	Sh3rf3	1	Hmgcr	1
RGD1307704	1	Fam83d	1					Nkx2-2	1	Cyp24a1	1	Nes	1
Sbno2	1	Lgals8	1					Lmx1a	1	Abcb4	1	Anxa1	1
Krr1	1	Dusp10	1					Ddn	-1	Limk1	1	Brd2	1
Mdm2	1	Adgre1	1					Akip1	1	Gm15684	1	H2-K1	1
Mlc1	-1	Cacng6	1					Ankrd55	-1	Lrrc73	1	3110082I17Rik	1
Pdzrn4	-1	Nr2c2ap	1					Rpe65	1	Ubap1l	1	Ppp1r2	1
Ano6	1	4931423N10Rik	1					Fam83d	1	Gm14025	1	Ankrd1	1
Itga5	1	Aldh1l2	1					Nlrp1a	1	Gm5637	1	Manf	1
Pus3	1	Lrrc29	1					Adrb2	1	Cthrc1	1	Dnajb9	1
Rbm7	1	Slco2a1	1					Lcmt2	1	Tgif1	1	Tpm3	1
Zc3h12c	1	Dram1	1					Olfml2a	1	Pde10a	1	Osmr	1
Imp3	1	H2-Q10	1					Sgms2	1	Gp1bb	1	Insig1	1
Manf	1	Pgm1	1					Nat1	1	Slc8a2	1	Enah	1
Klhl40	1	Gypa	1					Kcnab1	-1	Gm10654	1	Epha2	1
Mfsd9	-1	Adamts5	1					Hcrtr2	-1	Col17a1	1	B4galt3	1
Shd	-1	Hao1	1					Spag8	1	Rpl12	1	1110002E22Rik	1
Wnt6	-1	Myo1h	1					Plekhf1	1	Cd80	1	Slc3a2	1
Neu4	-1	Nop14	1					Cabp1	-1	Rad54b	1	Hif1a	1
Lama1	-1	Il1rl2	1					Cenpn	1	Itga6	1	Impdh2	1
Klhl4	-1	Orm2	1					Atg16l2	1	Flna	1	Sash1	1
Was	1	Ifi44	1					S100a11	1	Ahnak	1	Tppp3	1
Zc3h7a	1	Plcg2	1					Adhfe1	1	Opn1sw	1	Twf2	1
Nxn	1	Ccdc63	1					Pkp1	1	Pemt	1	Icosl	1
Cwc25	1	Gm4951	1					Cep55	1	Hba-a2	1	Grasp	1
Map3k14	1	Arrdc2	1					Abcc3	1	Tekt1	1	Ret	1
Sdk2	1	Stk40	1					Samsn1	1	Gsta2	1	Prkab1	1
Mcrip1	1	Tmem173	1					Kcnc2	-1	Pnpla2	1	Arf4	1
Ifngr2	1	Mgst1	1					Abcb1a	1	2010204K13Rik	1	Tbx20	1
Atp6v1a	-1	B3gnt7	1					Nsl1	1	Sorcs2	1	Filip1l	1
Fbxo21	-1	Dennd3	1					Lynx1	-1	A230005M16Rik	1	Zfp326	1
Plac8	1	Itpripl2	1					Ywhah	-1	Mmp24	1	Ppargc1b	1
Tmem150c	-1	Shmt2	1					Gins3	1	Aen	1	F2r	1
Cnot6l	1	Klhl40	1					Atoh8	1	Gm17087	1	Klhl41	1
Lnx1	-1	Rassf1	1					Slc1a6	-1	Gm24313	1	Dedd2	1
Dcun1d4	-1	Gngt2	1					Krt18	1	Tssk5	1	Cyp51	1
Mapk1ip1l	1	Ccl24	1					Cmtm7	1	Rnf39	1	Thbd	1
Zmiz1	1	Dera	1					Sass6	1	Cks1b	1	Midn	1
Hapln4	-1	C8a	1					Ung	1	Aanat	1	Vps37b	1
Heatr1	1	Tmem123	1					Fam198b	1	Elovl4	1	Jmjd1c	1
Riok3	1	Arhgap9	1					Gmnn	1	Gm10603	1	Tuba1c	1
Rnf125	1	Mybbp1a	1					Tnnt1	1	Anxa8	1	Ptma	1
Usp29	-1	Slc39a4	1					Arhgef19	1	Lrrc36	1	Srgn	1
Vasp	1	A430105I19Rik	1					Gpr26	-1	D430041D05Rik	1	Sdcbp	1
Ttc9b	-1	Zak	1					Ntsr1	-1	Slc38a2	1	Pde3a	1
Vstm2b	-1	Lpl	1					Ass1	1	Gm12279	1	Ggct	1
Aen	1	Nmrk2	1					Ccl27	-1	Lamc1	1	Morf4l2	1
Fes	1	Jsrp1	1					Rbm47	1	Cobl	1	Med7	1
Iqgap1	1	Syde1	1					Mxd3	1	Gm6977	1	Noct	1
Ankrd13d	-1	Cpa2	1					Hhip	-1	Tirap	1	Pdlim1	1
Dpf2	1	Aqp6	1					Slc26a7	-1	Knstrn	1	Actr3	1
Patl1	1	Spata31d1b	1					Slc22a4	1	Gm15885	1	Myl1	1
Noc3l	1	Dntt	1					Filip1	-1	Sbno2	1	Fbn1	1
Trim2	-1	Snx31	1					Tgfbi	1	Gm9476	1	Nfatc1	1
Sypl2	1	Phactr4	1					RGD1311021	1	Hbb-bt	1	Eif4e	1
Gbp5	1	Esd	1					Rgs18	1	Cpxm2	1	Txndc11	1
Stx16	1	Emilin1	1					Gabra3	-1	Tlr13	1	Col5a1	1
Cdk14	-1	Asap3	1					Spdl1	1	Rgs1	1	Lmod2	1
Hipk2	-1	H2-Q4	1					Il1a	1	Sgcd	1	Tm4sf1	1
Ggct	1	Ercc6l	1					Elf4	1	Gm13070	1	Lama4	1
Herc3	-1	Drd4	1					Adamts15	1	Slc22a3	1	Gata4	1
Rpia	1	Tpcn2	1					Serpine1	1	1700024P16Rik	1	Zyx	1
Reep1	-1	Prrg4	1					Ptpn7	1	Tpm2	1	Clic4	1
Msantd3	1	Fli1	1					Ttll9	1	Fam83a	1	Rhbdf2	1
Arhgef19	-1	Kcnj8	1					Fam175a	1	Gm26801	1	P2ry2	1
Fam213b	-1	Slc7a1	1					Xkr8	1	Pprc1	1	Adnp2	1
Cebpz	1	Myh9	1					Tgm2	1	Fam57a	1	Ddx3x	1
Twistnb	1	Hpgds	1					Psd4	1	Gm25720	1	Calr	1
Alkbh1	1	Smtnl2	1					Tesk2	1	Tktl1	1	Zbtb11	1
Prima1	-1	Slc39a1	1					Il1rn	1	B4galt6	1	Peli1	1
Coq10a	-1	Lyz2	1					Flvcr2	1	Gm26568	1	Pspc1	1
Elk3	1	Slc6a5	1					Fndc3c1	1	Gfra2	1	Fndc1	1
Ppfia2	-1	Ostf1	1					Ptpn18	1	Mboat1	1	Rbm24	1
Tubgcp6	-1	2200002D01Rik	1					Tpm2	1	Gm22980	1	Mid1ip1	1
Dennd6b	-1	Mcoln2	1					Mastl	1	Ppapdc1b	1	Ccnt1	1
Cpne8	1	F2	1					Syndig1l	-1	Il1rl1	1	Ythdc1	1
Pate4	1	Ace3	1					Rbm43	1	Abhd16b	1	Pqlc1	1
Siae	-1	Ahsg	1					Fam154b	1	Gm11425	1	Lysmd3	1
Commd4	-1	Cd74	1					Rad54l	1	Mab21l3	1	Txnrd1	1
Fam219b	1	Rrbp1	1					Fut7	1	Efhd2	1	Nasp	1
Mrap2	-1	Ano6	1					Aldh3b1	1	1700017B05Rik	1	Gclc	1
Rab6b	-1	Adamtsl4	1					Stx11	1	5330417C22Rik	1	Ascc3	1
Rrp9	1	Bco1	1					Tfeb	1	Dlgap5	1	Nup98	1
Csrnp1	1	Snx20	1					RGD1565512	1	Stat3	1	Il13ra1	1
Tmem14a	-1	Mlkl	1					Tnfrsf10b	1	Gm8439	1	Hmgcs1	1
Bend6	-1	Atp8b1	1					Msc	1	Sema3c	1	Ndel1	1
Tmeff2	-1	Mapkapk2	1					Epha10	-1	Ccdc120	1	Zcchc6	1
Eif4e2	1	Tgm7	1					Lipt1	1	Entpd3	1	Csf1	1
RGD1305537	1	Rpl27	1					Abcg3	1	Lrrc20	1	Ipmk	1
Fbll1	-1	Bst1	1					Kcnip1	-1	Smpd5	1	Lamb1	1
Kdm6b	1	Emilin2	1					MGC105567	1	Cyr61	1	Hipk3	1
Kctd11	1	A3galt2	1					Dok1	1	Gm16144	1	Fbxw7	1
C1ql1	-1	Ccrl2	1					Cpne6	-1	Kbtbd13	1	Stip1	1
Mettl2b	1	Wdr46	1					Cdca5	1	Ptchd2	1	Ahsa2	1
Map6d1	-1	Spry1	1					Tgm4	1	Drc1	1	Dpysl3	1
Tnfrsf10b	1	Pglyrp1	1					Slc39a12	1	Gm16685	1	Hist1h1c	1
Samd5	1	Rin3	1					Crh	-1	Cep85	1	Rps6ka3	1
Rab32	1	Fbxo17	1					Aspn	1	Gxylt2	1	Cpeb4	1
Dse	1	Slamf7	1					Mthfs	1	Eln	1	Srf	1
Tbl1xr1	-1	Cyp3a13	1					Ndst4	-1	Camk2n2	1	Zfp703	1
Gnat2	1	Tnfrsf9	1					Lmod1	1	Mmp14	1	Slmap	1
LOC365985	-1	Asprv1	1					Mlf1ip	1	Gins2	1	Top1	1
Rtf1	-1	Map3k15	1					Pllp	1	Mex3a	1	Homer1	1
Slc2a10	-1	Hrct1	1					Rnf135	1	Ecscr	1	Rsrc2	1
Rbm38	1	Akap13	1					Ns5atp9	1	Tes	1	Gna13	1
Rab22a	1	Orm3	1					Dleu7	-1	Cd276	1	Hsp90ab1	1
Clvs1	-1	Rest	1					Cenpm	1	Gfpt2	1	Tnxb	1
Epha2	1	Pkn3	1					Nrm	1	Tshr	1	Katna1	1
Diras1	-1	Nhlrc3	1					P2ry12	1	Gm13588	1	Ywhaz	1
Trhde	-1	Fam129a	1					Bmf	1	Foxf1	1	Rbm18	1
Bmx	1	Saa2	1					Selplg	1	1700042O10Rik	1	Gls	1
Zfx	-1	Dap	1					Plin5	1	Cdr2l	1	Cnot4	1
Rab9b	-1	Casq1	1					Isoc2b	1	Gm4876	1	Smarca5	1
Inmt	1	E2f7	1					Tinagl1	1	Trem2	1	Hyou1	1
Dtx3l	1	Gfpt2	1					Alox12	1	Sox4	1	Bcor	1
LOC498122	-1	Fam101a	1					Reep4	1	Gm14427	1	Carnmt1	1
Stard13	1	Nrros	1					Zc2hc1c	1	Hba-a1	1	Golph3	1
Ccdc190	-1	Myo1c	1					Tlr3	1	Chrdl2	1	Ets2	1
Arhgap30	1	Gm5544	1					Polq	1	Gm8399	1	Lims1	1
Slamf1	1	Klhl38	1					RGD1565514	1	Amigo2	1	Vasp	1
Gpr75	-1	Ets1	1					Slc35f2	-1	Srm	1	Mapre1	1
Rnf182	-1	Csrp2	1					Clic2	1	Lamc2	1	Cdc42ep3	1
Elovl2	-1	Cks1b	1					Pvalb	1	Hbb-bs	1	Slain2	1
Cbln1	-1	Cflar	1					Htra3	1	Gdf9	1	Kras	1
Spata2L	1	Mreg	1					Traf3ip3	1	Piezo1	1	Slc25a36	1
Fam181b	-1	Mtbp	1					Grm6	-1	Lmna	1	Pgm5	1
Gpr150	-1	Ptger2	1					Epsti1	1	Cd93	1	Hspd1	1
Ankrd34b	-1	Fam221a	1					Plcxd3	-1	Emp1	1	Lamc1	1
Lingo4	-1	Mpeg1	1					Sfxn2	1	Sgtb	1	Ccar1	1
Rnf208	-1	Mocos	1					Lamc3	1	Diap3	1	Ptpn21	1
Ifih1	1	Cacng5	1					Tmem243	1	Creb3l3	1	Hopx	1
Prrg4	1	Srp54b	1					Steap1	1	Itpr3	1	Fasn	1
Wnt16	-1	Gimap8	1					Cmtm6	1	Ttn	1	Arih1	1
Zfp800	1	Kcnk6	1					Sgol2	1	Gm3625	1	Rhoa	1
Hoxa7	-1	Lbp	1					Lsp1	1	Gnat2	1	Rgl1	1
Nod1	1	Snai1	1					Bco2	1	Gm17045	1	Rpl23a	1
Neurod6	-1	Prokr1	1					Slc25a34	1	Gm15280	1	Rpl3	1
RGD1560028	-1	Gpr179	1					Stard5	1	Vopp1	1	Ube2d3	1
Eva1a	-1	Epsti1	1					Cenpw	1	Arhgdig	1	mt-Co1	1
Sspn	-1	Il1rn	1					Cd300lf	1	Gm10639	1	Rtn4	1
RGD1561849	-1	Glrp1	1					Efhc2	1	Gm8074	1
Fam110d	1	Abcc3	1					Bbox1	1	Ifi27l2b	1
Socs5	1	Gins2	1					Orc1	1	Vash2	1
C2cd4c	-1	Scgb3a1	1					Dpep1	1	Cyp4a12b	1
Tmem266	-1	Serping1	1					Abcg3l1	1	Mcm5	1
Amer1	-1	Tigit	1					Adrb1	1	Fgf18	1
Sowahc	1	Trim56	1					Bcl2l12	1	Arhgef4	1
Clec5a	1	Atp1a4	1					Afap1l1	1	Phlda1	1
Vasn	1	Syce2	1					Nme4	1	Afp	1
Mab21l2	-1	Zmynd15	1					Prr5l	1	Sirpb1b	1
Timp4	-1	Ecm1	1					Lhfpl5	-1	Fhl3	1
Mthfd2	1	Ubc	1					Kctd11	1	Mmp21	1
Plpp5	1	Mettl21e	1					Il10ra	1	Uchl1	1
Cd3eap	1	Btf3	1					Slfn3	1	1110007C09Rik	1
Ebi3	1	Cdc25a	1					Apol3	1	Prl2c2	1
Bcl3	1	Gpr182	1					LOC690276	1	Rhoj	1
Qsox2	1	Rbm46	1					Slc39a4	1	Dtl	1
Nxpe3	-1	Plekhg2	1					Dram	1	S100a4	1
LOC681325	1	Fezf1	1					Ppapdc1a	-1	Rnh1	1
Glyctk	-1	Tnfrsf11a	1					LOC303566	1	Rpl10a	1
Pgm2l1	-1	Cers3	1					Itpr3	1	4930427A07Rik	1
Clgn	-1	Def6	1					Arhgap27	1	Adcyap1r1	1
Tmem229a	-1	Chmp4c	1					Npr3	-1	G6pdx	1
B3galt2	-1	Trpm1	1					Myh8	1	Cst6	1
Gpr84	1	Nfkbie	1					Fam70b	1	Plekhg6	1
Pmp2	1	C1s1	1					Fut4	1	Gm26880	1
Mis18bp1	1	Tcfl5	1					Rbpms2	1	Hdc	1
Rab20	1	Cyp2j13	1					Mapk12	1	Serpinf1	1
Ptx3	1	Cd5	1					Fbxl12	1	Mamstr	1
Dnajb2	1	Txndc2	1					Tnnc2	1	Gm25618	1
Vangl1	1	Esr2	1					Plaur	1	Gm22077	1
Trim47	1	2610305D13Rik	1					RGD1311892	1	BC048671	1
Smurf1	1	Abca1	1					Vstm5	-1	4930539E08Rik	1
Alyref	1	Dhrs9	1					Tnni3	1	Gm17222	1
Tmem86b	1	Akap2	1					Abcc9	-1	Spcs3	1
Asun	1	Ugt1a7c	1					Psrc1	1	Clca1	1
LOC691141	1	Fstl3	1					Prx	1	Sec1	1
Slc12a6	-1	4930502E18Rik	1					RT1-CE7	1	Ltb4r1	1
Spata5l1	1	Slc3a2	1					Tmem173	1	Pdpn	1
Kctd4	-1	1700007G11Rik	1					Depdc7	1	Gm13033	1
LOC691931	1	Nupr1	1					Morn2	1	Loxl1	1
Nadk	1	4921536K21Rik	1					Arhgap22	1	Angptl4	1
Add2	1	Cdk15	1					Rgl3	1	Gm17046	1
Bsg	1	Dock1	1					Serpina3n	1	Snhg7	1
Fam129b	1	Glis3	1					Gna15	1	Ret	1
Ptprc	1	Plekhg1	1					Cenpq	1	Gm24357	1
Ptprc	1	Hpd	1					Srgn	1	Tmem255a	1
Ptprc	1	Cndp2	1					Itih3	1	Bmp1	1
Fgfr2	-1	Ccdc175	1					LOC498675	-1	4930534D22Rik	1
Fgfr2	-1	Mc4r	1					Gcnt2	1	Il7	1
Akr1cl	-1	Erbb2ip	1					RGD1559690	1	Gm12248	1
Tsc22d1	-1	Lsmem1	1					Ttll13	1	Cldn3	1
Gls	1	Esam	1					Il1rl1	1	Gbe1	1
RGD1564664	1	Syt15	1					S100a6	1	Aunip	1
Vegfa	1	Skap2	1					Nme6	1	Nav2	1
Fbxo27	1	Nudt22	1					Car12	-1	Fth1	1
Tmem163	-1	Nxpe5	1					RGD1309036	-1	F2rl1	1
Pclo	-1	C8b	1					Gpr183	1	8430423G03Rik	1
Adarb1	-1	Cpn1	1					Hs3st2	-1	Ppan	1
Adarb1	-1	Tnfrsf22	1					Clec11a	-1	Rrp12	1
Lyn	1	Rad54l	1					Ldlrap1	1	Gm12527	1
LOC689064	1	Il12rb1	1					Plekha7	1	Itga3	1
Hnrnpa3	1	1700125H20Rik	1					Rasal3	1	Slc36a2	1
Afmid	-1	Klri2	1					Vwa5b1	1	Nfkb2	1
Grk6	1	Nedd1	1					LOC501110	1	Dap	1
Limd1	1	Ctsk	1					Pskh1	1	Rad51	1
Gria3	-1	Mtfr2	1					Esam	1	Mmd	1
Gria4	-1	Myrf	1					Chek2	1	Foxj1	1
Npy1r	-1	Ier2	1					Aoc3	-1	Smyd5	1
Nr1d1	-1	Tle3	1					Slc44a4	1	Mgat4b	1
Wtap	1	Fam124b	1					Clec4a	1	Elf4	1
Grhpr	-1	Sec16b	1					Gpr45	-1	Map3k14	1
LOC684871	1	Best1	1					Sp100	1	Fam101b	1
Galnt9	-1	H3f3b	1					Cenpa	1	Catsper4	1
Kcnc4	-1	Spc25	1					Nupr1	1	Fam129a	1
Lsm6	-1	Mpo	1					42074	-1	Eaf1	1
Snrpf	1	Fgl1	1					Cyp2c11	1	Kdm6bos	1
Pcp4l1	-1	Tecta	1					Mal	1	Ccnf	1
Alkbh2	-1	Efemp2	1					Lilrb3	1	Gm20400	1
Tmem179	-1	Robo4	1					Aspa	1	Tnfsf13	1
Tmc8	1	F13a1	1					Pstpip2	1	Itgb4	1
Zc4h2	-1	Cyp3a57	1					Fa2h	1	Mcm3	1
Fam84a	-1	Myof	1					Slamf8	1	Igsf9b	1
Itpripl2	1	Rps27	1					Rad51c	1	Tmprss6	1
Ncf4	1	Adamts14	1					Exo1	1	Gm23201	1
Brsk1	-1	Ptprq	1					Foxc1	1	Rras	1
Dlc1	1	Tcaf3	1					Otop3	-1	Ppap2c	1
Dis3	1	Cmtm3	1					Odf3b	1	1110002E22Rik	1
Glb1l	1	Lum	1					Myo1g	1	Tnfrsf1a	1
Nle1	1	Emcn	1					Vrk2	1	Lgals1	1
Spire2	-1	Asb4	1					RT1-CE14	1	1700093K21Rik	1
Slc25a24	1	Cckar	1					Adamts4	1	Chil1	1
Traf7	1	Arrdc3	1					Pspn	-1	Tpx2	1
Trip6	1	Eng	1					Tnnt3	1	Nlgn2	1
Zfp786	-1	Eif2s2	1					Hapln4	-1	Gm16241	1
Slc25a53	-1	Stxbp3	1					Gipr	-1	Gm13939	1
Ttc30b	-1	Hfe	1					Itgb3	1	Fgr	1
Spin2a	-1	Rgs16	1					Oas1a	1	NA	1
Mars	1	Fignl2	1					Casp1	1	Sdcbp2	1
Tmem88	1	Gnl3	1					Elmo3	1	Mcam	1
Myadml2	-1	Gab2	1					Gpr83	-1	Gm15410	1
Vps37d	-1	St8sia6	1					Fign	1	Dyrk3	1
Lbh	1	Pkdrej	1					Aspg	1	Grwd1	1
Pcgf5	1	Serpinb5	1					Ikzf1	1	Dusp10	1
Ehbp1l1	1	Mob3c	1					Adm	1	Gm2904	1
Scx	-1	Cyp4f18	1					Snx20	1	Trim6	1
Fzd6	1	Ptprh	1					Htr7	-1	Kif23	1
Ext1	1	Pdcd1lg2	1					Adcy4	1	Gpr110	1
Lynx1	-1	Pla2g2c	1					Zmynd12	1	Foxd1	1
Mpped1	-1	Nmi	1					Slc38a4	-1	2310014L17Rik	1
Scrt1	-1	Ly96	1					Dlx5	-1	Rspo1	1
Maff	1	Prx	1					LOC499240	1	Gm17108	1
Fcer1g	1	Kif18a	1					Dusp2	-1	Jph2	1
Tmem132e	-1	Tln1	1					Tlr4	1	Mfsd10	1
Tmtc4	-1	Slc17a9	1					RGD1561795	1	Cst7	1
Llph	1	Ano7	1					C1rl	1	B430203G13Rik	1
Lrrc49	-1	Phlda3	1					Prr11	1	Nos3	1
Plcxd2	-1	Tmem236	1					Gas2l2	1	Capn2	1
Rbfox3	-1	Fam189a2	1					Zfp455	1	Fblim1	1
RGD1309350	1	Rrad	1					Cyp2s1	-1	Prss52	1
Sestd1	1	Fstl1	1					Cd300a	1	Trpv2	1
Rad54l2	1	Shc1	1					Dpep2	1	Gm8251	1
C1r	1	Adpgk	1					Mrap2	-1	Zswim4	1
Snrnp40	1	Plp2	1					Pex11g	1	Rcc2	1
Rd3l	1	Ldlr	1					Sgcg	1	Gm10420	1
Zfp563	-1	Slc25a45	1					Efhd1	1	Gm24539	1
Slc39a1	1	Oas1a	1					Lrrc15	1	Fxyd5	1
Slc26a10	-1	Pigr	1					Cntnap5b	-1	F2r	1
Mcemp1	1	Gclm	1					Adh7	1	Hfe	1
Slc7a14	-1	Pvrl4	1					Samd12	-1	Zbtb42	1
Tti1	-1	Tmc8	1					Asic4	-1	Gm12750	1
Ppp4r4	-1	Slc6a20b	1					LOC499781	1	Aoc3	1
Kcnq5	-1	Ly86	1					Smad9	1	Zyx	1
Cntrob	-1	Ptpn22	1					Prrg4	1	Trcg1	1
Slc7a2	1	Lrrc18	1					Sntg1	-1	Gm22973	1
Fam19a4	-1	Col7a1	1					Peg12	1	Gm23722	1
Meis1	-1	Naip1	1					Chst5	1	Arhgef37	1
Iffo2	1	Bmf	1					Dhrs9	1	Gm3086	1
Fam60a	1	Plat	1					Tyrp1	1	Dysf	1
Shq1	1	H2-D1	1					Rbpjl	1	Lig1	1
Lyrm7	-1	Cast	1					Car13	1	Gm16184	1
Ttc9	1	Rgn	1					Heph	1	Tlr2	1
Pnkd	-1	Cldn20	1					Slc27a5	1	Cfap43	1
Pnkd	-1	Pfkfb4	1					Tmprss7	1	Lrrc75aos2	1
Gnpnat1	1	Lgals9	1					Tmem144	1	Fam124a	1
Zbed4	1	Mgmt	1					Grifin	1	Gm6756	1
Ly6h	-1	Treh	1					Fignl1	1	Sytl5	1
LOC688613	-1	Pard3b	1					Pmf1	1	Nrm	1
Pbx1	-1	Fam129b	1					Tex15	-1	Gm15614	1
Ctps1	1	Acvrl1	1					Stap2	1	BC024139	1
Nab2	1	Myh8	1					RGD1309139	1	Pgs1	1
Scube1	1	Myo1e	1					LOC499136	1	Tmem200a	1
Ankrd6	-1	Tal1	1					Tmem37	1	Bin1	1
Trim27	1	Eva1c	1					Ascl1	1	Kirrel2	1
Sash3	1	Mmp14	1					Scn4b	1	Trmt61a	1
Zfp951	1	Il27ra	1					Krt32	1	Cldn7	1
Col4a1	1	Ces1g	1					Stx19	1	Pqlc3	1
Ankrd42	-1	Synm	1					Mybpc1	1	Clec4a1	1
Tmem86a	-1	Adgrf2	1					Depdc1b	1	Gpatch4	1
Myl12a	1	Rela	1					Ubxn10	1	Slc2a1	1
Celf5	-1	Tfec	1					Tekt4	1	Eno4	1
Urb2	1	Zswim7	1					F10	1	Large	1
Wbscr22	1	Siglec15	1					Hhex	1	Adora1	1
Bmper	-1	Cchcr1	1					Wdr93	1	Pkn3	1
Ddx27	1	Arhgap28	1					Lrrc36	1	Kcnq2	1
Slc45a3	-1	Lta	1					Cxcl11	1	Clstn2	1
LOC498276	1	Rhbdf1	1					Fat2	1	Ctxn3	1
Ifitm3	1	Gpr151	1					Gngt2	1	Fkbp10	1
Nrg2	-1	Smpdl3b	1					Fmo5	1	NA	1
Mt2A	1	Mt4	1					Ccdc103	1	Fabp1	1
Tnfaip2	1	1700010I14Rik	1					Eme1	1	Psd4	1
Fgd6	1	Relb	1					Galnt6	1	Gm12715	1
Zfp259	1	Pxn	1					Slc44a3	1	Kif17	1
Ppp2r3b	1	AF251705	1					Cnih3	-1	Slfn10-ps	1
Aqp4	-1	Dennd2c	1					B4galnt3	1	Gpr133	1
Zfp458	-1	Antxr2	1					Klhl14	-1	Papln	1
Camsap3	-1	Sfrp4	1					Car9	1	Gif	1
Plekha7	1	Hyal1	1					Agphd1	1	Rell1	1
Vstm5	-1	Dnah10	1					Cxcl5	1	Kcnk3	1
Ube2ql1	-1	Mfi2	1					Dnajc22	1	Map2k3os	1
Lims1	1	Papl	1					Gldn	1	Wfdc17	1
Tlr5	1	Ly6c1	1					Mmp3	1	Slc16a3	1
Grn	1	AW551984	1					Fbxl13	1	Ap1s2	1
Fpgs	1	Cd151	1					Sgcd	1	Prrg3	1
Gnas	-1	Gpr132	1					Cdkn3	1	Gm15210	1
Dusp13	1	2310039H08Rik	1					Ppp1r17	-1	Spta1	1
Epha4	-1	Rpl10a	1					Pou3f4	1	Cdca8	1
Ctxn2	-1	Oit3	1					Arg1	-1	Mir1949	1
Smim5	-1	Ppp1r1c	1					Htr1b	-1	Vcam1	1
Jakmip3	-1	Lalba	1					RGD1304931	-1	Mybbp1a	1
Smim1	-1	Rnh1	1					Rbpms	1	Lamb3	1
Myo19	1	Itgb1	1					Zmynd15	1	Slc35e4	1
Shc1	1	Zfp185	1					LOC691162	1	Gm15551	1
Add3	-1	Apol9b	1					Card9	1	Ifrd1	1
Cnr2	1	Sema3g	1					LOC497899	1	Ccnb1	1
Plec	1	Tnfaip6	1					Gpr150	-1	Ctps	1
Plec	-1	Ccl17	1					Lekr1	1	Clic1	1
Plec	1	Irf7	1					Leprel1	1	Smim3	1
Plec	1	Pter	1					Oxtr	-1	Gla	1
Egfl8	1	Pnpla2	1					Slc35d3	-1	Fgd3	1
RGD1561778	1	Hnrnpf	1					Casp12	1	Kcnip2	1
RGD1559482	1	Map3k8	1					Ifit1	1	Olfr1443	1
Cdh10	-1	Tinf2	1					Htatip2	1	Ercc1	1
Pwp2	1	Plekhd1	1					Rhod	1	Siglec1	1
Tma16	1	Npr1	1					Smim17	-1	Gins1	1
Crim1	1	Ddit3	1					Adra1b	-1	Dusp2	1
Elmsan1	1	Rbm8a	1					Matn4	1	Vasp	1
Tenm3	-1	Ppan	1					RGD1309808	1	Trib3	1
Epha5	-1	Hvcn1	1					Pklr	-1	Tead4	1
Thbs2	1	Cpb2	1					Slc16a3	-1	Map1s	1
Nlrp12	1	Sncg	1					Sytl4	1	Tnfrsf1b	1
Ltbp4	-1	Ly6k	1					Mall	1	Zfp9	1
Fry	-1	Elmsan1	1					Pycard	1	Stra6l	1
Lrrc32	1	Cyp20a1	1					Sfmbt2	1	Gm22249	1
Evc	-1	Ticam2	1					Cxcl2	1	Ifngr2	1
Fam69a	-1	Rhod	1					Coch	-1	Syt12	1
Rasgrf1	-1	Rpl10	1					Enpp3	1	Mex3d	1
Natd1	1	Tcirg1	1					Atp6v1c2	1	Loxl2	1
Csdc2	-1	Txnrd3	1					Arntl2	1	Ehbp1l1	1
Vcan	1	Vasp	1					Mapk13	1	Trim72	1
Baz1a	1	Adgre4	1					Dlk1	1	Tagln2	1
Pus7	1	Epn3	1					Ptges	1	Gm14303	1
Chat	-1	Adssl1	1					Cd69	1	Rhbdl2	1
Gpr132	1	Ngp	1					LOC360479	1	Esd	1
Myh11	-1	Aaas	1					Liph	1	Clec4a2	1
Gemin5	1	Phlda2	1					Tm4sf1	1	Gm21451	1
Tlr1	1	Sgms2	1					Clec9a	-1	Rusc2	1
Slc25a32	1	Sat1	1					Exoc3l4	1	Gm15472	1
Clec7a	1	Aqp9	1					Ttll2	1	Nop56	1
Dram1	1	Rps13	1					Fbxo36	1	Trib1	1
Tle1	-1	Mid1	1					Akr1c19	1	Rbpms	1
Aak1	-1	Gm13157	1					Gata2	1	Neb	1
Lyrm9	-1	Gpr31b	1					Apobr	1	Gm15501	1
RGD1311756	-1	Blvrb	1					Crhr1	-1	Cep170	1
Tfpi	1	Stat1	1					Itih4	-1	Rps13-ps1	1
Hoxc8	-1	Slc12a7	1					Gpr65	1	1700030C10Rik	1
Lrrn2	-1	Vax1	1					Lag3	-1	Nle1	1
P2ry10	1	Casp1	1					Pmp2	1	Cp	1
Ablim2	-1	Kctd11	1					Ebf3	1	Ddx21	1
Oscar	1	Lyar	1					Tctex1d1	1	Dok1	1
Psap	-1	Hormad1	1					Pde8a	1	H6pd	1
Ankrd29	-1	Cth	1					LOC681766	1	Gstm5	1
Smtnl2	-1	Podxl	1					Rab20	1	Relb	1
Ryr2	-1	Pkd1l2	1					Slc25a40	1	Col5a1	1
Paqr6	1	Prox1	1					Il7r	1	Gm5456	1
Celsr2	-1	Nup210l	1					Lingo4	1	H2afx	1
Cpne6	-1	Gck	1					Elf3	1	Cfap69	1
Ddx54	1	Casp7	1					Akr1b8	1	Ccdc116	1
Whsc1	1	Pus7l	1					Mcoln2	1	Steap2	1
Ccdc85a	-1	Myl12a	1					LOC500846	1	Slc1a3	1
Rab11fip1	1	Creb5	1					Ccdc150	1	Slfn1	1
Wnk2	-1	Tnpo1	1					Stap1	1	Cdh24	1
Ankrd33b	1	Tjp2	1					Dmc1	1	Garnl3	1
Fbxo44	-1	Tnip2	1					RGD1305807	1	Trf	1
Midn	1	Palld	1					Pdgfd	1	Map4k4	1
Phldb1	-1	Pnp	1					Dlx2	-1	Pnldc1	1
Trem3	1	Cxcl13	1					Lst1	1	Pabpc1	1
Mgst3	-1	Dlk1	1					Adamtsl5	1	Faxc	1
Fhod1	1	Aard	1					Cntnap5a	-1	Incenp	1
Lama5	1	Slc5a3	1					Ankrd37	-1	Scn3a	1
Lrrk1	1	Ralb	1					Ptplad2	1	Il1rl2	1
Plpp4	-1	Ftsj3	1					Cd84	1	Rian	1
Fan1	-1	Il15ra	1					Edn1	1	Zc3hav1l	1
Nlrp3	1	Cdc14a	1					Klhl1	-1	Snhg6	1
Parp14	1	Gna15	1					Grpr	-1	Gm26578	1
Urb1	1	Loxl4	1					Fbxo32	1	Gm10872	1
Tchp	-1	Jak3	1					Upp1	1	1110038B12Rik	1
Nat8l	-1	Cirbp	1					Lrrc10b	1	2310014F06Rik	1
Otud4	1	Rpl39l	1					Eya2	1	Wdhd1	1
Plch1	-1	Swap70	1					Rpp25	-1	Ncam1	1
Slc30a7	1	Rrp36	1					Slc17a8	-1	Trim59	1
Jmjd1c	1	Bcl6b	1					Glycam1	1	Cacna1c	1
Samhd1	1	Zfp408	1					Marveld2	1	Pfn1	1
Dfna5	-1	Mb21d1	1					Gjc2	-1	Map7d1	1
Ccdc77	-1	Rpl35a	1					Lin7b	-1	Bysl	1
Scyl2	1	Pole3	1					Cav3	1	Ppa1	1
Srgap1	1	Cyp2d26	1					Npbwr1	-1	Btg3	1
Nop2	1	Krt1	1					Tmem116	1	Ppbp	1
Foxred2	-1	Fpgs	1					Tmem202	1	Klhl30	1
Cln6	-1	Lrp2bp	1					Ptger3	-1	Slc10a6	1
Elovl4	-1	Mks1	1					Kcnip4	-1	Tpbg	1
Dclk3	-1	Ccl28	1					Chrdl2	1	Fntb	1
Tmem151b	-1	Psrc1	1					Slamf6	1	Chad	1
Sgpp2	-1	Anxa3	1					Zfp474	1	Gm9320	1
Hhip	-1	Ddx60	1					Cklf	1	Akap14	1
Rhbdl1	-1	Itpripl1	1					Il2rg	1	Card14	1
Scyl3	1	Mrgpra6	1					Tll2	1	Oasl1	1
Gnal	-1	Rbpms2	1					Fgf1	1	Adra2a	1
Hey1	-1	Bak1	1					Arhgap8	-1	Lhx6	1
Rbm33	1	Gpx3	1					Osr1	1	Pde3b	1
Cdk6	1	Lama5	1					Rassf9	1	Snord118	1
Flnc	1	H6pd	1					Fap	1	Fbn1	1
Garem2	-1	Ubxn10	1					Rsph6a	-1	Gm22579	1
Syde1	1	Zyx	1					P2ry2	1	Blvrb	1
Scrib	-1	Trip10	1					Barhl2	1	1700064H15Rik	1
C1qtnf9	-1	Bmx	1					Kcnk16	1	Nras	1
Stk32a	-1	Gas2l3	1					Snai2	1	Fstl3	1
Zfp286a	-1	Npffr1	1					Klhl40	-1	4833428L15Rik	1
Shisa6	-1	Twf1	1					Kcnk4	-1	1700028N14Rik	1
Pik3r5	1	Gsdma	1					Mybpc2	1	Chsy3	1
Uap1	1	Ces1c	1					Hist1h2bd	1	Cacna1h	1
Slamf6	1	Col12a1	1					Fam180a	1	Pinx1	1
Msr1	1	Rnf149	1					Ugt1a2	1	Atp10a	1
Dact3	-1	Gys2	1					Ttll10	1	Gm6047	1
Ahnak	1	Slc35f6	1					LOC100302372	1	Timd2	1
Tsc22d2	1	Sec61a1	1					Coro6	1	Actg1	1
Napb	-1	Cd36	1					Mypn	1	Rock2	1
Srgap3	-1	Orm1	1					Zbtb42	1	Hist1h4a	1
Sntg1	-1	Cryab	1					Cntd1	1	Rin3	1
Fam19a5	-1	Gpr156	1					Omd	1	Kcnk13	1
Rps6ka3	1	Trip6	1					Bnc2	1	Acnat2	1
Tmem178b	-1	Tnnt2	1					Tcea3	1	1110046J04Rik	1
Camta1	-1	Catip	1					Gdf3	1	Fgl2	1
RGD1307443	-1	Riok3	1					Htr3a	-1	Hspb8	1
Rab11fip1	1	Eaf1	1					LOC100362783	-1	Slc7a6	1
Oxr1	-1	Cpne3	1					Hrasls	1	Gpx7	1
Grin3a	-1	Amigo2	1					Tacr1	-1	Sav1	1
Tead1	1	Prss23	1					Phf11	1	A4galt	1
Cd300le	1	Arhgap4	1					Mocos	1	4930506M07Rik	1
Crip1	1	Galnt4	1					Gpr141	1	Gm26652	1
Frem2	-1	Slc4a9	1					Cthrc1	1	Blm	1
Fosb	1	Slc25a13	1					Nat2	1	Tjp2	1
Il31ra	1	Lonrf3	1					Crygs	1	Htr2a	1
Kcnip1	-1	Rnf225	1					S100a3	1	Sult2b1	1
Mapk9	-1	S100a13	1					Echdc3	1	4731419I09Rik	1
Adcyap1r1	-1	Rars	1					Pik3r6	1	Dnah17	1
Tmem176b	-1	Gnl2	1					RT1-CE16	1	1700020L24Rik	1
Tmem176b	-1	Hdc	1					Sbsn	1	Lbp	1
Igf2bp2	1	Ccdc116	1					Neurl3	1	Gm14210	1
Igf2bp2	1	Esyt1	1					LOC367195	-1	Zbtb38	1
Grin1	-1	Ncf2	1					LOC308990	1	Rad51b	1
Dync1i2	-1	Tat	1					Vipr2	1	Nfe2	1
Nsmf	-1	Calr3	1					LOC363060	1	Birc3	1
Bdnf	-1	Cers2	1					Acap1	-1	Rpl13	1
Ntrk3	-1	Pa2g4	1					Rad54b	1	Tpm3-rs7	1
Fxyd5	1	Rasa4	1					Ptger2	1	Impdh2	1
Bdkrb2	1	Rhbdd1	1					Cyp4f4	1	Gc	1
Rnh1	1	Stap2	1					Kmo	1	Hgh1	1
Rnh1	1	Car6	1					Krt2	-1	Ankrd13b	1
Slc8a1	-1	Nts	1					Msh5	1	Armcx4	1
Pla2g6	-1	Hspa9	1					Lrrc18	1	Gsr	1
Kpna2	1	Slc46a3	1					Gpr20	1	Spatc1	1
Sphk1	1	Nhsl1	1					Ace2	1	Crispld2	1
Sphk1	1	Nt5dc1	1					Pof1b	1	Gm24830	1
Sphk1	1	Cttnbp2nl	1					Gpr151	-1	Snord69	1
Dusp14	1	Trh	1					RGD1565367	1	Gm3348	1
Inppl1	1	Itga6	1					Dmrtc1a	1	Gm11693	1
Stmn4	-1	Bmp2k	1					Ptgr1	1	Gm22146	1
Slc4a7	1	Rara	1					Gng11	1	Samd11	1
Ndrg2	-1	Kcne2	1					Sfta2	1	Plk1	1
Acp5	1	Slc12a4	1					RT1-M6-1	1	Pole	1
Rasd1	1	Pdlim1	1					Cyp27a1	1	Emp3	1
Fndc5	-1	Alox5ap	1					Dll4	1	Wisp1	1
Ppp1cc	1	Il17ra	1					Ciita	1	Pafah1b3	1
Scn1b	-1	Myo1f	1					Pigr	1	Hsd3b7	1
Scn1b	-1	Trmt6	1					Pthlh	1	Gm10015	1
Tmem59l	-1	S100a16	1					P2rx5	1	Acsf2	1
Ptbp1	1	Creb3l2	1					Avpr1a	-1	Foxm1	1
Lrrc4b	-1	Fbxl7	1					Asb14	1	Ung	1
Slc3a2	1	Parp10	1					Dydc2	1	Specc1	1
Ndrg4	-1	Alkbh3	1					F11r	1	Gm25939	1
Crem	1	Rab3il1	1					Epn3	1	S100a14	1
Maged2	-1	Trex1	1					Cidea	1	Apobr	1
Nrg1	-1	Ccdc109b	1					Krt17	-1	Aff2	1
Nrg1	1	Ifitm10	1					Hsd11b2	1	Wdr38	1
Nrg1	-1	Fam96a	1					Lims2	1	Ptgds	1
Ulk3	-1	Pilrb1	1					Spib	1	Il1r1	1
S1pr3	1	Dusp11	1					Ptch2	-1	Fam25c	1
Fnip2	1	Spon2	1					Slc35g1	1	Ttc22	1
Fzd10	-1	Ddx27	1					Cd6	1	Ccdc69	1
Fhl1	-1	Ccm2l	1					Ervfrd-1	-1	Rab31	1
Ralgapb	-1	Lck	1					Ttc22	-1	Nptxr	1
Chd5	-1	Tmem88	1					Ankrd34b	-1	Ctgf	1
Tfe3	-1	Ino80c	1					Atp2a3	1	Sult6b1	1
Pcdh11x	-1	Pla2g3	1					Aqp1	1	Lrfn3	1
Pstk	-1	Pnliprp2	1					Spata20	-1	Tubb4b-ps1	1
Ttbk1	-1	Slc7a7	1					Npy2r	-1	Ccdc24	1
Traf1	1	Hilpda	1					RGD1560010	1	Zdhhc18	1
Stxbp5l	-1	Btg3	1					Prrx2	1	Mapk7	1
Unc79	-1	Erich6	1					Cd5l	1	Jph3	1
Zswim8	1	Tap2	1					Pif1	1	Myadm	1
Sptssb	-1	Dgkk	1					Eva1a	1	Nfkbid	1
Sptssb	-1	Ifi35	1					Slc2a4	1	Gm11473	1
Snrpa1	1	Lrrc8a	1					Hs3st5	-1	Ddx39	1
Fhod3	-1	Eif1a	1					Chmp4c	1	Gm6180	1
RGD1563365	1	Slc41a3	1					LOC500797	-1	Hspb6	1
E2f4	1	Sell	1					Tekt3	1	Prune2	1
Ldlrad4	-1	Bub1b	1					Iqch	1	Myocd	1
Nkd1	-1	Tmem39a	1					Sh2d4a	1	Fkbp1a	1
Prmt8	-1	Ppp1r14b	1					Cd101	-1	Doc2g	1
Evi5	1	Duox2	1					LOC688452	1	Rnd1	1
Slc9a9	-1	Trp53	1					Gpr171	1	Arsi	1
Igsf21	-1	Nt5dc2	1					RGD1565283	1	Gm15333	1
Themis2	1	Mfsd3	1					Npsr1	1	Fam110a	1
Ints6	1	Cldn11	1					Trpm1	1	Zfp57	1
Ctnnd2	-1	Plod1	1					LOC500124	1	Nr4a3	1
Angptl8	1	Tars	1					Lbp	1	Alox5ap	1
Prrt2	-1	Cxcl2	1					Scnn1a	1	Nop58	1
Hmgcll1	-1	Fnip2	1					Rps4y2	1	Esyt1	1
Rps27l	1	Tfcp2l1	1					Vdr	1	Pbx4	1
Srebf1	-1	Tgm4	1					Trhr	-1	Slc39a14	1
Nfkb1	1	Acot12	1					Mepe	-1	Gm16121	1
Otof	-1	Spink8	1					Clec1a	-1	Ptpre	1
Epm2a	-1	Necap2	1					Slc16a10	1	Gm3852	1
Ngf	1	Calcrl	1					Cbln4	-1	Prkcdbp	1
Ric3	-1	Psmb2	1					Atf7ip2	-1	Gata6	1
Rbm26	-1	Ccdc103	1					Bfsp2	1	Pea15a	1
Kdm5a	1	Shc4	1					Col17a1	1	Kifc1	1
Sec23b	1	Hhex	1					Rdh12	-1	Pnp2	1
Rps5	1	St6galnac2	1					Nmbr	-1	Ptrf	1
Efemp2	1	Ltv1	1					Ptgfr	1	Nbl1	1
Srrm3	-1	Plekha4	1					Ces5a	-1	Muc1	1
Runx2	1	Slc29a4	1					LOC681383	1	Sema6b	1
Enho	-1	Pde3a	1					Ccl9	1	Tmed5	1
Vegfa	1	F11r	1					Cd40	1	Inf2	1
Vegfa	1	Nfam1	1					Mcoln3	1	Neurl1a	1
Vegfa	1	Ret	1					Adrb3	1	Ptpn12	1
Cryaa	1	Muc13	1					Gucy1b2	1	Btg1	1
Map7d2	-1	Mettl1	1					Agmat	1	Cftr	1
Cebpb	1	Klf6	1					Kctd8	-1	Vmp1	1
Cebpb	1	Ssfa2	1					Grap	1	Gm13461	1
Tpm1	-1	2021-03-03	1					RT1-T24-4	1	Tgm2	1
Odc1	1	Ece1	1					Krt15	1	Pycr1	1
Slc1a2	-1	Tacc3	1					Zp2	1	Grip1os1	1
Adgrl2	-1	Atic	1					Msx2	1	Gstm6	1
Elavl2	-1	Myoz2	1					Cngb1	1	Emp2	1
Col16a1	1	Tmem176a	1					Epcam	-1	Hn1l	1
Dlgap1	-1	Dtx3l	1					Cpz	1	Ccdc74a	1
Oprm1	-1	Nme2	1					Col6a4	1	Gpr111	1
Peg3	-1	Dhrs1	1					LOC681325	1	2810455O05Rik	1
Nfe2l3	-1	Slc19a2	1					Arl5c	1	Angpt4	1
Xrn1	1	Pabpc1	1					Frem3	1	Gm23455	1
Helz2	1	Trp53inp1	1					Fxyd7	-1	Trp53	1
Edem1	1	Kctd15	1					Napsa	1	Kdelr3	1
Rcor1	1	Prkab2	1					Pth2	-1	Gsta4	1
Myh9	1	Gar1	1					Syna	-1	Samd4	1
Nes	1	Htra4	1					Cyp2t1	1	D730045A05Rik	1
Ahr	1	Inpp5d	1					Lamp5	-1	Tbrg1	1
Ahr	1	P4hb	1					Pkib	1	Il18rap	1
Flt1	1	Samd3	1					Klra1	1	Stx1b	1
Kcnn2	-1	Lsp1	1					Rtp3	1	Gm15793	1
Sec24d	1	Mphosph6	1					LOC500300	1	Mrc1	1
Prrt3	-1	Armcx5	1					Syne3	1	Auts2	1
Chi3l1	1	Tppp2	1					Trpm8	-1	Zmat3	1
Mrpl17	1	Eln	1					Mst1r	-1	Tmem184b	1
Mpz	1	Rap1b	1					Pth2r	-1	Map1b	1
Mdh1	-1	Fzd4	1					Plvap	-1	Bag3	1
Aqp4	-1	Xylb	1					Gstm6	-1	Slc11a1	1
Oprl1	-1	Lap3	1					Ankrd61	1	Rpl12-ps1	1
Tceal5	-1	Tnfaip3	1					Mgarp	-1	Gm15824	1
Rsl1d1	1	Stk32b	1					Mrgprf	1	Zwint	1
Rsl1d1l1	1	Tgfbr2	1					Rnf151	1	Arid5a	1
A2m	1	Elf1	1					Kremen2	1	Igsf11	1
Add2	1	A4galt	1					Epb42	1	Sowahb	1
Ar	-1	Fndc9	1					Ccdc116	-1	Amot	1
Atp1a3	-1	Ecel1	1					Hsf2bp	-1	Serpinb6b	1
Atp2b2	-1	Tex15	1					Tff3	1	Zdbf2	1
B2m	1	Setdb2	1					Krt19	1	Atp6v0a1	1
Tspo	1	Npas3	1					Fam109b	1	Ncapg2	1
Cacna1c	1	1700084C01Rik	1					LOC303448	1	Noc4l	1
Cd53	1	Psph	1					Gfral	-1	Actb	1
Cgm4	1	Adsl	1					Apoc4	1	Stc2	1
Chgb	-1	Hal	1					Rnase10	1	Abracl	1
Cp	1	Dnm2	1					Serinc4	1	BC021891	1
Cryaa	1	Magel2	1					RGD1311084	1	Mmrn1	1
Dbp	-1	Pqlc3	1					Cps1	-1	Pirb	1
Ednra	1	Lgmn	1					Spn	-1	Rnf125	1
Egr1	1	Rilp	1					Tdrd5	-1	Fam129b	1
Cela1	1	Ms4a4c	1					Aox3l1	1	Liph	1
Ets1	1	Sik1	1					Npff	1	Bmp6	1
Fgg	1	Ctss	1					Uts2r	1	4933406I18Rik	1
Fst	1	Ifit2	1					Apobec4	1	Kcne4	1
Grik4	-1	Txn1	1					Cdh3	1	Micall1	1
Grin2a	-1	Slc16a9	1					Fndc8	-1	Gm12003	1
Grin2c	-1	Cald1	1					Sim2	1	Tnfrsf10b	1
Hmox1	1	Ttf2	1					Sh3d21	1	Gm12987	1
Hp	1	Slc35b1	1					Rhoh	1	Tmcc3os	1
Igfbp3	1	Rbm11	1					Ugt1a1	1	Gm23221	1
Il6	1	Adgrf3	1					Hspb7	1	Ugdh	1
Irf1	1	Lamc1	1					RT1-CE1	1	Cep78	1
Lpl	1	Bend7	1					Rhox5	1	Pitpnm1	1
Myc	1	Vamp8	1					Cldn20	1	Uck2	1
Nefh	-1	Dpysl3	1					St8sia5	-1	D8Ertd82e	1
Ngfr	1	Homer3	1					Angpt2	1	Gnl3	1
Nos2	1	Eif1ad	1					Lrrc26	-1	Gm26591	1
Nppa	-1	Gm13889	1					LOC683313	-1	Snhg1	1
Odc1	1	Eif6	1					Tepp	-1	Dph2	1
S100a4	1	Tor3a	1					Bucs1	-1	Phgdh	1
Serpine1	1	Hars	1					Akap3	1	Plk3	1
Prph	-1	Cyp4f16	1					Hephl1	1	Slc9a5	1
Ptpn1	1	Vamp3	1					Gucy2e	-1	Gm15706	1
Ret	-1	Gsr	1					Sgpp2	-1	Basp1	1
Sdc4	1	Wipf1	1					Panx3	-1	Hcn3	1
Slc9a3	1	2610028H24Rik	1					Otor	-1	Gstcd	1
Eef1a2	-1	Tfeb	1					Tfap2a	1	Tgfb1i1	1
Syp	-1	Nsmce1	1					F2rl1	1	Cd33	1
Syt2	-1	Slc52a3	1					Tyr	-1	Zfp948	1
Thy1	-1	Eef2kmt	1					Lpcat2b	-1	Mpp1	1
Tnf	1	Rbm17	1					Ambp	-1	Add2	1
Tpm4	1	6820408C15Rik	1					Notum	-1	Psmd11	1
Vsnl1	-1	Parvb	1					Inca1	1	Cryab	1
Stx1b	-1	Eif4a1	1					Scp2d1	1	Bcl2l1	1
Thrsp	-1	Ubtd1	1					Cldn11	1	Myh9	1
Cd4	-1	Ccdc80	1					Tmem72	1	4932438H23Rik	1
Psmb9	1	Pabpc4	1					Slc22a6	1	Gm24338	1
Itgam	1	Vwa1	1					LOC56764	1	NA	1
Adm	1	Epb4.1l4a	1					Npvf	1	Cdk6	1
Sstr1	-1	Susd6	1					Plb1	1	Slc39a1-ps	1
P2rx6	-1	Gm6251	1					Nnmt	-1	Gm27326	1
Ntrk2	-1	Zfand4	1					Fam150b	-1	Grn	1
Rbp1	1	Fmnl2	1					Kcns3	-1	Tmem119	1
Hk2	1	H2-K1	1					Slc26a4	-1	Tmbim1	1
Apoa4	1	Sipa1	1					Spns3	1	Ywhag	1
Pcsk2	-1	Golm1	1					Tmod4	1	Rab15	1
Stat3	1	Nfil3	1					Oc90	1	Cfl1	1
Ncl	1	Cd177	1					Il10	1	Ttll12	1
Vav1	1	Xdh	1					Mb	1	Rnf126	1
Htr2c	-1	Pawr	1					Plac1	1	Gm53	1
Lyz2	1	Cct6a	1					Acpp	1	Kif1a	1
Aqp5	1	Nop2	1					Cxcr3	1	Lrrfip2	1
P2ry1	-1	Fus	1					Icam2	1	Lsm2	1
Pdgfa	1	Nop58	1					Slc12a8	-1	Zfand4	1
Mapk10	-1	Exosc2	1					Sh3rf2	1	Coro1c	1
St8sia1	-1	Tmco2	1					Ampd1	-1	Itga7	1
Aqp4	-1	Tmem251	1					Cytip	1	Zfp703	1
Cd2	1	Erap1	1					Igfals	-1	Il4ra	1
Cebpg	1	Nfe2l2	1					Myo7b	1	Tead1	1
Chrna7	-1	Scpep1	1					Gchfr	1	Gm13597	1
Cstb	1	Mtap	1					Adtrp	1	Spns3	1
Emp1	1	Taf13	1					RT1-CE3	1	Ptgfrn	1
Ephx1	1	Tiparp	1					Edn3	1	Pld2	1
Fth1	1	Rps18	1					Vom2r34	1	Asf1b	1
Il10	1	Ccdc122	1					Lrr1	1	Rpl15-ps3	1
Kcnc1	-1	Spata6	1					Morc1	-1	Lppr1	1
Mgp	1	Ankrd49	1					Gbx2	-1	4930404N11Rik	1
Ninj1	1	Tor4a	1					Igbp1b	-1	Spire2	1
Npr3	-1	Wfdc21	1					Mybpc3	1	Ece2	1
Npy5r	-1	Lmcd1	1					F2rl3	1	Grin2d	1
Rpl39	1	Fam179a	1					Matn3	1	Acat3	1
Scn2b	-1	Phykpl	1					Dusp9	-1	Gm26780	1
Timp3	1	Accs	1					Krt75	1	Lmod1	1
Anxa1	1	Parp4	1					Theg	1	S1pr2	1
Speg	-1	Cotl1	1					Slc5a2	-1	Adat3	1
Atf3	1	Parl	1					Lhx4	1	Txnrd3	1
Bcan	-1	Card10	1					RT1-T24-3	1	Arntl2	1
Cd44	1	Plekha2	1					RGD1306208	1	Tnfaip1	1
Bcar1	1	Chst2	1					Bdkrb1	1	Gm23130	1
Dpysl3	-1	Aars	1					Pnlip	1	Gm15601	1
Cryab	1	Prokr2	1					Six2	1	Setd1a	1
Hbegf	1	Ankrd13a	1					Fam26f	1	Mrgprf	1
Emd	1	Lrig1	1					Ube2d4	1	Arhgap22	1
Fgf9	-1	Adamtsl3	1					Tbxa2r	-1	Trpv6	1
Fosl1	1	Lima1	1					Cd28	1	Pxk	1
Fosl2	1	2210016F16Rik	1					Sfrp4	-1	Agpat9	1
Gfra1	1	Gnai3	1					Grhl3	1	Hist1h2bj	1
Icam1	1	Mag	1					Tcam1p	-1	B3galt4	1
Il1rap	1	Serpina1b	1					Clca5	1	Prmt7	1
Lgals5	1	Tmem117	1					Pdk4	1	2310026L22Rik	1
Nes	1	Prdx1	1					C1qtnf9	-1	Tmem190	1
Npm1	1	Zfp36l1	1					Dbil5	1	Reep4	1
Nxph1	-1	Lbh	1					Slamf1	1	Rnu73b	1
P4hb	1	Mcm4	1					Slc46a2	-1	Ranbp1	1
Pcp4	-1	Psme2b	1					Fgf18	-1	Ydjc	1
Rab3a	-1	Pik3cg	1					LOC498685	1	Fhdc1	1
Ccl3	1	1700017B05Rik	1					Zfp281	1	Cd2ap	1
Sdc1	1	Dus4l	1					Pfkfb1	1	Plat	1
Slc18a2	1	Stt3a	1					Tpsg1	-1	Trim47	1
Slc5a1	1	Tmem198b	1					Ccdc166	-1	Chaf1a	1
Il1rl1	1	Rplp0	1					Htr4	-1	Sgol2	1
Trh	1	Arhgef26	1					Cldn23	-1	Jam2	1
Trhr	-1	Eprs	1					RGD1560146	1	Tpm3	1
Map3k12	-1	Riok2	1					Ccdc87	1	Mapk4	1
Id3	1	Muc4	1					Ism1	-1	Baz1a	1
Alpl	1	Pcolce2	1					Aldh1a7	1	Tnfrsf18	1
Kdr	1	Insig1	1					Prodh2	-1	Cd151	1
Cd74	1	Ak2	1					RGD1565785	1	Lama5	1
Oprm1	-1	Gm16432	1					Klc3	-1	Trank1	1
Hspa5	1	Slc7a3	1					Il2rb	-1	Rps16	1
Plau	1	Map10	1					Cel	-1	Slc39a1	1
Vamp1	-1	Akna	1					Efcab9	1	Cnn1	1
Tnfrsf1a	1	Inhbb	1					Irs1	1	Peak1	1
Smad3	1	Tanc1	1					Hs3st6	1	Neurl2	1
Fkbp1a	1	1600002H07Rik	1					Evpl	-1	Map1a	1
Gnai3	1	Tgfb2	1					RGD1563941	1	Tmcc3	1
Atp1b1	-1	Gc	1					Ctxn2	-1	Gm10275	1
Il1r1	1	Gjc1	1					Pld5	-1	Zfp36l1	1
Nr3c2	-1	Tfpi	1					RGD1563667	1	Serpinb1a	1
Anxa5	1	Pth1r	1					Lad1	1	1500035N22Rik	1
Glra1	-1	Hmgb3	1					Pnldc1	-1	NA	1
Itpr3	1	Acp1	1					Ros1	1	Fam214b	1
Ppard	1	Rbms1	1					Haao	1	Itgb2l	1
Cald1	1	Nat6	1					Usp44	1	Slc6a17	1
Has2	1	Nrm	1					LOC498084	1	Wfdc2	1
Cebpd	1	Gpr157	1					Actc1	1	Rpl39	1
Ctsl	1	Havcr2	1					LOC24906	1	Comtd1	1
Cntf	1	Nifk	1					Slc22a8	1	Lpar2	1
Cd3d	1	Aatf	1					Adam32	1	Bzw2	1
Scg5	-1	Duoxa1	1					Slc22a25	1	Mgll	1
Hck	1	Kank1	1					Got1l1	1	Sbsn	1
Pygb	-1	Ormdl2	1					Dmrtc1c	1	Mef2d	1
Il2rb	1	Lsg1	1					Atp1b4	1	NA	1
Acot7	-1	Fibin	1					Sstr2	-1	Anxa5	1
Cadps	-1	Ppie	1					Spaca3	-1	Praf2	1
Cntn6	-1	Wdfy4	1					Galr1	-1	Chtf18	1
Grm1	-1	Rspo3	1					Ccbp2	-1	Hotairm1	1
Grm5	-1	Opalin	1					Slc25a47	-1	Ush2a	1
Il1a	1	Taf4b	1					Sh2d4b	-1	Mb21d1	1
Il6r	1	Chic2	1					Rrad	1	Ppp1r18	1
Itgb1	1	Tmem43	1					Paqr5	1	Sdk1	1
Ldha	1	Rsl1d1	1					Tg	1	Pusl1	1
Mpz	1	Chst11	1					Enpep	1	Mapkapk2	1
Nefm	-1	Sat2	1					Ceacam1	1	Orc1	1
Pde4b	1	Klhdc4	1					Lefty2	1	Sgol1	1
Pim1	1	Ticam1	1					Sult5a1	1	Ddit4l	1
Pmp22	1	Ell2	1					Vamp5	1	Myl12a	1
Ppp3ca	-1	Ikzf1	1					Nyx	1	Sh3pxd2b	1
Slc4a2	1	Ctnna1	1					Lhx1	1	Il1f9	1
Sod2	1	As3mt	1					Bnc1	1	Ipo4	1
Tbxa2r	1	Fth1	1					Rxfp3	-1	Arhgdia	1
Vdr	1	Muc5ac	1					Slco2a1	1	Fstl1	1
Pdlim4	1	Bid	1					Tie1	1	Tmem240	1
Stat5a	1	Gltp	1					LOC689959	1	Ankrd52	1
Gabrb3	-1	Orai1	1					Gng13	-1	Mms22l	1
PVR	1	Pole	1					Tnnt2	-1	Il6ra	1
Tyro3	-1	Lix1l	1					Vsx2	1	Mcm4	1
Tceb3	1	Mrpl52	1					Sapcd1	1	Spin4	1
Csf3	1	Pcsk4	1					Tnfrsf26	1	Apaf1	1
Ogt	-1	Rps15a	1					Sox7	1	Ell	1
Syn3	-1	Creg1	1					Wnt10a	1	Ttpa	1
Gzmk	1	Slc1a4	1					Tmem182	1	Rgma	1
Areg	1	Rab27a	1					Gckr	-1	Hr	1
Cd63	1	Antxr1	1					Gjb1	1	Nr2c2ap	1
Fdx1	1	Mak16	1					Agpat2	1	Dot1l	1
Inhba	1	Ckap4	1					Emcn	-1	C1qtnf6	1
Thbs4	1	Htr3a	1					Abcb11	-1	Lxn	1
Arg1	1	Tmem2	1					Aldh1a3	1	Ran	1
Adcy8	-1	Sox4	1					Il12a	1	Bax	1
Rps17	1	Cacybp	1					Aplnr	1	Abra	1
Xdh	1	Maml2	1					Klhl31	1	Chst12	1
Rps6	1	Fbl	1					Ggt6	1	Pdlim1	1
Zfp36l1	1	Lmna	1					Oas1e	1	Rgs2	1
Serpinh1	1	Apcdd1	1					Gpr87	1	Hnrnpab	1
Phlda1	1	Helz2	1					Mpzl2	1	2010001K21Rik	1
Cxcr2	1	Acot1	1					Lhb	1	F3	1
S1pr2	1	Peak1	1					Hsd17b13	-1	Chmp2b	1
Pak1	-1	Apol8	1					Mlxipl	1	Tpcn2	1
Tfpi	1	Polr1e	1					Sbk2	-1	Apex1	1
Gdf11	-1	Nipsnap3b	1					Prok2	-1	Ralb	1
Lbp	1	Dclre1b	1					Pkp3	-1	Hdac6	1
Dio3	1	Slc16a1	1					Kng1	-1	Mesdc1	1
Mapt	-1	Micall1	1					Sprr1a	-1	Gm14286	1
Shh	1	Ptpn12	1					Mmp21	-1	Aoc2	1
Padi4	1	Fhdc1	1					Tmem30c	-1	Ugt1a1	1
Ptgs2	1	Afmid	1					Zap70	-1	Wdr46	1
Uchl1	-1	Ptpdc1	1					Drd5	-1	Pold1	1
Crabp2	1	Prkx	1					Fabp12	-1	Zfp628	1
P2ry2	1	Plod3	1					Tgm1	-1	Car5b	1
Psme2	1	Yif1a	1					RGD1563200	1	Morf4l2	1
Btg1	1	Cyp2d9	1					Ccl2	1	Fkbp5	1
Btg2	1	F3	1					LOC684871	1	Glud1	1
Alox5ap	1	Arhgap17	1					Lgals3	1	Prmt1	1
Gria4	-1	Sulf1	1					Srxn1	1	Gm8731	1
Psme1	1	Cd302	1					Flnc	1	Pros1	1
Ptprj	1	Pno1	1					Tubb6	1	Gm26674	1
Pacsin1	-1	9130023H24Rik	1					Slc1a5	1	Them6	1
Kcnab1	-1	Cyp4v3	1					Mt1a	1	Syn1	1
Kcnab2	-1	Il6st	1					S1pr3	1	Prkag2os1	1
Runx1	1	Smad1	1					Rassf4	1	Dsg2	1
Crem	1	Zfand2a	1					Hmox1	1	Vps37b	1
Ptpro	-1	Dyrk3	1					Spta1	1	St3gal1	1
Plaur	1	Gcnt2	1					Itga5	1	Lhpp	1
Slc7a5	1	Sap30	1					Nqo1	1	Als2cr12	1
Ntm	-1	Pde3b	1					Vgf	1	Caskin1	1
Hpcal4	-1	Etf1	1					Cdh6	1	Dnah1	1
Nup54	1	Kctd18	1					Plec	1	Lsr	1
Pdlim1	1	Med10	1					Vcl	1	Mkl1	1
St6galnac3	-1	Cxadr	1					Mt2A	1	Gm22270	1
Ina	-1	Stard5	1					Tmbim1	1	Pex11a	1
Syn1	-1	Bmp1	1					Piezo1	1	Zgrf1	1
Gdnf	1	Ifngr1	1					Actn1	1	Pcsk4	1
Tle4	-1	Nsun7	1					Tagln	1	Dnmt3b	1
Fn1	1	Psmd6	1					Col18a1	1	NA	1
Acp5	1	Dock8	1					Ccnd1	1	Setd8	1
Fbln5	1	Pik3r6	1					Cd44	1	Gm26586	1
Cav3	1	Actb	1					Penk	1	Slc25a43	1
Syn2	-1	Rhou	1					Gclc	1	Mast4	1
Uts2	-1	Prkab1	1					Anxa2	1	Mis18bp1	1
Cdh22	-1	Frmd8	1					Slc2a1	1	Egfem1	1
Psen1	1	Slc2a1	1					Csf1	1	Frk	1
Syngr1	-1	Vat1	1					Timp1	1	Slc1a5	1
Sptbn2	-1	Alg5	1					Txnip	1	Snai1	1
Snca	1	Naca	1					Pdpn	1	Ncf1	1
Car4	1	Gtpbp4	1					Ril	1	Pom121	1
Stmn4	-1	Lims1	1					Cav1	1	Ddx11	1
Sell	1	Msrb1	1					Lfng	1	Gm26917	1
Arl4a	1	Exosc1	1					Txnrd1	1	Bcl9l	1
Smad2	1	Pdlim2	1					Timp3	1	S100a16	1
Sox10	1	Bnip2	1					Ahnak	1	Gm11488	1
Tef	-1	Bend3	1					Anxa1	1	Palm3	1
Cd47	1	Gata2	1					Nes	1	Pdgfa	1
Rasgrp1	-1	Slc25a24	1					Myo1e	1	Unc13b	1
Gdf15	1	Prdx6	1					Lamc1	1	Fam111a	1
Slc12a4	1	Hcn4	1					Thbs1	1	AI413582	1
Dync1i1	-1	Gpatch4	1					Myl12a	1	Cpe	1
Ggt5	1	Carhsp1	1					Tmem43	1	Rel	1
Ifrd1	1	Aox1	1					Gpnmb	1	Lmnb1	1
Ptpn5	-1	Scml4	1					Sdc4	1	Icam1	1
Scn8a	-1	Adam12	1					Fn1	1	Gm8300	1
Resp18	-1	Snx18	1					Myh9	1	Dhx37	1
Gja5	1	Mrap2	1					Pdlim5	1	Gm13205	1
Gjd2	-1	Anp32b	1					Cd63	1	Stx1a	1
Cspg5	-1	Dux	1					Mest	1	Arhgef40	1
Adcy4	1	Galns	1					Gstp1	1	Lrrc25	1
Arpc1b	1	Klk12	1					Lmna	1	Prrc2a	1
Btg3	1	Setd8	1					Mat2a	1	NA	1
Dgkb	-1	Psma4	1					Slc20a1	1	Sema4b	1
Fgf2	1	Mfsd10	1					Ednrb	1	Slx4	1
Kcnn2	-1	Pde4b	1					Fras1	1	Slc2a6	1
Mafb	1	Cct2	1					Vim	1	Taf4b	1
Nr4a2	1	Mettl2	1					Efhd2	1	Inpp5a	1
Cntn3	-1	Usp36	1					Slc12a2	1	5430416N02Rik	1
Eif2ak2	1	Prss46	1					Tagln2	1	Ncapg	1
Rgs1	1	Mfsd1	1					Flna	1	Traip	1
Eif2s1	1	Rbpj	1					Leng8	1	Flot2	1
Ezr	1	Psmb7	1					Ezr	1	Rrp1b	1
Pdpn	1	Pak1ip1	1					Tln1	1	C77080	1
Cnn3	1	Aga	1					Megf10	1	Gm17151	1
Arc	1	Magt1	1					Msn	1	1700016C15Rik	1
Enpp3	1	Entpd1	1					Nek6	1	Gm12181	1
Tgm2	1	Srsf2	1					Plat	1	Spock2	1
Anxa2	1	Mocs1	1					Jam2	1	Cd9	1
Srgn	1	Dusp16	1					Col6a2	1	Gmip	1
Tenm2	-1	Metap2	1					Sorbs2	1	Sipa1l3	1
Kcnip2	-1	Krtcap2	1					Npas4	-1	Sema3f	1
Kcnip2	-1	Ccnd1	1					Chodl	-1	Cd24a	1
Ccr1	1	Furin	1					Fos	-1	Rbp1	1
Nt5e	1	Serp1	1					Cabp7	-1	Fam212b	1
Tgfb1	1	Mbd2	1					Insig1	-1	Pcdhb21	1
Ptges	1	Usp17la	1					Phyhip	-1	38596	1
Dclk1	1	Edem1	1					Mpped1	-1	Serpinb9	1
Ltbp1	1	Tmem144	1					Slc17a7	-1	Csrnp1	1
Ago2	1	Nol11	1					Pde2a	-1	Mir17hg	1
Gja4	1	Ssr3	1					Snca	-1	Akt1	1
Chga	-1	Prpf31	1					Sertm1	-1	Lipe	1
Camk2n2	-1	Stip1	1					Caly	-1	4930502E09Rik	1
Negr1	-1	Fgfr1	1					Fam131b	-1	Lpin3	1
Ereg	1	Msrb3	1					Syt1	-1	Arf2	1
Twist2	1	Calu	1					Idi1	-1	Tmem171	1
Sik1	1	Lamp2	1					Aacs	-1	Rhob	1
Serpinb2	1	Hnrnpab	1					Plcxd2	-1	S1pr1	1
Camk2b	-1	Pxk	1					Mvd	-1	Wasf1	1
Ptma	1	Fbxo4	1					Gabra5	-1	Leo1	1
Cd14	1	Ranbp1	1					Stmn4	-1	Slc38a1	1
Mapk12	-1	Eif3c	1					Syn2	-1	Arhgap33	1
Nsf	-1	Lcmt2	1					Nefm	-1	Rpusd1	1
Csad	-1	Gpr146	1					Serpini1	-1	Col1a2	1
Prom1	-1	Lama4	1					Ndrg1	-1	Stac3	1
Nop58	1	Wasf2	1					Hspa12a	-1	Itgb2	1
Lin7b	-1	Rnf4	1					Camkv	-1	Ank1	1
Nrxn1	-1	Dbndd2	1					Disp2	-1	Plekho2	1
Olig1	-1	Tsc22d4	1					Snap25	-1	Ptbp3	1
Jun	1	Iffo2	1					Reep1	-1	Fcer2a	1
Junb	1	Ran	1					Fdft1	-1	4930579G24Rik	1
Nos3	1	Psma6	1					Gabbr2	-1	Heatr1	1
Kitlg	1	Tmem243	1					Slc12a5	-1	Prc1	1
Mcl1	1	Hsp90ab1	1					Crym	-1	Carm1	1
Kcnt1	-1	Mecom	1					Hmgcs1	-1	Gars	1
Matk	-1	Ccdc115	1					Shank1	-1	E2f3	1
Cttn	1	Itpkc	1					Dock9	-1	Eif3f	1
Fxyd6	1	Adgrf5	1					Cd200	-1	Ifngr1	1
Fxyd7	-1	Ndst1	1					Pclo	-1	Fscn1	1
Hk3	1	Psmd1	1					Camk2a	-1	Rbm38	1
Plk3	1	Slc12a9	1					Nyap1	-1	Wipf1	1
Il1rn	1	Alkbh1	1					Psd	-1	Rnps1	1
Lif	1	Cct8	1					Syp	-1	Wdr1	1
Fos	1	Arfgap3	1					RGD1305733	-1	2610524H06Rik	1
Ppp2r2b	-1	Cyb5r3	1					Dync1i1	-1	Blcap	1
Amph	-1	Sox9	1					Fdps	-1	Col6a2	1
Cmklr1	1	Lpp	1					RGD1311558	-1	Mrpl33	1
Mmp8	1	Ddx31	1					Rab6b	-1	Gls2	1
Dnajc3	1	Bambi	1					Acat2	-1	Snora2b	1
Abcb9	-1	Cpm	1					Cacnb3	-1	Pdxk	1
Qtrt1	1	Phf7	1					Kiaa0895l	-1	Wdr62	1
Btc	1	Prep	1					Fgf13	-1	B3gat1	1
Pdcd4	-1	Rps6	1					Scn3b	-1	Ctsd	1
Ctgf	1	Stat6	1					Elmod1	-1	1700006J14Rik	1
Pygl	1	Adap2	1					Nefl	-1	F630028O10Rik	1
Cd55	1	Pafah2	1					Efnb3	-1	Mtap7d3	1
Slc22a4	1	Uspl1	1					Sez6l2	-1	Hspb7	1
Gcnt1	1	Nudt8	1					Amph	-1	Utp14a	1
Casp8	1	Efhd2	1					Tmem130	-1	Taf1d	1
Glrx	1	Ptpn1	1					Lss	-1	Dkc1	1
Ddah1	1	Pcna	1					Tmem35	-1	Anxa4	1
Pi4ka	-1	Slc44a5	1					Pgm2l1	-1	Vash1	1
Tfec	1	Rfc3	1					Dnajc6	-1	Peak1os	1
Clec10a	1	Adam17	1					Tmem229b	-1	Tlr4	1
Hnrnpf	1	Eif2s3x	1					Ina	-1	4930595D18Rik	1
Plec	1	Rhoa	1					Rab3a	-1	Gm4204	1
Pvalb	-1	Apaf1	1					L1cam	-1	Nebl	1
Ftl1	1	Bola3	1					Stmn3	-1	Nradd	1
Smn1	1	Pla2g4e	1					Akap6	-1	Gm15764	1
Pfn1	1	Eci2	1					Acsl4	-1	Gm9951	1
Ptbp1	1	Ifnar2	1					Sdc3	-1	Grhl1	1
Srpx	1	Fam50a	1					Shisa7	-1	Ube2t	1
Des	1	Scamp2	1					Prkar2b	-1	Slit3	1
Entpd1	1	Ncl	1					Vopp1	-1	1500012F01Rik	1
Adcy5	-1	Mapk1ip1l	1					Kif5a	-1	Smtnl2	1
Esm1	1	Scn5a	1					Gap43	-1	Ajuba	1
B3gat2	-1	Cln5	1					Gria1	-1	Cep170b	1
Top1	1	Ctps	1					Tenm2	-1	Itpkc	1
Slc22a23	-1	Cdk11b	1					Hmgcr	-1	Mdfi	1
Phka1	-1	Rhog	1					Sv2a	-1	Fbxo6	1
Grm4	-1	Gatad2a	1					Large	-1	Insc	1
Slco2a1	1	Pskh1	1					Atcay	-1	NA	1
Snap23	1	Ogg1	1					Sptbn2	-1	Tacc3	1
Olah	1	Mob1a	1					Stau2	-1	Kctd10	1
Pln	-1	Ginm1	1					Tmeff1	-1	Urb2	1
Pde1b	-1	Nup93	1					Atp1a3	-1	Tubb4b	1
Mvp	1	Relt	1					Tubb3	-1	Lgalsl	1
P2ry12	-1	Nop56	1					Acot7	-1	Rab26os	1
Pgr	-1	Hmgn1	1					Syt4	-1	Rad9a	1
Dpp6	-1	Sh3bp5	1					Nsg2	-1	Plce1	1
Aldh5a1	-1	Emd	1					Tubb4a	-1	Prkx	1
Nab1	1	Npy2r	1					Ppp3ca	-1	Banf1	1
B4galnt1	-1	Elac1	1					Clasp2	-1	Gm15559	1
Unc13b	-1	Nucb2	1					Khdrbs3	-1	Bbc3	1
Mertk	1	Pacsin2	1					Sqle	-1	Mctp2	1
Tmeff1	-1	Alg8	1					Grm5	-1	3110082I17Rik	1
Kcnn4	1	Kl	1					Gpx1	1	Pnrc1	1
Dpysl5	-1	D830031N03Rik	1					Fam107a	1	Rps15a	1
Epas1	1	Tmcc3	1					Eef1a2	-1	Mcm2	1
Myo1c	1	Cdk5rap2	1					Lama5	1	Rfc3	1
Kcna6	-1	Rab31	1					Nr4a1	-1	Syne3	1
Scamp2	1	Lats1	1					Ptpru	-1	Scarb2	1
Gucy1a2	-1	Sec23b	1					Tnfrsf12a	1	Scn5a	1
Adamts4	1	Rnf122	1					Fgfr3	1	Dusp14	1
Pdgfd	-1	Bcat1	1					Narf	-1	Cyp2t4	1
Trpv4	1	Itga1	1					Dlg2	-1	D930048N14Rik	1
Per3	-1	Map3k14	1					Col11a1	1	Ntrk3	1
Csf1	1	Grwd1	1					Plau	1	Pdcd6ip	1
Trib1	1	Tmem159	1					Unc5c	1	Hivep3	1
Birc3	1	Nop9	1					Mmp14	1	St3gal2	1
Camkv	-1	Dhdh	1					Cd9	1	Gm15696	1
Cebpb	1	Krt80	1					Apba1	-1	Sulf1	1
Gadd45a	1	Fndc3b	1					Robo1	-1	1700034J05Rik	1
Nsg1	-1	Tifa	1					Caskin1	-1	Dapp1	1
Dcn	1	Erh	1					Tpm4	1	Adnp	1
Fgfr1	1	Ddx39b	1					Cplx1	-1	Zfp385a	1
Arf2	1	Mcur1	1					Jph4	-1	Prx	1
Arf4	1	Aqp4	1					Col5a3	1	Eif1a	1
Arf6	1	Utp20	1					Pla2g7	1	Lrrfip1	1
Asic1	-1	Iars	1					Emp1	1	Eif3b	1
Dab2	1	Ctsb	1					Tnfaip2	1	Cerk	1
Cyba	1	Limd1	1					Ppp2r5b	-1	Map6d1	1
Fabp3	-1	Kdelr2	1					Junb	-1	Gm14964	1
Stmn3	-1	Etv6	1					Fcho1	-1	Exosc8	1
Plcb4	-1	Eif2b3	1					Cald1	1	Traf3	1
Chrna4	-1	Tmem63a	1					Dhcr7	-1	Ier2	1
Gch1	1	Sf3b4	1					Rit2	-1	Gm9855	1
Notch2	1	Pdcl3	1					Lamb2	1	Gm11950	1
Hif1a	1	Dnajb9	1					Aurkb	1	Foxp3	1
Hes1	1	Rabggtb	1					Frmd8	1	Dnmt1	1
Gdf10	-1	Hnrnpdl	1					Cxadr	-1	4930533B01Rik	1
Grid1	-1	Anxa7	1					Dgkg	-1	Gls	1
Nr4a1	1	Dot1l	1					Hmgb2	1	Nek5	1
Htr3a	-1	Stard13	1					LOC365985	-1	Gm17024	1
Adamts1	1	Psmc2	1					Cxcl12	1	Dbf4	1
Atf4	1	Mapre1	1					Rab9b	-1	Fam220a	1
Adra1d	-1	Hirip3	1					Cdc42ep1	1	Tcerg1	1
Zbtb10	1	Heatr5a	1					Jph3	-1	Trim27	1
Grk5	1	Wdr1	1					Samd14	-1	Synpo	1
Fabp7	-1	Grpel1	1					Sh3bp5	-1	Nob1	1
Slc16a3	1	BC048546	1					Olig2	1	Prr13	1
Serp1	1	Snx1	1					Dab2	1	Jak3	1
Syt13	-1	Polh	1					Cpne4	-1	Rpsa	1
Cxcl1	1	Lamc2	1					LOC100360880	-1	Plin5	1
Bst1	1	Rft1	1					Mdga1	-1	Gp49a	1
Lect1	1	Myo1d	1					Tnfrsf1a	1	Diap1	1
Lrrn3	-1	Slc10a7	1					Cldn1	1	C3ar1	1
Lyn	1	N4bp2	1					Rnf112	-1	AI607873	1
Msn	1	Map4k4	1					Akt3	-1	Tchhl1	1
Scn1a	-1	Zfp110	1					Slit1	-1	Gm14508	1
Gnb1	1	Apmap	1					Ajuba	1	Cdc25a	1
Tp53	1	Pde12	1					Kitlg	1	Rps18	1
Snap25	-1	Denr	1					Erc2	-1	Fam171b	1
Ddn	-1	Med8	1					MGC95152	-1	Iars	1
Itga1	1	2021-09-10	1					Plcd1	1	Sgk1	1
Map1a	-1	9430015G10Rik	1					Cdh8	-1	Mri1	1
Actn1	1	Alyref	1					Camk2d	1	Rcc1	1
Adcy2	-1	Rassf8	1					Prss23	1	Tnfsf12	1
Chrm2	-1	Id2	1					Chdh	1	Parp3	1
Gtf2f2	1	Nde1	1					Rin1	1	Rpsa-ps11	1
Mmp9	1	Zfp568	1					Grm1	-1	Abcc4	1
Rpl10a	1	Rell1	1					Dpysl4	-1	E2f4	1
Nell1	-1	Aldh18a1	1					Sh3gl2	-1	Gli3	1
Nup98	1	Traf6	1					Sgk1	1	Wnt5a	1
Rab3b	-1	Cct3	1					Fam65b	-1	Gm15528	1
Rpl13	1	Eif3l	1					Glra2	-1	1700109H08Rik	1
S100a10	1	Net1	1					Cad	1	4833422C13Rik	1
Snrpn	-1	Ubxn8	1					Ier5	1	Arnt2	1
Soat1	1	Dnajb1	1					Creg1	1	Eef1g	1
Stc1	1	Rpl36al	1					Hspa2	1	Gm13337	1
Tgfbr2	1	Sowahc	1					Cyr61	1	Nmnat3	1
Klf10	1	6330416G13Rik	1					Fbxl19	-1	Scarb1	1
Vim	1	Nsfl1c	1					Ppp2r2c	-1	Gm12896	1
Pard3	1	Prr5l	1					Napb	-1	Gm15832	1
Ube2d3	1	Optn	1					Sncb	-1	Fam109b	1
Cds1	-1	Cct7	1					Zyx	1	Gm24727	1
Ugdh	1	Cars	1					Gsta3	1	Arhgap23	1
Cyr61	1	Mrps18b	1					Fgl2	1	2410006H16Rik	1
Bcl10	1	1500012F01Rik	1					Phactr3	-1	Cirh1a	1
Hnrnpab	1	Fuca2	1					Myof	1	Mss51	1
Ptbp3	1	Glrx	1					Prrt1	-1	Gm10390	1
Ppargc1a	-1	Ctbp2	1					Kank2	1	Irf2bpl	1
Aplnr	-1	Tspyl2	1					Fam57b	-1	Gm13487	1
Kcnj11	-1	Fam98a	1					Ddit4l	1	Rbm3	1
Il1b	1	Adipor2	1					Cacna2d3	-1	Mrto4	1
Jak2	1	Mdc1	1					Igfbp3	1	Zc3hav1	1
Kras	1	Slc37a1	1					Plekhg2	1	Lpcat4	1
Myh10	-1	Mrpl22	1					Hspb8	1	Plod3	1
Pdgfb	1	Pdlim5	1					Anxa7	1	Chek1	1
Rara	1	Arid5b	1					Cdon	1	Gm12451	1
Rarb	-1	Lss	1					Adcy1	-1	Elf3	1
Ccl2	1	Lrrc8d	1					Kit	-1	Aurka	1
Serpina3n	1	2810004N23Rik	1					Nts	-1	Gm17377	1
Bcl2l1	1	Sec22b	1					Slc24a2	-1	Csf2rb	1
Cd8a	1	Psmd11	1					Kcnip2	-1	Cdk2	1
Ybx1	1	M6pr	1					Col27a1	1	Stac	1
Phkg1	-1	Flnb	1					Grin3a	-1	Dab1	1
Slc37a4	-1	Thumpd3	1					Tll1	1	Nr1i2	1
Pecam1	1	Fkbp14	1					Dok4	-1	Gm14497	1
Sv2c	-1	Xrcc3	1					Rims1	-1	Gm12867	1
Kcnq3	-1	Sec13	1					B4galnt1	-1	Plod2	1
Kcnj3	-1	Lhfp	1					Jakmip1	-1	Slc35g2	1
Txnrd1	1	Racgap1	1					Arrdc3	1	Hs3st1	1
Sh2b3	1	Znrf2	1					Ehd2	1	A430105I19Rik	1
Nr4a3	1	Tpm3	1					Atp6v1g2	-1	Rpl6	1
Ddx25	-1	Shisa6	1					Pcdh19	-1	Prl2c3	1
Foxm1	1	Pdap1	1					Ano6	1	Alas2	1
Mefv	1	Hspa5	1					Slc6a7	-1	Sigmar1	1
Sult4a1	-1	Ufd1l	1					Herc3	-1	Hdac7	1
Klf6	1	Zdhhc4	1					Tead1	1	Rpl18	1
Kcnab3	-1	Tox4	1					F3	1	Pi4k2b	1
Tgm1	1	Ubxn4	1					Fam5b	-1	Eif4a1	1
Slc18a3	-1	Acat2	1					Ccl7	1	Cdk5r1	1
Slc28a2	1	Gla	1					Gpr162	-1	Phldb1	1
Napsa	1	Cnksr3	1					Mal2	-1	Gm17190	1
Slc15a2	-1	Lrrc59	1					Mtmr10	1	Elovl6	1
Actn4	1	Tmem128	1					Ftsj3	1	Grip1	1
Tagln3	-1	Nars	1					Rgs8	1	Ano9	1
Per2	1	Tmod3	1					Epb49	-1	Kctd3	1
Gpr88	-1	Cdc42se1	1					Prkcdbp	1	Plk4	1
Cldn1	-1	Mapk6	1					Erbb4	-1	Gm16368	1
Cldn5	-1	Yrdc	1					Clcf1	1	NA	1
Pirb	1	Psmd12	1					Syngr3	-1	Nek2	1
Wisp1	1	Nsun4	1					Nfatc2	1	Sdad1	1
Limk1	-1	B3galt5	1					Dusp1	-1	Ctsc	1
Kcnd2	-1	Nek9	1					Ltbp1	1	Jmjd7	1
Slc2a5	-1	Txnl1	1					Syn3	-1	Cybrd1	1
Slc24a2	-1	Arpc5	1					Cdkl2	-1	Aox1	1
Thbd	1	Pak2	1					Tmem150c	-1	Kctd5	1
Polr1b	1	Bloc1s2	1					Lrfn5	-1	Tnfaip3	1
Gda	1	Tfg	1					Litaf	1	Tbl3	1
Kcns3	-1	Abcc1	1					42253	-1	Tmem63a	1
Apba2	-1	Ugdh	1					Dlg3	-1	Dbn1	1
Slc32a1	-1	Gna13	1					Clic1	1	Mospd2	1
Nefl	-1	Utp14a	1					Fam212b	1	Sfrp2	1
[truncated: 16,214 more rows]

## Sheet: S. Table 2
Supplementary Table 2. The detailed results of Venn diagram
Categories	total number of genes	elements
Cerebral Hepatic Myocardial Renal Spinal Cord	38	Gdf15
		Bcl3
		Icam1
		Zyx
		Rasgef1b
		Hp
		Nop58
		Stat3
		Tlr2
		Myd88
		Btg1
		Txnrd1
		Itga5
		Csrnp1
		Jun
		Cxcl1
		Cyr61
		Osmr
		Klf6
		Egr1
		Nr4a1
		Atf3
		Map3k6
		Eif1a
		Gadd45a
		Ifrd1
		Ier2
		Myc
		Btg2
		Nnmt
		Crem
		Maff
		Zfand2a
		Fkbp5
		Tifa
		Litaf
		Hif1a
		Epha2
Cerebral Hepatic Renal Spinal Cord	67	Nid2
		Cxcl13
		Serpina3n
		Akr1b8
		Spon2
		Gnl2
		Shq1
		Lzts3
		Arhgap32
		Atp8b1
		Tsc22d1
		Isg20l2
		Slc39a14
		Tnfrsf1a
		Zfpm1
		Il1r1
		Spsb2
		Il6st
		Polr1e
		Lcn2
		Lrg1
		Cth
		Lbh
		Fbxl19
		Rrs1
		Arhgef19
		Sh3bp2
		Fabp4
		Nifk
		Mak16
		Ushbp1
		Oaf
		Gnl3
		Nfkbia
		Mt1
		Afmid
		Nr1d1
		Nop2
		Mov10
		Sgk2
		Sdad1
		Ddx21
		Gar1
		B4galt1
		Ptk2b
		Ppan
		Fga
		Tirap
		Irak4
		Agpat2
		Exosc1
		Ubald1
		Tnip2
		Plscr1
		Lipa
		Klf4
		Ahr
		Smad1
		Tuba4a
		Cobl
		Mical2
		Insc
		Taf4b
		Lbp
		Ccdc86
		Eif2ak2
		Anxa5
Cerebral Hepatic Myocardial Spinal Cord	9	Sowahc
		Il17ra
		Gadd45b
		Bach1
		Il13ra1
		Mafk
		Hbegf
		Lonrf3
		Sik1
Cerebral Myocardial Renal Spinal Cord	195	Timp1
		Lrrc32
		Adamts4
		Agrn
		Ngf
		Rgs16
		Hspa5
		Tnfrsf12a
		Ifi44
		Pgf
		Arrdc3
		Ccl2
		Lox
		Plin4
		Clic4
		Trim5
		Nfkb2
		Pxdc1
		Has2
		Ier5
		Degs2
		Cbx7
		Sgms2
		Slc16a3
		Mcl1
		Fosl2
		Plaur
		Ptgs2
		Arhgap27
		Sphk1
		Irf1
		Gja5
		Il6
		Spry4
		Egr2
		Egflam
		Tnfaip3
		Cxcl10
		Rrad
		Anxa1
		Fam46b
		Trib1
		Sele
		Birc3
		Ch25h
		Ier3
		Npy1r
		Lims1
		Nfkbiz
		Ret
		Edn1
		Tubb6
		Ccl7
		Rgs1
		Emd
		Slc3a2
		Npr3
		Rela
		Il1r2
		Kctd11
		Sbno2
		Ascc3
		Srgn
		Cebpd
		Srxn1
		Dusp2
		Ripk3
		Cxcl3
		Trim21
		Cdc42ep1
		Cdkn1a
		Tmem88
		Nr4a3
		Tnfaip6
		Cldn5
		Thbs1
		Tbxa2r
		Arid5a
		Frmd6
		Serpine1
		Il1rn
		Zc3h12a
		Tgif1
		Vwa1
		Atf4
		Rhoc
		Tm4sf1
		Btg3
		Ier5l
		Cd44
		Ttll7
		Ugdh
		Syde1
		Bdkrb2
		Tuba1c
		Arrdc4
		Odc1
		Zbtb16
		Bcl2l1
		Kcne4
		Sat1
		Lamc1
		Mxd1
		Tnfrsf10b
		Rhoa
		Ptger4
		Runx1
		Mmp13
		Fosl1
		Neurl3
		Tnfsf18
		Ptpn12
		C5ar1
		Ccnl1
		Fgl2
		Tnc
		Lmna
		Vasp
		Fam107b
		Rnf152
		Slc20a1
		Tril
		Ppp1r15a
		Ripk1
		Trim25
		Phlda1
		Pdlim1
		Hilpda
		Gfpt2
		Flnc
		Rasgrp1
		Lif
		Selp
		Map3k14
		Nes
		Klf15
		Rhbdf2
		Cd274
		Lpin3
		Map3k8
		Tpm3
		Tmem229b
		Ctgf
		Rasd1
		Thbd
		Hmgcr
		Prdm1
		Lmod1
		Procr
		Sertad1
		Nfkbie
		Gbp2
		Creb5
		Syn2
		Zfp36l1
		Tnfaip2
		Socs3
		Loxl4
		Mapre1
		Upp1
		Foxj1
		Errfi1
		Hspb1
		Junb
		Xdh
		Hmox1
		Bag3
		Akap12
		Rps6ka3
		Nfil3
		Relb
		Serpinh1
		Pim1
		Stx11
		Tnfsf10
		Stard8
		Tlr13
		Cxcl2
		Aplnr
		Gnai3
		Csf1
		Emp1
		Pde4b
		Pdpn
		Dpysl3
		F2rl1
		Car4
		Cd14
		Adamts1
		Itpkc
		Rap1b
		Kdm6b
		Gprc5a
		Arid5b
		Igtp
Cerebral Hepatic Myocardial Renal	16	Gja1
		Atoh8
		Fam46c
		Plekhf1
		Krt8
		Dusp4
		Caskin2
		Bmp6
		Cd83
		Pde12
		Col5a3
		Foxf1
		Fn3krp
		Pth1r
		Insig1
		Krt18
Hepatic Myocardial Renal Spinal Cord	6	Otud1
		Rnd3
		Dusp5
		Cnnm3
		Vps37b
		Rlim
Cerebral Hepatic Spinal Cord	24	Ppp1r3g
		Map3k13
		S1pr3
		Ddc
		Plcxd2
		Tap2
		Stard13
		Slc37a1
		Esf1
		G3bp2
		Susd6
		Utp20
		B3galt1
		Ppara
		Gcnt2
		Il15ra
		Wdtc1
		Srsf2
		Etv6
		Gtpbp4
		Tgm1
		Tle3
		Rara
		Steap4
Cerebral Renal Spinal Cord	870	Dcun1d2
		Ifrd2
		Strbp
		Triqk
		Tango2
		Arhgap29
		Cdk6
		Hsf4
		Pla2g4e
		Flywch1
		Fstl3
		Nop9
		Ntn1
		Itpripl2
		Baz1a
		Rusc1
		Lamc2
		Bcat1
		Ran
		Dbndd1
		A2m
		Nop56
		Sptbn2
		Pmp22
		Rfx3
		Sh2d4a
		Cdyl
		Asph
		Clec4d
		Dhcr7
		Syne1
		Extl1
		Gjb2
		Itgb2
		Emp3
		Iffo2
		Tmem86a
		Neu2
		Htatip2
		Dyrk1b
		Arhgef2
		Rell1
		Ifnlr1
		Robo2
		Frmpd4
		Pla1a
		Tubb3
		Pde8a
		Arhgdib
		Hnrnpf
		Gcnt1
		Rtp4
		Prkcz
		Piezo1
		Frmd8
		Hnrnpdl
		Appl2
		Wwc1
		Tead3
		Klhl13
		Slc12a6
		Mybbp1a
		Mapt
		Serp1
		Lias
		Postn
		H6pd
		Golm1
		Smarca2
		Myo7a
		Mtmr11
		Pla2g3
		Kcnq2
		Lgi2
		Tmem123
		Sclt1
		Phlda3
		Neurl4
		Pa2g4
		Plekha5
		Fgfr1
		Gdpd1
		Mdh1
		Cacna1c
		Dio3
		Bend3
		Lancl1
		Eif2s2
		Adap1
		Plscr2
		Sh3pxd2b
		Spi1
		Tarm1
		Snrpa1
		Fth1
		Mrvi1
		Sybu
		Msn
		Myo1c
		Sema3a
		Srpx2
		Trem1
		Fign
		Pawr
		Cadps2
		Kif5a
		Eaf1
		Ptpn1
		Cst7
		Syndig1
		Sec61a1
		Fhod3
		Lingo4
		Kcnt1
		Cthrc1
		Trib3
		Slamf8
		Myl12a
		Cntnap5a
		Synpo
		Galnt9
		Rnh1
		Syne3
		Col4a2
		Tmem144
		Pitpnm1
		Psd
		Grwd1
		Aspa
		Vgf
		Plin2
		Emc9
		Igsf8
		Flnb
		Vim
		Ar
		Gpc5
		Dbp
		S100a9
		Gch1
		Timp3
		Asic1
		Tmem14a
		Pros1
		Col19a1
		Mettl1
		Celsr2
		Gabbr2
		Ctnna1
		Arpc5
		Erbb3
		Mapkapk2
		P4hb
		Dnm2
		Impdh1
		Sgpp2
		Pamr1
		Ltbr
		Slc22a4
		Kifc2
		Arnt2
		Ikbkg
		Map4k4
		Igsf6
		Syn3
		Prx
		Smtnl2
		Srr
		Reps2
		Plekha7
		Slc20a2
		Slc2a5
		Bzw1
		Tpm4
		Slc1a5
		Dtx3l
		Serp2
		Lyar
		Mob1a
		Coro6
		Cd40
		Fgfr2
		Lpar1
		Tsc1
		Prrg4
		B3galt5
		Glipr2
		Pde4dip
		Trip6
		Sat2
		Kank1
		Kcnn2
		Smad3
		Cyba
		Lpl
		Zc3hav1
		Fam129b
		Scube1
		Pi15
		Gypa
		Gatad2a
		Helz
		Ifitm10
		Arhgap8
		Relt
		Slc46a3
		Vcl
		Ube2ql1
		Enc1
		Eif3d
		Nfe2l2
		Nav1
		Jak3
		Cd93
		Syt13
		Exph5
		Cldn1
		Rps6
		Dysf
		Cd8a
		Astn1
		Rbm3
		Chdh
		Trmt61a
		Grid1
		Sv2c
		Syn1
		Ipo5
		Cdc25a
		Dot1l
		Racgap1
		Cytip
		Tead1
		Grm7
		Zer1
		Zfand4
		Fgf9
		Lpcat4
		B2m
		Chrna4
		Ccnd1
		Tmem119
		Cdkn1c
		Igfbp3
		Fam198b
		Dgkb
		Abhd6
		Anxa2
		Lama5
		Ano6
		Paqr5
		Mpped2
		Tmem132e
		Tenm2
		Themis2
		Tma16
		Psmb8
		Sema6b
		Cebpb
		Ankrd34b
		Tmem145
		Gas6
		Nlrc5
		Gimap5
		Des
		Cflar
		Plk4
		Notum
		Ampd3
		Wwtr1
		Myof
		Arg1
		Ltbp1
		Cdh5
		Fat3
		Cfb
		Antxr2
		Slc9a5
		Tspyl4
		Rars
		Adam22
		Prkx
		Pno1
		Nrp2
		Slc39a12
		Tmem2
		Glyctk
		Tmem176b
		Col13a1
		Phykpl
		Rhoj
		Atp2b2
		Shisa7
		Rgs7bp
		Mmp19
		Prss23
		Ass1
		Pstpip1
		Ppp1r3b
		Sec23b
		Mvp
		Hddc3
		Ntrk3
		B3gat2
		Osbpl3
		Abcb1a
		Cnnm1
		Sorcs3
		Map6d1
		Tekt1
		Ifi47
		Ezr
		Mpp7
		Tmod3
		Cd9
		Rilp
		Dbn1
		Arpc2
		S100a4
		Brsk1
		Pabpc4
		Rims2
		Hspa12a
		Kirrel
		Adamts9
		Uba7
		Slc16a6
		G0s2
		Caskin1
		Klf10
		Klhl8
		Fus
		Rnf220
		Tbx3
		Ecscr
		Rap1gap
		Tmem35
		Cela1
		Aqp4
		Mcmbp
		Slc39a1
		Hk2
		Matn4
		Peak1
		Steap1
		Tjp2
		Tmem150c
		Gfra1
		Ftl1
		Hpcal4
		Sv2a
		Cad
		Mlkl
		Stat6
		Adam15
		Wdr1
		Gpr176
		Ifit3
		Ccl9
		Rps15a
		Rab11fip4
		Ctsl
		Foxo4
		Dock8
		Spidr
		Gpr35
		Mllt1
		Il1rl1
		Cmklr1
		Hhip
		Lypd6
		Rasip1
		M6pr
		Hmgn1
		Ctsc
		Dhrs9
		Hs6st2
		Ephb1
		Lrrfip1
		Acap1
		Ptprc
		Cdk5r1
		Trim47
		Parp9
		Arhgap44
		Akap2
		Hsd3b7
		Adamts15
		S100a11
		Trmt6
		Pclo
		Adcy8
		Cdk11b
		Sdc1
		Shc1
		Slc25a24
		Btbd2
		Ftsj3
		Gria4
		Epcam
		Efemp2
		Parp14
		Lypd6b
		Map2k3
		Mtss1l
		Slc12a4
		Extl2
		Tars
		Dmtn
		Ptrf
		Gtf2i
		Arhgap10
		Adam8
		Cdh3
		Pgd
		Jmjd6
		Dync1i1
		Ccdc148
		Wdr46
		Hnrnpab
		Itpr3
		Ablim3
		Loxl2
		Kcnip2
		Ppie
		Adra2c
		Gucy1a3
		Scn1b
		Unc5c
		Dlg3
		Pdlim7
		Tpcn2
		Pttg1
		Clec5a
		Cttnbp2nl
		Abca7
		Dpysl2
		Tgfbr2
		Them6
		Gbp5
		Serpinb2
		Fblim1
		Mall
		Tln2
		Nt5c1a
		Plekhg2
		Stxbp5l
		Apobr
		Psd4
		Psmd11
		Nek6
		Tom1l2
		Il20rb
		Axl
		Rbm22
		Inhbb
		Napsa
		Riok3
		Cstb
		Fndc5
		Ppp1r14b
		Rab3a
		Magi1
		Rab11fip3
		Syt9
		Lrrc59
		Nos3
		Mybl1
		Csf2rb
		Sh2b2
		Tnfrsf1b
		Snx18
		Edem1
		Ralyl
		Rapgefl1
		Reln
		Gjc1
		Camk2n1
		Cav3
		Enpp3
		Tanc2
		Cyhr1
		Nsun2
		Anp32b
		Dll4
		Trim72
		Nfatc2
		Ece1
		Eif6
		Zfp467
		Cacnb4
		Fbln5
		Jph3
		Hlf
		Itga1
		Ell2
		Cldn10
		Fnip2
		Cnn3
		Msr1
		Me3
		Emilin2
		Trem2
		Ryr2
		Il17rb
		Aatf
		Fzd2
		Bst1
		S100a6
		Cald1
		Zdhhc1
		Fn1
		Tmem63b
		Nfkb1
		Slc10a7
		Syt3
		Gpr162
		Sgpl1
		Wasf2
		Carhsp1
		Chrna7
		Stxbp4
		Pkib
		Elk3
		Esrrb
		Ifitm3
		Rtn1
		Plp2
		Rpl10a
		Mrc1
		Rita1
		Itgam
		Gabra3
		Tbc1d16
		Utp14a
		Cpeb1
		Tgm2
		Hivep3
		Anpep
		Chd7
		Arntl
		Mafb
		Mthfd2
		Thbs2
		Tsku
		Negr1
		Zfp523
		Ccr1
		Fndc3b
		Pbx1
		Eprs
		Stard10
		Ehd2
		Clcf1
		Ndrg3
		Nalcn
		Rarb
		Mat2a
		Tmem86b
		Clic1
		Ugt1a7c
		Nxt1
		Ifih1
		Btrc
		Lyz2
		Il2rb
		Fmn1
		Pabpc1
		Bak1
		Casp8
		Camk2b
		Tmeff1
		Ddx58
		Tagln2
		Itpr1
		Hspg2
		Slc12a7
		Fgfr3
		Vasn
		Bnc2
		Cd63
		Tinf2
		Anks1b
		Enpp5
		B4galnt1
		Aspg
		Nsf
		Dleu7
		Skap2
		Fgr
		Sypl2
		Ank2
		Ung
		Samd5
		Anxa4
		Usp36
		Entpd1
		Tceb3
		Rnf125
		Eif4a1
		Grin3a
		Surf6
		Syt7
		Aldh1a3
		Rasgef1a
		Trpc1
		Plec
		Ptch1
		Acvr1c
		Pdgfd
		Col4a1
		Alox5ap
		Rsl1d1
		Slc11a1
		Add2
		N4bp2
		Dgkg
		Mmp3
		Tead4
		Fcgr2b
		Fam83g
		Frem2
		Cp
		Ogn
		Rpusd1
		Wasf1
		Map1a
		Rnf123
		Aen
		Mapk4
		Apbb1
		Iqgap1
		Serping1
		Igf2bp2
		Rnf128
		Ehd4
		Fhod1
		Lgals3bp
		Glrx
		Cars
		Gpatch4
		Rbms1
		Ptbp1
		Ngfr
		Slc6a7
		Sel1l3
		Fxyd5
		Col7a1
		Il18rap
		Dusp9
		Pecam1
		Dnajc6
		Tes
		Vstm4
		Tmem43
		Syt12
		Steap2
		Apoa4
		Slc39a10
		Alkbh1
		Btbd3
		Egfem1
		Nsun7
		Olfm3
		Bnip2
		Dis3
		Stk40
		Tfec
		Flrt1
		Idi1
		Ifitm1
		Nr2c2ap
		Scn4b
		Pou3f3
		Mapk1ip1l
		Ppp1r9a
		Mgat2
		Rtn4rl2
		Eif2s1
		Mpped1
		Ctnna2
		Pik3r5
		Col12a1
		Nrxn3
		Scx
		Fhl3
		Ybx1
		Anxa7
		Parp3
		Homer3
		Scamp2
		Bloc1s2
		Ncl
		Lrrc15
		Col18a1
		Tinagl1
		Slc8a2
		Itgax
		Spock3
		Liph
		Camk2d
		Tnfrsf22
		Smim3
		Tln1
		Kcng1
		Dlg2
		Zbtb7a
		Mmd
		Arpc1b
		Actn1
		Tspyl5
		Trip10
		Ccl6
		Tgfb1
		Tap1
		Sh3gl2
		Ptbp3
		Stra6
		Trim10
		Capg
		Fmnl1
		Cbr3
		Syngr1
		Tmtc1
		Lrrc25
		Cntn1
		Utp3
		Apol9a
		Tram2
		Aqp11
		Ddx27
		Slco2a1
		Sgsm1
		Epn2
		Elf4
		Nop14
		Aifm3
		Ubtd1
		Myh9
		Pik3c2b
		Isg20
		Stk17b
		Btbd17
		Agtpbp1
		Dnah5
		Flna
		Tenm3
		Furin
		Sp110
		Creg1
		Fbl
		Alyref
		Pak1ip1
		Ggta1
		Rrbp1
		Fpgs
		Epha4
		Ranbp3l
		Dusp14
		Cryab
		Nsfl1c
		Zfp365
		Flt3
		Sptan1
		Angptl4
		Nfatc4
		Inpp5j
		Ybx3
		Tyrobp
		Pdgfrb
		Pla2g5
		Ltbp4
		Stau2
		Chchd10
		Scg5
		Lpp
		Cirbp
		Ssbp2
		Pirb
		Sec24d
		Tmem176a
		Kcnq3
		Myo9b
		Fmo5
		Kcnj16
		Itga4
		Acot7
		Klc2
		Uaca
		Dok2
		S100a10
		Lrfn2
		Tspo
		Zbtb42
		L1cam
		Nr3c2
		B3gat1
		Lsamp
		Phyhip
		Arhgap22
		Eif4ebp1
		Etl4
		Olfm1
		St8sia1
		Fam163a
		Gpnmb
		Rin1
		Lgals3
		Ankrd6
		Tyro3
		Myh10
		Cd74
		Tdrp
		Slc16a7
		Slamf9
		Etf1
		Npm3
		Hmga1
		Dhrs1
		Snai1
		Ldb2
		Itgb1
		Cmtm6
		Ankrd34a
		Rab32
		Trpc3
		Adam12
		Adcyap1r1
		Ralb
		Ggn
		Twf1
		Kcnd2
		Tmbim1
		Retnlg
		Ppp1r18
		Mdfi
		Adhfe1
		Elmsan1
		Atp8a1
		Clec7a
		Zfp697
		Glis1
		Lynx1
		Camta2
		Crispld1
		Plod3
		Hapln1
		Pvalb
		Cnst
		Arf6
		Inmt
		Spsb1
		Ptprf
		Psmb9
		Gramd1b
		Adm
		Grn
		Lmo7
		Rbfox1
		Cntn5
		Cd68
		Lrrn3
		Hsf1
		Ahnak
		Syp
		Carf
		Wnt5a
		Gsap
		Slamf1
		Ctsb
Cerebral Myocardial Spinal Cord	82	Batf
		Il10
		Xirp1
		Nr4a2
		Cass4
		Gdf10
		Fzd6
		Sdc4
		Zfp526
		Pfkfb3
		Arf4
		Slc15a3
		Tmem163
		Fam167a
		Irf8
		Ccl4
		Stmn4
		Isg15
		Olr1
		Agap2
		Mcf2l
		Nlrp3
		Slc5a3
		Klhl40
		Fam84a
		Mest
		Gpr132
		Bdnf
		Dnajb1
		Tiparp
		Podxl
		Il1b
		Cbx6
		Samsn1
		Rab20
		Sox18
		Arrdc2
		Ptx3
		Nrg2
		Casp4
		Snrk
		Gabra1
		Il1a
		Zap70
		Ccl3
		Gadd45g
		Gem
		Itpripl1
		Cxcl14
		Eva1a
		Zfp36
		Fam57b
		Lcp2
		Bcr
		Plau
		Lmcd1
		Tnf
		P2ry2
		Osm
		Ltc4s
		Rassf1
		H3f3b
		Hspa1a
		Lims2
		Hspa2
		Tfpi2
		Elf1
		Arc
		Fos
		Sde2
		Adora2a
		Egr3
		Plek
		Nedd9
		Osr1
		Bmp2
		Rab7b
		Pmaip1
		Socs1
		Card10
		Thrsp
		Gata2
Cerebral Hepatic Renal	82	Adrb1
		Sgk1
		Marf1
		Gga3
		Mcm10
		Creb3l2
		Itih3
		Cyp4b1
		Cyp3a13
		Fgfr4
		Smad5
		Hmgn2
		Slc25a47
		Elac1
		Ror1
		Klf16
		Mt2
		Lasp1
		Zfp960
		Mal2
		Faah
		Reep4
		Lrrc8a
		Fbxo31
		Ctps
		Metrnl
		Sord
		Srp54b
		Rars2
		Serpina3m
		Orm1
		Ltv1
		Bcl9l
		Elovl6
		Lats1
		Nos1ap
		Mpzl3
		Plxnd1
		Hdac5
		Mb21d2
		1700017B05Rik
		Saa1
		Bmp1
		Galnt4
		Itih4
		Smpd3
		Tcea3
		Eif2b3
		Id1
		Zfp799
		Dhrs3
		Saa2
		Npas2
		Sgtb
		Wee1
		Klf2
		Igfals
		Prox1
		Rhod
		Chil3
		Galns
		Csrp2
		Zfp931
		Fgb
		Trp53
		Snai2
		Ehd3
		Hmgb2
		Mcc
		Orm2
		Pdk4
		Frmd4b
		Soat2
		Npr1
		Stap2
		Mapk15
		Rrn3
		Adrb2
		Fscn1
		Mreg
		Cebpa
		Scarf1
Cerebral Hepatic Myocardial	10	Ppargc1b
		Zfp950
		Osgin1
		Ubc
		Gclc
		Pik3r1
		Ldlr
		Zfp72
		Snx33
		Endou
Cerebral Myocardial Renal	108	Tmem88b
		Dab2ip
		Ctla2b
		Lima1
		Kbtbd11
		Pcna
		Mthfsd
		Irgm1
		Nupr1
		Rnf169
		Pvr
		Hspd1
		Gstt2
		Prkab1
		Il4ra
		St8sia6
		Clec1a
		Grasp
		Fam107a
		Stap1
		Eln
		Hsph1
		H2-Q4
		Ptp4a1
		Hrct1
		Asns
		Mmp14
		Pappa
		Gla
		Pde3a
		Palm
		Mcoln2
		Ptgs1
		Sox9
		Ajuba
		Cd200
		Cd24a
		Mkl2
		Ptpn22
		Inf2
		Nov
		Actb
		Ednrb
		St6galnac2
		Ccrl2
		Alox12
		Asb4
		Nfatc1
		Vcam1
		Tlr4
		Trim16
		Slc2a1
		Def6
		Mtmr10
		Peg10
		Serpinb8
		Dclre1b
		C3ar1
		F2r
		Bmp2k
		B4galt3
		Dbndd2
		Plat
		Cd180
		Zfp235
		Dusp8
		Thsd1
		Dok4
		Net1
		Ccl28
		Apobec3
		Hcar2
		Tmem240
		Cyp51
		Dusp10
		Slc10a6
		Mapk6
		Prr7
		Gna13
		Cxcl5
		Pnrc1
		Pgm1
		Cxcl12
		Slco1a4
		Nptx2
		Hmgcs1
		Iigp1
		Neurl1b
		Heg1
		Tmem173
		Abcc4
		Bambi
		Ptpn21
		Amigo2
		Gpr183
		Lfng
		Capn10
		H2-K1
		Gas2l3
		Zfp101
		Slamf7
		Hdc
		Lhx6
		Grrp1
		Ctla2a
		Apold1
		Adora1
		Plin5
Hepatic Renal Spinal Cord	89	Grem2
		Fgg
		Cd33
		Cers6
		Pdgfa
		Kdr
		Nlrp12
		Crot
		Fam126b
		Ccdc66
		Mlx
		Serbp1
		Ddx19b
		Brix1
		St3gal4
		Maged2
		Pxdn
		Vmp1
		Fat1
		Smn1
		Rai1
		Nip7
		Kpna2
		Prdm4
		Rbm38
		Rhpn2
		Rpl7l1
		Zdhhc13
		Wdr45b
		Ube3a
		Nfya
		Akap11
		Snx10
		Bysl
		Heatr1
		Pcm1
		Baiap2l1
		Tank
		Dimt1
		St3gal1
		Rrp15
		Naa25
		Slc36a4
		Tacc2
		Pprc1
		Plekha6
		Fubp1
		Bhlhb9
		Mef2d
		Slc30a7
		Prg4
		Wdr43
		Smagp
		Mphosph10
		Emp2
		Bzw2
		Zbed4
		Arvcf
		Cldn14
		Dopey1
		Ilvbl
		P2ry1
		Eef1e1
		Zc3h7a
		Fam110a
		Med1
		Ccdc51
		Rps6ka1
		Rrp9
		Kti12
		Ell
		Mtss1
		Mctp2
		Srm
		Mmp8
		Tbl1xr1
		Triobp
		Taf1d
		Ncoa6
		Zfp207
		Sesn1
		Adck3
		Fam20a
		Slc25a51
		Ptpn2
		Pdcd11
		Mettl6
		Ddi2
		Phf20l1
Hepatic Myocardial Spinal Cord	5	Slc25a25
		Hipk3
		Bhlhe40
		Fosb
		Plk2
Myocardial Renal Spinal Cord	72	Spock2
		Ptprb
		Rgl1
		Dusp7
		Spry2
		Hspa12b
		Midn
		Ereg
		Pcdh9
		Inhba
		Ggct
		Zfp606
		Zfp949
		Coq10b
		Gatsl3
		Zswim4
		Nfkbid
		Acp5
		Bcar1
		Ankrd9
		Ndel1
		Klf5
		Gdnf
		Slc7a5
		Actg1
		Plk3
		Areg
		Morf4l2
		Kras
		Srf
		Cd55
		Homez
		Lhfpl2
		Ptma
		Slc36a1
		Brd2
		Rnf19b
		Sptbn5
		Mlxip
		Tcf21
		Ddx3x
		Cdc42ep3
		Abi3bp
		Irx2
		Has1
		Cxcl9
		Pi4k2b
		Pqlc1
		Ets2
		Clk1
		Eif4e
		Clec4e
		Hip1
		Sema4c
		Bcl10
		Nup98
		S100a8
		Impdh2
		Sigirr
		Kif26a
		Ephb4
		Plekho2
		Rel
		Zfp563
		Slc45a3
		Rtn4
		Notch4
		Fmo2
		Adamts8
		Gls
		Csgalnact1
		Enah
Hepatic Myocardial Renal	21	Zfp703
		Gan
		Cnnm4
		Klhl2
		Arl14ep
		Zfp866
		Zfp948
		Wsb1
		Rsrc2
		Map4k3
		0610030E20Rik
		Rsrp1
		Adh1
		Col5a1
		Zfp84
		Srp54a
		Cyp2b10
		Zfp809
		Cbx4
		Cbx2
		H2-Q7
Cerebral Spinal Cord	764	Hebp2
		Lzts1
		Rab9b
		Batf3
		Tcea2
		Camk4
		Dusp26
		Bdkrb1
		Crabp2
		Sox21
		Dock6
		Fcgr2a
		Syt16
		Zcchc18
		Ptpru
		Sidt1
		Fas
		Elavl3
		Mtus2
		Crtac1
		Tuba8
		Plekhh1
		Adgrg3
		Grin2b
		Niacr1
		Ptgir
		Cacng2
		Sox10
		Pld3
		Kcna4
		Cux1
		Cacna2d3
		Ssfa2
		Hlx
		Oas1b
		Zfp236
		Lama1
		Lilrb4
		Glra2
		Lhfpl5
		P2ry12
		Ypel1
		Cd200r1
		Panx2
		Slfn2
		Ndrg4
		Bst2
		Gng3
		Shisa6
		Riok2
		Mgat4c
		St6gal2
		F2rl2
		Cd244
		Rab3b
		Mpp3
		Lrrc4b
		Slc25a34
		Tekt4
		Zfp281
		Dennd3
		Mnda
		Slc32a1
		Tmem154
		Sh2b3
		Clec3b
		Taok2
		Sh3glb2
		Helz2
		Ntng2
		Spin2a
		Tmem59l
		Gabra2
		Adar
		Hck
		Zmynd15
		Rai14
		Prima1
		Kitlg
		Cntrob
		Glis3
		Cbln1
		Chrd
		Disp2
		Fam43b
		Dlk1
		Armt1
		Efna3
		Itgal
		Tmem198b
		Srrm3
		Cdh9
		Reep1
		Slc26a3
		Drp2
		Phactr3
		T2
		Nefm
		Fsd1
		LOC24906
		Prdm8
		Arhgap20
		Gjc2
		Grm3
		Myo18b
		Olig2
		RGD1307443
		Rab11fip1
		Fbxo2
		Actl6b
		Ina
		Asphd2
		Trim37
		Ankrd29
		Chic2
		Slc19a3
		Celf5
		Kcna2
		Apc2
		Cxcl11
		Srgap3
		Il4r
		Calca
		Slc38a3
		Rps6ka2
		Ryr3
		Ache
		Nell1
		Birc2
		Cpne9
		Mt2A
		Ptprn2
		Cplx1
		Zfyve28
		Tctex1d1
		Ptges
		Rnf149
		Oas3
		Vstm5
		Cpt1c
		Kcnab2
		Unc80
		Fcer1g
		Ablim2
		Pcsk2
		Lypd1
		Plcxd3
		Il21r
		Scn8a
		Nuak2
		Rit2
		Treml2
		Otof
		Cacna1e
		Galnt13
		Pcdh10
		Pik3ap1
		2021-03-03
		Wnt9a
		Slc38a5
		Lmo1
		Kcnj3
		Pglyrp1
		Nos2
		Sncb
		Pacsin1
		Chst5
		Igsf21
		Htr2c
		Syngr3
		Kcnc2
		Cntf
		Trim66
		Sell
		Neurod6
		Ttbk1
		Dusp11
		Akap6
		Eppk1
		Rgs8
		Bend6
		Cntnap1
		Akr1c19
		Ptpn7
		Sstr1
		Trak1
		Maml2
		Fry
		Rac2
		Adcy2
		Atcay
		Mgp
		Clstn3
		Stxbp1
		Limd1
		Ddn
		Mast3
		Leng8
		Ifnar2
		Mrgpre
		Lrrtm3
		Ncald
		Adgrb2
		Kcnq5
		Snap91
		Tmco4
		Rnf112
		Ppp1r12b
		Cdon
		Trpc6
		Ccl12
		Napb
		Kcnh5
		Rhobtb2
		Dab2
		Cldn23
		Tmc8
		Il2rg
		Tfpi
		Fyb
		MGC116197
		Hey1
		Pcp4
		Mocos
		Eng
		Dpp10
		Pou6f1
		Necab3
		Cacnb3
		Ctsz
		Socs5
		Atp8a2
		Cx3cl1
		Rlbp1
		Slco1c1
		Vdr
		Mapk12
		Cd300ld
		Atp6v1g2
		Smad9
		Cyth4
		Cryba2
		Vwa5b1
		Cntnap5c
		Prrt3
		Spag1
		Cdh10
		Fhl2
		Cadps
		Il19
		Dhx58
		Lrfn5
		Fam83d
		Gnb5
		Tecta
		Lcp1
		Pxn
		Lrrc8c
		Fbxo27
		Havcr2
		Gnal
		Ptpn5
		Htr7
		Cited4
		Unc79
		Grap2
		Man2a2
		Fastk
		LOC684871
		Cplx2
		Nell2
		Snrpd3
		Ccr5
		Htr3a
		Eef1a2
		Mfsd6
		Wnt7a
		Elfn2
		Mknk1
		Ndst4
		Gabrg2
		Sntg1
		Thsd7a
		Ctnnd2
		Cacng7
		Vav1
		Fgf12
		Stmn2
		Pmp2
		Sec16b
		Nfam1
		Rps27l
		Gpr84
		Kcnab3
		Tesc
		Fbxl12
		Lyn
		Plet1
		Aff3
		Pnpla6
		Fcgr1a
		Trh
		Fam110d
		Zfp593
[truncated: 12,765 more rows]

## Sheet: S. Table 3
Supplementary Table 3. The comparison analysis of all DEGs reported in the analysed papers and number of time they were repeated. Consistency above 0.75 is accepted
gene_ID	Zhou 2020	Cai et al. 2019	Dergunova 2018	Shi et al. 2017	Zhang 2019	Johnsen 2020	Li et al .2020	Score	Up-Score	Down-Score	Consistency
Gcnt2	1	1	0	1	-1	1	0	5	4	1	0.8
Ablim2	-1	-1	0	-1	0	0	0	3	0	3	1
Lmo7	-1	-1	0	0	0	-1	0	3	0	3	1
Tmem35	-1	0	0	-1	0	-1	0	3	0	3	1
Lmna	1	1	0	1	0	1	1	5	5	0	1
Clic1	1	1	1	1	0	1	0	5	5	0	1
Gfpt2	1	1	0	0	0	1	1	4	4	0	1
Wnk1	-1	0	0	0	0	-1	0	2	0	2	1
Notch4	1	0	0	0	0	1	-1	3	2	1	0.666667
Enc1	1	-1	0	0	0	1	0	3	2	1	0.666667
Slc38a7	1	0	0	0	0	0	0	1	1	0	1
Clec4d	1	1	0	0	0	1	0	3	3	0	1
Dnmt3a	1	-1	0	0	0	-1	0	3	1	2	0.666667
RT1-Bb	1	0	0	0	0	0	0	1	1	0	1
S100a11	1	1	0	1	0	1	0	4	4	0	1
Cdk16	-1	0	0	0	0	1	0	2	1	1	0.5
Tax1bp1	1	0	0	0	0	-1	0	2	1	1	0.5
Ccl6	1	1	0	1	0	1	0	4	4	0	1
Pa2g4	1	1	0	0	0	1	0	3	3	0	1
Xbp1	1	0	0	0	-1	1	0	3	2	1	0.666667
Arhgap8	1	0	0	-1	0	1	0	3	2	1	0.666667
Esam	1	1	1	1	0	1	0	5	5	0	1
Ttc12	1	0	0	0	0	1	0	2	2	0	1
Sirt5	-1	0	0	0	0	-1	0	2	0	2	1
Slc22a18	-1	0	0	0	0	-1	0	2	0	2	1
Phf23	1	0	0	0	0	-1	0	2	1	1	0.5
Eif3d	1	1	0	0	0	1	0	3	3	0	1
Tacc2	1	0	0	0	-1	1	0	3	2	1	0.666667
Zbtb1	1	0	0	0	0	-1	0	2	1	1	0.5
Smarca2	-1	-1	0	0	0	-1	0	3	0	3	1
Osmr	1	1	0	1	-1	1	1	6	5	1	0.833333
Srfbp1	1	0	0	0	0	0	0	1	1	0	1
MGC95208	1	0	0	0	0	0	0	1	1	0	1
Pi4k2b	1	0	0	0	0	1	1	3	3	0	1
Dagla	-1	-1	0	0	0	-1	0	3	0	3	1
Spi1	1	1	1	0	0	1	0	4	4	0	1
Clec4b2	1	0	0	0	0	0	0	1	1	0	1
Clec4e	1	0	0	0	0	1	1	3	3	0	1
Omg	-1	0	0	0	0	0	0	1	0	1	1
Cldnd1	1	1	0	0	0	0	0	2	2	0	1
Sdad1	1	1	0	0	-1	1	0	4	3	1	0.75
Osm	1	1	0	0	0	0	1	3	3	0	1
Tinf2	1	1	0	0	0	1	0	3	3	0	1
Ccdc86	1	1	0	1	-1	1	0	5	4	1	0.8
Tars	1	1	0	0	0	1	0	3	3	0	1
Spg21	1	0	0	0	0	1	0	2	2	0	1
Sgcg	-1	0	0	1	0	0	0	2	1	1	0.5
Ddx18	1	0	0	0	0	1	0	2	2	0	1
Tuba4a	-1	-1	0	0	1	1	0	4	2	2	0.5
Chchd10	-1	0	0	1	0	-1	0	3	1	2	0.666667
Gphb5	1	0	0	0	0	1	0	2	2	0	1
Rnase2	1	0	0	0	0	0	0	1	1	0	1
Hmgn3	-1	0	0	0	0	-1	0	2	0	2	1
Plin2	1	1	0	0	0	1	0	3	3	0	1
Stau2	-1	-1	0	-1	0	1	0	4	1	3	0.75
Adgre1	1	1	0	0	0	0	0	2	2	0	1
Ccl7	1	1	0	1	0	1	1	5	5	0	1
Nuak2	1	1	1	1	0	0	0	4	4	0	1
Dhrs1	1	1	0	0	0	-1	0	3	2	1	0.666667
Mettl6	1	0	0	0	-1	1	0	3	2	1	0.666667
Cxxc5	-1	0	0	0	0	1	0	2	1	1	0.5
Rnd3	1	0	0	0	1	1	1	4	4	0	1
Them6	-1	-1	0	0	0	1	0	3	1	2	0.666667
Sat1	1	1	0	0	0	1	1	4	4	0	1
Ubald1	-1	-1	0	0	1	-1	0	4	1	3	0.75
Tmem98	-1	0	0	0	0	-1	0	2	0	2	1
C1qtnf1	1	0	0	0	0	0	0	1	1	0	1
Lyl1	1	0	1	0	0	-1	0	3	2	1	0.666667
Prss23	1	1	0	1	0	1	0	4	4	0	1
Ifit3	1	1	0	1	0	-1	0	4	3	1	0.75
Hgh1	1	0	0	0	0	1	0	2	2	0	1
Tmbim1	1	1	0	1	0	1	0	4	4	0	1
Emp2	1	0	0	0	1	1	0	3	3	0	1
Lypd1	-1	-1	0	0	0	0	0	2	0	2	1
Cabp7	-1	0	0	-1	0	0	0	2	0	2	1
Sertad1	1	0	0	1	0	1	1	4	4	0	1
Tmem252	1	1	0	0	0	1	0	3	3	0	1
Isg20l2	1	1	0	0	-1	1	0	4	3	1	0.75
Tmem43	1	1	0	1	0	1	0	4	4	0	1
Rassf1	1	1	0	0	0	1	1	4	4	0	1
2021-03-03	1	1	0	0	0	0	0	2	2	0	1
Arrdc3	1	1	0	1	0	-1	1	5	4	1	0.8
Lrrc59	1	1	0	0	0	1	0	3	3	0	1
Fip1l1	1	0	0	0	0	1	0	2	2	0	1
Emc9	-1	0	0	-1	0	-1	0	3	0	3	1
Ltbr	1	1	0	1	0	1	0	4	4	0	1
Rhoj	1	1	0	0	0	1	0	3	3	0	1
Gadd45b	1	1	0	0	1	1	1	5	5	0	1
Parp3	1	1	0	1	0	1	0	4	4	0	1
Akr1e2	-1	0	0	0	0	0	0	1	0	1	1
Etf1	1	1	0	0	0	1	0	3	3	0	1
Frmd8	1	1	0	1	0	1	0	4	4	0	1
Nfkb2	1	1	0	1	0	1	1	5	5	0	1
Cdip1	-1	0	0	0	0	-1	0	2	0	2	1
Zfand2a	1	1	0	0	1	1	1	5	5	0	1
Pitpnm1	-1	-1	0	0	0	1	0	3	1	2	0.666667
Dis3l	-1	0	0	0	0	0	0	1	0	1	1
Rac2	1	1	0	0	0	0	0	2	2	0	1
Pmaip1	1	1	0	1	0	1	1	5	5	0	1
Gimap9	1	0	0	0	0	-1	0	2	1	1	0.5
Isg20	1	1	0	0	0	1	0	3	3	0	1
MGC105649	1	0	0	0	0	0	0	1	1	0	1
Twf1	1	1	0	0	0	1	0	3	3	0	1
Slc10a4	-1	0	0	0	0	0	0	1	0	1	1
Ndn	-1	0	0	0	0	0	0	1	0	1	1
Lmcd1	1	1	0	0	0	1	1	4	4	0	1
Ebna1bp2	1	0	0	0	0	1	0	2	2	0	1
Igtp	1	1	0	1	0	-1	1	5	4	1	0.8
Cmbl	-1	0	0	0	0	-1	0	2	0	2	1
Eif1a	1	1	0	0	-1	1	1	5	4	1	0.8
RT1-A2	1	0	0	0	0	0	0	1	1	0	1
RT1-Ba	1	0	0	0	0	0	0	1	1	0	1
RT1-CE4	1	0	0	0	0	0	0	1	1	0	1
RT1-Da	1	0	0	0	0	0	0	1	1	0	1
RT1-T24-1	1	0	0	0	0	0	0	1	1	0	1
Scn4b	-1	-1	-1	1	0	-1	0	5	1	4	0.8
RT1-Db1	1	0	0	0	0	0	0	1	1	0	1
Ssr1	1	0	0	0	0	1	0	2	2	0	1
Ldhd	-1	0	0	0	0	-1	0	2	0	2	1
Trim10	1	0	0	1	0	1	0	3	3	0	1
Srsf9	1	0	0	0	0	1	0	2	2	0	1
Oas3	1	1	0	0	0	0	0	2	2	0	1
Trim25	1	1	0	1	0	1	-1	5	4	1	0.8
Ier2	1	1	0	0	1	1	1	5	5	0	1
Mest	-1	0	0	1	0	-1	1	4	2	2	0.5
G0s2	1	0	0	1	0	-1	0	3	2	1	0.666667
Utp4	1	0	0	0	0	0	0	1	1	0	1
Spsb2	1	1	0	1	1	-1	0	5	4	1	0.8
Ebag9	-1	0	0	0	0	-1	0	2	0	2	1
Coq10b	1	0	0	0	0	-1	1	3	2	1	0.666667
Tceal1	-1	0	0	0	0	0	0	1	0	1	1
Nepro	1	0	0	0	0	0	0	1	1	0	1
Oasl	1	0	0	1	0	0	0	2	2	0	1
Riok2	1	1	0	0	0	0	0	2	2	0	1
Rrp15	1	0	0	0	-1	1	0	3	2	1	0.666667
Tmem140	1	0	0	0	0	-1	0	2	1	1	0.5
Asphd2	-1	-1	0	0	0	0	0	2	0	2	1
Lrg1	1	1	0	0	-1	1	0	4	3	1	0.75
Srsf2	1	1	0	0	-1	0	0	3	2	1	0.666667
Atl1	-1	0	0	0	0	0	0	1	0	1	1
Ly49si3	1	0	0	0	0	0	0	1	1	0	1
Tsku	1	0	0	1	0	-1	0	3	2	1	0.666667
Pip5k1c	-1	0	0	0	0	1	0	2	1	1	0.5
Tmem120a	1	0	0	0	0	1	0	2	2	0	1
Rnd2	-1	0	0	0	0	1	0	2	1	1	0.5
Mok	-1	0	0	0	0	-1	0	2	0	2	1
Eng	1	1	0	0	0	-1	0	3	2	1	0.666667
Trim26	1	0	0	0	0	0	0	1	1	0	1
Hcls1	1	1	0	1	0	0	0	3	3	0	1
Rnf10	1	0	0	0	0	0	0	1	1	0	1
Gpatch2	1	0	0	0	0	-1	0	2	1	1	0.5
Fermt2	1	0	0	0	0	1	0	2	2	0	1
Anxa11	1	0	0	0	0	0	0	1	1	0	1
Nedd9	1	1	0	0	0	0	1	3	3	0	1
Bag3	1	1	0	1	0	1	1	5	5	0	1
Doc2g	-1	0	0	0	0	1	0	2	1	1	0.5
Cnnm2	-1	0	0	0	0	-1	0	2	0	2	1
Slc37a1	1	1	0	0	-1	0	0	3	2	1	0.666667
Rai14	1	1	0	0	0	0	0	2	2	0	1
Ell3	1	0	0	0	0	-1	0	2	1	1	0.5
Akap2	1	1	0	0	0	1	0	3	3	0	1
Tardbp	1	0	0	0	0	1	0	2	2	0	1
Ppan	1	1	0	1	-1	1	0	5	4	1	0.8
Glipr1	1	1	0	0	0	1	0	3	3	0	1
Tuba1c	1	0	0	1	0	1	1	4	4	0	1
Tmod3	1	1	0	0	0	1	0	3	3	0	1
Nid2	1	0	0	1	1	1	0	4	4	0	1
Irgm	1	0	0	1	0	0	0	2	2	0	1
Zfp18	1	0	0	0	0	0	0	1	1	0	1
Ftsj3	1	1	0	1	0	1	0	4	4	0	1
Cldn4	1	0	0	0	0	1	0	2	2	0	1
Mnda	1	1	0	0	0	1	0	3	3	0	1
Zfp281	1	0	0	1	0	1	0	3	3	0	1
Arhgap24	-1	0	0	0	0	-1	0	2	0	2	1
Utp3	1	0	1	0	0	1	0	3	3	0	1
Lias	-1	1	0	0	0	-1	0	3	1	2	0.666667
Irf9	1	1	0	1	0	-1	0	4	3	1	0.75
Lcp1	1	1	0	1	0	-1	0	4	3	1	0.75
Spry2	1	0	0	0	0	1	1	3	3	0	1
Sh2d4a	1	0	0	1	0	-1	0	3	2	1	0.666667
Mfap3l	1	0	0	0	0	-1	0	2	1	1	0.5
Adck4	1	0	0	0	0	1	0	2	2	0	1
Grwd1	1	1	0	0	0	1	0	3	3	0	1
Uros	-1	0	0	0	0	-1	0	2	0	2	1
Gsto2	1	0	0	0	0	-1	0	2	1	1	0.5
Tspyl4	-1	-1	0	0	0	-1	0	3	0	3	1
Cytip	1	1	0	1	0	-1	0	4	3	1	0.75
Dusp2	1	1	0	-1	0	1	1	5	4	1	0.8
Trim32	-1	-1	0	0	0	0	0	2	0	2	1
Ankrd9	-1	0	0	0	0	1	-1	3	1	2	0.666667
Spag1	-1	0	0	1	0	1	0	3	2	1	0.666667
Prr5	1	0	0	0	0	1	0	2	2	0	1
Slc35g2	-1	0	0	0	0	1	0	2	1	1	0.5
Sp140	1	0	0	1	0	0	0	2	2	0	1
Fus	1	1	0	0	0	1	0	3	3	0	1
Jmjd6	1	0	1	0	0	1	0	3	3	0	1
Tbrg4	1	0	0	0	0	1	0	2	2	0	1
Tm9sf1	1	0	0	0	0	-1	0	2	1	1	0.5
Adgre5	1	0	0	0	0	0	0	1	1	0	1
Zfp143	1	0	0	0	-1	0	0	2	1	1	0.5
Fkbp5	1	1	0	0	-1	1	-1	5	3	2	0.6
Dpp10	-1	-1	0	-1	0	0	0	3	0	3	1
Phlda3	1	1	1	1	0	1	0	5	5	0	1
Nfe2	1	0	0	0	0	1	0	2	2	0	1
Fam20a	-1	0	0	0	1	1	0	3	2	1	0.666667
Dgat2	1	0	0	0	0	-1	0	2	1	1	0.5
Rgs7bp	-1	-1	0	0	0	-1	0	3	0	3	1
Plpp7	-1	0	0	0	0	0	0	1	0	1	1
MGC108823	1	0	0	0	0	0	0	1	1	0	1
Ccl9	1	1	0	1	0	1	0	4	4	0	1
Ak6	1	0	0	0	0	0	0	1	1	0	1
Irf2bpl	1	0	0	0	0	1	0	2	2	0	1
Zbtb38	1	0	0	0	0	1	0	2	2	0	1
Slc13a4	-1	0	0	0	0	-1	0	2	0	2	1
Ckmt1b	-1	0	0	-1	0	0	0	2	0	2	1
Cdh20	-1	0	-1	0	0	0	0	2	0	2	1
Rit2	-1	0	0	-1	0	0	0	2	0	2	1
Thbs1	1	1	0	1	0	1	1	5	5	0	1
Ggn	1	0	1	0	0	1	0	3	3	0	1
Sipa1l3	-1	0	0	0	0	1	0	2	1	1	0.5
Stard10	-1	-1	0	0	0	-1	0	3	0	3	1
Pknox1	1	0	0	0	0	-1	0	2	1	1	0.5
Capg	1	1	0	1	0	1	0	4	4	0	1
Moap1	-1	0	0	0	0	0	0	1	0	1	1
Dapk2	1	0	0	0	0	-1	0	2	1	1	0.5
Tagln2	1	1	0	1	0	1	0	4	4	0	1
Cxcl14	1	0	0	1	0	0	1	3	3	0	1
Tspan17	1	0	0	0	0	-1	0	2	1	1	0.5
Slc12a7	1	1	0	0	0	-1	0	3	2	1	0.666667
Fosl2	1	0	1	-1	0	1	1	5	4	1	0.8
Axl	1	0	0	1	0	1	0	3	3	0	1
Ubtd1	1	1	0	0	0	1	0	3	3	0	1
B3galnt1	1	0	0	0	0	-1	0	2	1	1	0.5
Bmyc	-1	0	0	0	0	0	0	1	0	1	1
Gsg1	1	0	0	0	0	0	0	1	1	0	1
Wasf2	1	1	0	0	0	1	0	3	3	0	1
Zbtb16	-1	0	0	-1	0	1	-1	4	1	3	0.75
Hmgn1	1	1	0	0	0	1	0	3	3	0	1
Cbfb	1	0	0	0	0	0	0	1	1	0	1
Anp32e	1	0	0	0	-1	1	0	3	2	1	0.666667
Rhoh	1	1	0	1	0	0	0	3	3	0	1
Chchd4	1	0	0	0	0	0	0	1	1	0	1
Tmem39a	1	1	0	0	0	1	0	3	3	0	1
Lilrb4	1	0	0	1	0	1	0	3	3	0	1
Lhfpl5	-1	0	0	-1	0	0	0	2	0	2	1
Slc16a4	-1	0	0	0	0	-1	0	2	0	2	1
Ndrg3	-1	-1	0	0	0	-1	0	3	0	3	1
Fam214b	1	0	0	0	0	1	0	2	2	0	1
Slc25a34	-1	0	0	1	0	0	0	2	1	1	0.5
Vwa1	1	1	0	0	0	-1	1	4	3	1	0.75
Ankrd46	-1	0	0	0	0	-1	0	2	0	2	1
Ccdc153	-1	0	0	0	0	0	0	1	0	1	1
Tekt4	-1	0	0	1	0	0	0	2	1	1	0.5
Slc46a1	-1	0	0	0	0	-1	0	2	0	2	1
Notum	-1	-1	0	-1	0	-1	0	4	0	4	1
Mak16	1	1	0	0	-1	1	0	4	3	1	0.75
Trim5	1	0	0	1	0	-1	-1	4	2	2	0.5
Tifa	1	1	0	1	-1	1	1	6	5	1	0.833333
Usp18	1	1	0	1	0	-1	0	4	3	1	0.75
Errfi1	1	1	0	0	0	-1	1	4	3	1	0.75
Wdr89	1	0	0	0	0	1	0	2	2	0	1
Oaf	1	0	0	1	1	1	0	4	4	0	1
Cdv3	1	0	0	0	0	1	0	2	2	0	1
Ccdc51	-1	0	0	0	-1	-1	0	3	0	3	1
Paqr8	-1	0	0	0	0	-1	-1	3	0	3	1
Neurl3	1	0	0	1	0	-1	1	4	3	1	0.75
Mospd1	1	0	0	0	0	1	0	2	2	0	1
Prickle3	1	0	0	0	0	1	0	2	2	0	1
Utp14a	1	1	0	0	0	1	0	3	3	0	1
RGD1305733	-1	0	0	-1	0	0	0	2	0	2	1
Wdr1	1	1	0	0	0	1	0	3	3	0	1
LOC361016	-1	0	0	-1	0	0	0	2	0	2	1
Rell2	-1	-1	0	-1	0	0	0	3	0	3	1
Taf1c	1	0	0	0	0	-1	0	2	1	1	0.5
Dbndd1	-1	0	0	-1	0	1	0	3	1	2	0.666667
Cend1	-1	0	0	-1	0	0	0	2	0	2	1
Il33	1	1	0	0	0	-1	0	3	2	1	0.666667
Fam69b	-1	0	0	0	0	1	0	2	1	1	0.5
Mall	1	1	0	1	0	1	0	4	4	0	1
Lamp5	-1	-1	0	-1	0	0	0	3	0	3	1
Lpin3	1	1	0	0	0	1	-1	4	3	1	0.75
Tmem246	-1	0	0	0	0	-1	0	2	0	2	1
Sppl2b	1	0	0	0	0	-1	0	2	1	1	0.5
Tmem123	1	1	0	1	0	1	0	4	4	0	1
Plet1	1	1	0	0	0	1	0	3	3	0	1
Nabp1	1	0	0	0	0	1	0	2	2	0	1
Cyb5r2	1	0	0	1	0	0	0	2	2	0	1
Lrrfip1	1	0	1	0	0	1	0	3	3	0	1
Fcmr	1	0	0	0	0	0	0	1	1	0	1
Cib2	-1	0	0	0	0	0	0	1	0	1	1
Tgif1	1	1	0	1	0	1	1	5	5	0	1
Tbc1d10a	1	0	0	0	0	-1	0	2	1	1	0.5
Galnt3	1	0	0	0	0	-1	0	2	1	1	0.5
Phyhip	-1	-1	0	-1	0	-1	0	4	0	4	1
Paqr4	-1	-1	0	0	0	-1	0	3	0	3	1
Nsun7	-1	1	0	0	0	1	0	3	2	1	0.666667
Degs2	-1	-1	0	0	0	-1	-1	4	0	4	1
Rmnd5b	1	0	0	0	0	0	0	1	1	0	1
Cxcl16	1	1	0	1	0	0	0	3	3	0	1
Hoxb7	-1	0	0	0	0	-1	0	2	0	2	1
LOC498368	-1	0	0	0	0	0	0	1	0	1	1
Ccdc117	1	0	0	0	0	-1	0	2	1	1	0.5
Wscd1	-1	0	0	0	0	-1	0	2	0	2	1
Bop1	1	0	0	0	0	1	0	2	2	0	1
Bmpr1b	-1	0	0	0	0	-1	0	2	0	2	1
Luc7l	1	0	0	0	0	0	0	1	1	0	1
Rassf4	1	0	0	1	0	0	0	2	2	0	1
Hist1h2af	1	0	0	0	0	0	0	1	1	0	1
Prpf38b	1	0	0	0	-1	0	0	2	1	1	0.5
Gar1	1	1	0	1	-1	1	0	5	4	1	0.8
Zfp467	-1	-1	0	0	0	-1	0	3	0	3	1
Tuba8	-1	0	0	1	0	0	0	2	1	1	0.5
Fam110b	-1	0	0	0	0	0	0	1	0	1	1
Sit1	1	0	0	0	0	0	0	1	1	0	1
LOC500475	-1	0	0	0	0	0	0	1	0	1	1
LOC500567	1	0	0	0	0	0	0	1	1	0	1
Tnfrsf18	1	0	0	0	0	1	0	2	2	0	1
Lrrc14	1	0	0	0	0	0	0	1	1	0	1
Slc10a3	1	0	0	0	0	1	0	2	2	0	1
Lrrfip2	1	0	0	0	0	1	0	2	2	0	1
Cdc73	1	0	0	0	0	1	0	2	2	0	1
Tnip2	1	1	0	0	-1	1	0	4	3	1	0.75
Sox18	1	0	0	1	0	-1	-1	4	2	2	0.5
Nap1l2	-1	0	0	0	0	0	0	1	0	1	1
Spin1	1	0	0	0	0	1	0	2	2	0	1
Wwtr1	1	1	0	1	0	1	0	4	4	0	1
Pomk	-1	0	0	0	0	1	0	2	1	1	0.5
Sigirr	1	0	0	0	0	-1	-1	3	1	2	0.666667
Ehd2	1	1	0	1	0	1	0	4	4	0	1
Sde2	1	1	0	0	0	1	1	4	4	0	1
Gpatch4	1	1	0	0	0	1	0	3	3	0	1
Ankrd34a	-1	-1	0	-1	0	1	0	4	1	3	0.75
Cpne9	-1	-1	0	0	0	0	0	2	0	2	1
Snx20	1	1	0	1	0	0	0	3	3	0	1
Syndig1	-1	-1	-1	0	0	1	0	4	1	3	0.75
Dnajc25	1	0	0	0	0	0	0	1	1	0	1
Fundc1	-1	0	0	0	0	-1	0	2	0	2	1
Pum3	1	0	0	0	0	0	0	1	1	0	1
Mettl24	-1	0	0	0	0	0	0	1	0	1	1
Ier5l	1	-1	0	1	0	1	1	5	4	1	0.8
Fibin	-1	1	0	0	0	0	0	2	1	1	0.5
Itpripl1	1	1	0	0	0	0	-1	3	2	1	0.666667
Fam131b	-1	-1	0	-1	0	0	0	3	0	3	1
Setmar	-1	0	0	0	0	0	0	1	0	1	1
Fam110c	1	0	0	1	0	1	0	3	3	0	1
Tigar	-1	0	0	0	0	0	0	1	0	1	1
Apol9a	1	0	0	1	0	-1	0	3	2	1	0.666667
Cyhr1	-1	-1	0	0	0	-1	0	3	0	3	1
Rfwd2	1	0	0	0	0	0	0	1	1	0	1
Rufy3	-1	0	0	0	0	-1	0	2	0	2	1
Gatsl3	-1	0	0	0	0	-1	-1	3	0	3	1
Uqcrq	-1	0	0	0	0	-1	0	2	0	2	1
Ier5	1	-1	0	1	0	1	1	5	4	1	0.8
Zfp365	-1	-1	0	0	0	1	0	3	1	2	0.666667
Sfpq	1	0	0	0	0	1	0	2	2	0	1
Pgam5	1	0	0	0	0	1	0	2	2	0	1
Fam118b	1	0	0	0	0	1	0	2	2	0	1
Ch25h	1	1	0	1	0	1	1	5	5	0	1
Tax1bp3	1	0	0	0	0	1	0	2	2	0	1
Irak2	1	0	0	0	0	-1	0	2	1	1	0.5
Adhfe1	-1	0	0	1	0	-1	0	3	1	2	0.666667
Usp3	1	0	0	0	0	-1	0	2	1	1	0.5
Pus1	1	0	0	0	0	1	0	2	2	0	1
P3h2	1	0	0	0	0	0	0	1	1	0	1
Ewsr1	1	0	0	0	0	0	0	1	1	0	1
Stx11	1	1	0	1	0	1	1	5	5	0	1
Fbl	1	1	0	0	0	1	0	3	3	0	1
Dusp11	1	1	0	0	0	-1	0	3	2	1	0.666667
Gpat3	1	0	0	0	0	0	0	1	1	0	1
Tubb6	1	1	0	1	0	1	1	5	5	0	1
Rbm22	1	1	0	0	0	1	0	3	3	0	1
Gpr4	1	0	0	0	0	1	0	2	2	0	1
Ogfrl1	1	0	0	0	0	0	0	1	1	0	1
Arpc5	1	1	0	0	0	1	0	3	3	0	1
Tfdp1	-1	0	0	0	0	1	0	2	1	1	0.5
Pxdc1	1	1	0	0	0	1	1	4	4	0	1
Nop56	1	1	0	0	0	1	0	3	3	0	1
Procr	1	1	0	0	0	1	1	4	4	0	1
Tada3	-1	0	0	0	0	-1	0	2	0	2	1
Gnl2	1	1	0	0	-1	1	0	4	3	1	0.75
Rpl11	1	0	0	0	0	1	0	2	2	0	1
Yipf6	1	0	0	0	0	0	0	1	1	0	1
Plek	1	1	0	1	0	1	1	5	5	0	1
MGC116197	-1	0	0	-1	0	0	0	2	0	2	1
Smyd3	-1	0	0	0	0	0	0	1	0	1	1
Zfp90	-1	0	0	0	0	0	0	1	0	1	1
Tnfrsf9	1	1	0	1	0	0	0	3	3	0	1
Brix1	1	0	0	0	-1	1	0	3	2	1	0.666667
Necap1	-1	0	0	0	0	1	0	2	1	1	0.5
Vstm4	-1	0	0	1	0	-1	0	3	1	2	0.666667
Oscp1	-1	0	0	0	0	-1	0	2	0	2	1
Stra6	1	0	0	1	0	-1	0	3	2	1	0.666667
Upp1	1	1	0	1	0	1	1	5	5	0	1
Magi1	-1	-1	0	0	0	-1	0	3	0	3	1
Cd68	1	1	0	1	0	1	0	4	4	0	1
Eif3b	1	0	0	0	0	1	0	2	2	0	1
Serpinb1a	1	0	0	0	0	1	0	2	2	0	1
Slc11a1	1	1	0	1	0	1	0	4	4	0	1
Tcf21	1	0	0	0	0	-1	1	3	2	1	0.666667
Cldn23	1	0	0	-1	0	1	0	3	2	1	0.666667
Akap12	1	1	0	-1	0	1	1	5	4	1	0.8
Bcan	-1	0	0	0	0	1	0	2	1	1	0.5
Bcl2l1	1	1	0	0	0	1	-1	4	3	1	0.75
Cabp1	-1	-1	-1	-1	0	-1	0	5	0	5	1
Prkar1b	-1	0	0	0	0	1	0	2	1	1	0.5
Eif5a	1	0	0	0	0	1	0	2	2	0	1
Cyp4f18	1	1	0	0	0	0	0	2	2	0	1
Ushbp1	-1	-1	0	0	1	-1	0	4	1	3	0.75
Irf7	1	1	0	1	0	-1	0	4	3	1	0.75
Hnrnpdl	1	1	0	0	0	1	0	3	3	0	1
Apobec3b	1	0	0	0	0	0	0	1	1	0	1
Mob1a	1	1	0	0	0	1	0	3	3	0	1
Jakmip1	-1	-1	0	-1	0	0	0	3	0	3	1
Gimap5	1	1	0	0	0	-1	0	3	2	1	0.666667
Calca	-1	0	0	1	0	0	0	2	1	1	0.5
Prkx	1	1	0	0	0	1	0	3	3	0	1
Ak2	1	1	0	1	0	-1	0	4	3	1	0.75
RT1-CE5	1	0	0	0	0	0	0	1	1	0	1
Itgal	1	0	1	0	0	-1	0	3	2	1	0.666667
Tril	-1	0	-1	0	0	-1	-1	4	0	4	1
Asic2	-1	0	0	-1	0	0	0	2	0	2	1
Syn2	-1	0	0	-1	0	-1	-1	4	0	4	1
Tpm1	1	0	0	0	0	1	0	2	2	0	1
Carm1	1	0	0	0	0	1	0	2	2	0	1
Mlx	1	0	0	0	-1	-1	0	3	1	2	0.666667
Sp110	1	0	1	1	0	-1	0	4	3	1	0.75
Baiap2l1	1	0	0	0	1	1	0	3	3	0	1
Ddi2	1	0	0	0	-1	-1	0	3	1	2	0.666667
Nsg2	-1	-1	0	-1	0	0	0	3	0	3	1
Zfp384	1	0	0	0	0	1	0	2	2	0	1
Atad3a	1	0	0	0	0	1	0	2	2	0	1
Cpt1c	-1	-1	0	0	0	-1	0	3	0	3	1
Lrrc40	-1	0	0	0	0	-1	0	2	0	2	1
C1qtnf6	1	0	0	0	0	1	0	2	2	0	1
Arid5a	1	1	0	0	0	1	1	4	4	0	1
Grap2	1	0	0	-1	0	0	0	2	1	1	0.5
Zfyve19	-1	0	0	0	0	1	0	2	1	1	0.5
Tmco4	1	1	0	1	0	1	0	4	4	0	1
Ctu2	1	0	0	0	0	1	0	2	2	0	1
Rassf2	-1	0	0	0	0	1	0	2	1	1	0.5
Lrrc8c	1	1	0	0	0	1	0	3	3	0	1
Acd	-1	0	0	0	0	0	0	1	0	1	1
Ddx21	1	1	0	0	-1	1	0	4	3	1	0.75
Taf1a	1	0	0	0	0	0	0	1	1	0	1
Creld2	1	0	0	0	0	0	0	1	1	0	1
Cdca4	1	0	0	0	0	1	0	2	2	0	1
Mmd2	-1	0	0	0	0	0	0	1	0	1	1
Hnrnpf	1	1	0	0	0	1	0	3	3	0	1
Aimp2	1	0	0	0	0	1	0	2	2	0	1
Eif6	1	1	0	0	0	1	0	3	3	0	1
Etv6	1	1	0	0	-1	0	0	3	2	1	0.666667
Mettl7a	-1	0	0	0	0	0	0	1	0	1	1
Pak1ip1	1	1	0	0	0	1	0	3	3	0	1
Lilrb3l	1	0	0	1	0	0	0	2	2	0	1
Popdc3	-1	0	0	0	0	1	0	2	1	1	0.5
Prok2	1	1	0	-1	0	0	0	3	2	1	0.666667
Slc6a14	1	0	0	0	0	0	1	2	2	0	1
Fam105a	1	0	0	0	0	-1	0	2	1	1	0.5
Rbm12	1	0	0	0	0	1	0	2	2	0	1
Csf2ra	1	0	0	0	0	0	0	1	1	0	1
Apopt1	-1	0	0	0	0	0	0	1	0	1	1
Itgb2	1	1	1	1	0	1	0	5	5	0	1
Polr1d	1	0	0	0	0	1	0	2	2	0	1
Ccdc28a	-1	0	0	0	0	-1	0	2	0	2	1
Wdr43	1	0	0	0	-1	1	0	3	2	1	0.666667
Dock8	1	1	0	0	0	-1	0	3	2	1	0.666667
Dusp9	1	0	0	-1	0	-1	0	3	1	2	0.666667
Hrasls5	1	0	0	0	0	0	0	1	1	0	1
Tmem176a	-1	1	0	1	0	-1	0	4	2	2	0.5
Zfp207	1	0	0	0	-1	1	0	3	2	1	0.666667
Wdr5	1	0	0	0	0	1	0	2	2	0	1
Srsf7	1	0	0	0	-1	0	0	2	1	1	0.5
Zdhhc22	-1	0	0	1	0	0	0	2	1	1	0.5
Zdhhc18	1	0	0	0	0	1	0	2	2	0	1
Tes	1	1	0	0	0	1	0	3	3	0	1
Irx2	-1	0	0	0	0	-1	-1	3	0	3	1
Wdr45b	1	0	0	0	-1	1	0	3	2	1	0.666667
Mcmbp	1	0	1	0	0	1	0	3	3	0	1
Atcay	-1	-1	0	-1	0	0	0	3	0	3	1
Pip5k1a	1	0	0	0	0	1	0	2	2	0	1
Pes1	1	0	0	0	0	1	0	2	2	0	1
Clec2l	-1	0	0	0	0	0	0	1	0	1	1
Gdpd1	-1	0	0	-1	0	1	0	3	1	2	0.666667
Stat6	1	1	1	1	0	1	0	5	5	0	1
Steap4	1	1	0	-1	-1	1	0	5	3	2	0.6
Liph	1	1	0	1	0	1	0	4	4	0	1
Kti12	1	0	0	0	-1	1	0	3	2	1	0.666667
U2af1	1	0	0	0	0	1	0	2	2	0	1
Nap1l5	-1	0	0	0	0	-1	0	2	0	2	1
Eid3	1	0	0	0	0	0	0	1	1	0	1
Eif3a	1	0	0	0	0	1	0	2	2	0	1
Klhl5	-1	0	0	0	0	-1	0	2	0	2	1
Nop16	1	0	0	0	0	1	0	2	2	0	1
Lbx1	-1	0	0	0	0	0	0	1	0	1	1
Rundc3b	-1	0	0	0	0	1	0	2	1	1	0.5
Srxn1	1	1	0	1	0	1	1	5	5	0	1
Cntnap5a	-1	-1	0	-1	0	-1	0	4	0	4	1
Ifrd2	1	0	0	1	0	-1	0	3	2	1	0.666667
Fyttd1	1	0	0	0	0	0	0	1	1	0	1
Naa25	1	0	0	0	-1	1	0	3	2	1	0.666667
Ankle2	1	0	0	0	0	-1	0	2	1	1	0.5
Zc3h11a	1	0	0	0	0	0	0	1	1	0	1
LOC500028	1	0	0	0	0	0	0	1	1	0	1
Cdc42ep3	1	0	0	0	0	-1	1	3	2	1	0.666667
Reep2	-1	0	0	0	0	0	0	1	0	1	1
Clec2g	1	0	0	0	0	-1	0	2	1	1	0.5
Gpr17	-1	-1	0	1	0	1	0	4	2	2	0.5
Piezo1	1	1	1	1	0	1	0	5	5	0	1
Gadd45g	1	1	1	0	0	1	1	5	5	0	1
Ptgir	1	1	0	0	0	0	0	2	2	0	1
Zc3h12a	1	1	1	1	0	1	1	6	6	0	1
Hlx	1	1	1	1	0	0	0	4	4	0	1
Trim72	1	1	0	1	0	1	0	4	4	0	1
Rrs1	1	1	0	0	-1	1	0	4	3	1	0.75
Cdc42ep1	1	0	0	1	0	1	-1	4	3	1	0.75
Sephs2	-1	0	0	0	0	-1	0	2	0	2	1
Gprc5a	1	1	0	1	0	1	1	5	5	0	1
Magee1	-1	0	0	0	0	-1	0	2	0	2	1
Dusp14	1	0	0	1	0	1	0	3	3	0	1
Sema3b	1	0	0	0	0	-1	0	2	1	1	0.5
Klc1	-1	0	0	0	0	1	0	2	1	1	0.5
Tbc1d10c	1	0	0	0	0	-1	0	2	1	1	0.5
Pinx1	1	0	0	0	0	1	0	2	2	0	1
Gria2	-1	0	0	0	0	0	0	1	0	1	1
Ccdc92	-1	0	0	0	0	0	0	1	0	1	1
Gjc1	1	1	0	0	0	1	0	3	3	0	1
Tead3	1	1	1	0	0	1	0	4	4	0	1
Necab3	-1	-1	0	-1	0	0	0	3	0	3	1
Lilrc2	1	0	0	0	0	0	0	1	1	0	1
Kctd8	-1	-1	-1	-1	0	0	0	4	0	4	1
Nup153	1	0	0	0	0	1	0	2	2	0	1
Wnt7a	-1	0	-1	0	0	0	0	2	0	2	1
Tradd	-1	0	0	0	0	-1	0	2	0	2	1
Usp16	1	0	0	0	0	1	0	2	2	0	1
Riok1	1	0	0	0	0	1	0	2	2	0	1
Pcdh18	-1	-1	0	0	0	-1	0	3	0	3	1
Nacc2	-1	0	0	0	0	0	0	1	0	1	1
Magoh	1	0	0	0	0	1	0	2	2	0	1
Pabpc4	1	1	0	0	0	1	0	3	3	0	1
Nova1	-1	0	0	0	0	0	0	1	0	1	1
Dusp7	1	0	0	0	0	1	-1	3	2	1	0.666667
Olig2	-1	0	0	1	0	0	0	2	1	1	0.5
Mpp7	-1	-1	0	0	0	-1	0	3	0	3	1
Trim23	-1	0	0	0	0	-1	0	2	0	2	1
Lamc2	1	1	0	0	0	1	0	3	3	0	1
Sidt1	-1	-1	0	0	0	0	0	2	0	2	1
Cdc23	1	0	0	0	0	-1	0	2	1	1	0.5
Map2k3	1	1	0	0	0	1	0	3	3	0	1
Extl2	-1	-1	0	0	0	-1	0	3	0	3	1
Lingo1	-1	-1	0	0	0	0	0	2	0	2	1
Nipsnap1	-1	0	0	0	0	-1	0	2	0	2	1
Abhd17c	1	0	0	0	0	-1	0	2	1	1	0.5
Mxd1	1	-1	0	0	0	-1	1	4	2	2	0.5
Ttc7a	1	0	0	1	0	0	0	2	2	0	1
Havcr2	1	1	1	1	0	1	0	5	5	0	1
Esf1	1	0	1	0	-1	0	0	3	2	1	0.666667
Gjc2	-1	-1	0	-1	0	0	0	3	0	3	1
Rnpc3	1	0	0	0	0	0	0	1	1	0	1
Ccne1	-1	0	0	0	0	1	0	2	1	1	0.5
Flt3	-1	0	0	-1	0	1	0	3	1	2	0.666667
Fcgr1a	1	0	0	1	0	0	0	2	2	0	1
Fam13a	-1	0	0	0	0	0	0	1	0	1	1
Galnt16	-1	0	0	0	0	1	0	2	1	1	0.5
Shroom3	1	0	0	0	0	0	0	1	1	0	1
Atf1	1	0	0	0	0	1	0	2	2	0	1
Prkaca	-1	0	0	0	0	0	0	1	0	1	1
Spidr	1	1	0	0	0	1	0	3	3	0	1
Ampd2	-1	0	0	0	0	1	0	2	1	1	0.5
Pds5b	-1	-1	0	0	0	-1	0	3	0	3	1
Uck2	1	0	0	0	0	1	0	2	2	0	1
Parp9	1	1	0	1	0	-1	0	4	3	1	0.75
LOC100125362	-1	0	0	0	0	0	0	1	0	1	1
Ephb1	-1	-1	-1	0	0	-1	0	4	0	4	1
Mrvi1	-1	0	0	1	0	-1	0	3	1	2	0.666667
Mdfic	1	1	0	1	0	0	0	3	3	0	1
Cad	1	0	0	1	0	1	0	3	3	0	1
Grm3	-1	-1	0	-1	0	0	0	3	0	3	1
Mip	1	0	0	0	0	0	0	1	1	0	1
Nfkbia	1	1	0	0	1	1	0	4	4	0	1
Dpf1	-1	0	-1	-1	0	0	0	3	0	3	1
Sec23a	-1	0	0	0	0	0	0	1	0	1	1
Cacnb4	-1	-1	0	0	0	-1	0	3	0	3	1
Litaf	1	1	1	1	-1	1	1	7	6	1	0.857143
Chic2	1	1	0	0	0	1	0	3	3	0	1
Kcnd1	-1	0	0	0	0	0	0	1	0	1	1
Sez6	-1	0	0	0	0	0	0	1	0	1	1
Zfp263	1	0	0	0	0	0	0	1	1	0	1
Zfp598	1	0	0	0	0	1	0	2	2	0	1
Rpusd1	-1	-1	0	0	0	1	0	3	1	2	0.666667
Rars	1	1	0	0	0	1	0	3	3	0	1
Aloxe3	1	0	0	0	0	1	0	2	2	0	1
Acap1	1	0	0	-1	0	-1	0	3	1	2	0.666667
Zmynd15	1	1	0	1	0	-1	0	4	3	1	0.75
Camta2	-1	-1	0	0	0	1	0	3	1	2	0.666667
Dph1	1	0	0	0	0	-1	0	2	1	1	0.5
Rilp	-1	1	0	1	0	-1	0	4	2	2	0.5
Sarm1	-1	0	0	0	0	0	0	1	0	1	1
Rhbdl3	-1	0	0	1	0	0	0	2	1	1	0.5
Ccl12	1	1	0	1	0	0	0	3	3	0	1
Eif1	1	0	0	0	0	1	0	2	2	0	1
Ptrf	1	0	1	0	0	1	0	3	3	0	1
Helz	1	-1	0	0	0	-1	0	3	1	2	0.666667
Hrasls	-1	0	0	1	0	0	0	2	1	1	0.5
Tm4sf19	1	0	0	0	0	0	0	1	1	0	1
Mylk	-1	0	0	0	0	-1	0	2	0	2	1
Ccdc58	1	0	0	0	0	0	0	1	1	0	1
Arhgap31	1	0	0	0	0	1	0	2	2	0	1
Actl6b	-1	-1	-1	0	0	0	0	3	0	3	1
Fis1	-1	0	0	0	0	-1	0	2	0	2	1
Zbed5	1	0	0	0	0	0	0	1	1	0	1
Dhx37	1	0	0	0	0	1	0	2	2	0	1
Vps37b	1	0	0	0	1	1	1	4	4	0	1
Sgsm1	-1	0	0	-1	0	-1	0	3	0	3	1
Wdr83os	1	0	0	0	0	0	0	1	1	0	1
Tmem9	-1	0	0	0	0	-1	0	2	0	2	1
Swt1	1	0	0	0	0	0	0	1	1	0	1
Prg4	1	0	0	0	-1	1	0	3	2	1	0.666667
Creg1	1	1	0	1	0	1	0	4	4	0	1
Slamf9	1	1	0	0	0	-1	0	3	2	1	0.666667
Slamf8	1	1	0	1	0	-1	0	4	3	1	0.75
Grem2	-1	0	0	0	-1	1	0	3	1	2	0.666667
Nvl	1	0	0	0	0	1	0	2	2	0	1
Susd4	-1	0	0	0	0	-1	0	2	0	2	1
Nop14	1	1	0	0	0	1	0	3	3	0	1
Pla2g3	-1	1	0	0	0	-1	0	3	1	2	0.666667
RGD1306063	-1	0	0	0	0	0	0	1	0	1	1
Nop9	1	1	0	0	0	1	0	3	3	0	1
Dleu7	-1	0	0	-1	0	-1	0	3	0	3	1
Sox7	1	1	0	1	0	0	0	3	3	0	1
Loxl2	1	1	0	1	0	1	0	4	4	0	1
Olfm4	1	0	0	0	0	-1	0	2	1	1	0.5
Klhl1	1	-1	0	-1	0	0	0	3	1	2	0.666667
Slitrk6	-1	0	0	0	0	-1	0	2	0	2	1
Crlf1	1	0	0	0	0	1	0	2	2	0	1
Klhl26	1	0	0	0	0	0	0	1	1	0	1
Whsc1l1	1	0	0	0	0	0	0	1	1	0	1
Tmem255b	-1	0	0	0	0	0	0	1	0	1	1
Lig4	1	0	0	0	0	0	0	1	1	0	1
Agtpbp1	-1	-1	0	0	0	-1	0	3	0	3	1
Eef1e1	1	0	0	0	-1	1	0	3	2	1	0.666667
Nrsn1	-1	0	0	-1	0	0	0	2	0	2	1
Mrc1	1	0	0	1	0	1	0	3	3	0	1
Spry4	1	0	0	1	0	1	1	4	4	0	1
Nod2	1	0	0	0	0	-1	0	2	1	1	0.5
Cmtr2	1	0	0	0	0	1	0	2	2	0	1
Sf3b3	1	0	0	0	0	1	0	2	2	0	1
Rnf217	1	0	0	0	0	1	0	2	2	0	1
Myct1	1	0	0	0	0	-1	0	2	1	1	0.5
Lix1	-1	0	0	0	0	-1	0	2	0	2	1
Ercc1	1	0	0	0	0	1	0	2	2	0	1
Ctu1	1	0	0	0	0	0	-1	2	1	1	0.5
Htatip2	-1	0	0	1	0	-1	0	3	1	2	0.666667
Chsy1	1	0	0	0	0	1	0	2	2	0	1
Akap13	1	1	0	0	0	1	0	3	3	0	1
Cpeb1	-1	0	0	1	0	1	0	3	2	1	0.666667
Eed	1	0	0	0	0	1	0	2	2	0	1
Fam57b	-1	-1	0	-1	0	0	-1	4	0	4	1
Ifitm1	1	1	0	1	0	-1	0	4	3	1	0.75
Cars	1	1	0	0	0	1	0	3	3	0	1
Trpt1	-1	0	0	0	0	-1	0	2	0	2	1
Mphosph10	1	0	0	0	-1	1	0	3	2	1	0.666667
Erlin1	1	0	0	0	0	-1	0	2	1	1	0.5
Pprc1	1	0	0	0	-1	1	0	3	2	1	0.666667
Sorcs3	-1	-1	0	0	0	-1	0	3	0	3	1
Pank1	-1	0	0	0	0	-1	0	2	0	2	1
Lrrtm3	-1	-1	-1	0	0	0	0	3	0	3	1
Rpf2	1	0	0	0	-1	0	0	2	1	1	0.5
Lhfpl2	1	0	0	0	0	1	1	3	3	0	1
Ttc33	-1	0	0	0	0	-1	0	2	0	2	1
Armc1	1	0	0	0	0	-1	0	2	1	1	0.5
Spry1	1	1	0	1	0	0	0	3	3	0	1
Mgst2	1	0	0	0	0	0	0	1	1	0	1
Tm4sf1	1	1	0	1	0	1	1	5	5	0	1
Trim45	-1	0	0	0	0	-1	-1	3	0	3	1
Mab21l3	1	0	0	0	0	1	0	2	2	0	1
Rhoc	1	1	0	0	0	1	1	4	4	0	1
Mettl14	-1	0	0	0	0	0	0	1	0	1	1
Prpf40a	1	0	0	0	0	1	0	2	2	0	1
Lpcat4	-1	-1	0	0	0	1	0	3	1	2	0.666667
Emc7	1	0	0	0	0	-1	0	2	1	1	0.5
Fermt1	1	0	0	0	0	1	0	2	2	0	1
Nxt1	1	0	0	1	0	1	0	3	3	0	1
Snph	-1	-1	-1	0	0	1	0	4	1	3	0.75
Tspy26	-1	0	0	0	0	0	0	1	0	1	1
Matn4	-1	0	0	1	0	-1	0	3	1	2	0.666667
Gpr165	-1	0	0	0	0	0	0	1	0	1	1
Ctnna2	-1	-1	0	0	0	-1	0	3	0	3	1
Fam136a	1	0	0	0	0	1	0	2	2	0	1
Podxl2	-1	0	0	0	0	0	0	1	0	1	1
Csgalnact2	1	0	0	0	0	0	0	1	1	0	1
Usp5	-1	0	0	0	0	1	0	2	1	1	0.5
Steap1	1	1	0	1	0	1	0	4	4	0	1
Rbpj	1	1	0	0	0	1	0	3	3	0	1
Gem	1	1	0	0	0	1	1	4	4	0	1
Ddx58	1	1	0	1	0	1	0	4	4	0	1
Zbtb5	-1	0	0	0	0	-1	-1	3	0	3	1
Csf3r	1	0	0	0	0	1	0	2	2	0	1
Zfp593	1	0	0	1	0	0	0	2	2	0	1
Grhl3	-1	0	0	1	0	0	0	2	1	1	0.5
Mrto4	1	0	0	0	0	1	0	2	2	0	1
H6pd	1	1	0	1	0	1	0	4	4	0	1
Isg15	1	1	0	0	0	-1	1	4	3	1	0.75
Gpr22	-1	0	0	-1	0	-1	0	3	0	3	1
Six4	-1	0	0	0	0	-1	0	2	0	2	1
Batf	1	1	0	0	0	0	1	3	3	0	1
Syne3	1	0	0	1	0	1	0	3	3	0	1
Apc2	-1	-1	0	0	0	-1	0	3	0	3	1
Lgr5	-1	0	0	0	0	0	0	1	0	1	1
Irak4	1	1	0	0	-1	1	0	4	3	1	0.75
Adamts15	1	-1	0	1	0	-1	0	4	2	2	0.5
Abcg4	-1	-1	0	0	0	0	0	2	0	2	1
Nnmt	-1	1	0	-1	-1	1	1	6	3	3	0.5
Ddx10	1	0	0	0	0	1	0	2	2	0	1
Pstpip1	1	1	0	1	0	1	0	4	4	0	1
Bnip2	1	1	0	0	0	1	0	3	3	0	1
Ankrd34c	-1	0	0	1	0	0	0	2	1	1	0.5
Tfdp2	1	0	0	0	0	-1	0	2	1	1	0.5
Nckipsd	-1	0	0	0	0	1	0	2	1	1	0.5
Col7a1	1	1	0	0	0	1	0	3	3	0	1
Ccr1l1	1	0	0	0	0	0	0	1	1	0	1
Mllt1	1	-1	0	0	0	1	0	3	2	1	0.666667
Trem1	1	1	0	1	0	1	0	4	4	0	1
Enpp4	-1	0	0	0	0	-1	0	2	0	2	1
Adgrb3	-1	-1	0	0	0	0	0	2	0	2	1
Sema4c	1	0	0	0	0	1	1	3	3	0	1
Mrpl30	1	0	0	0	0	0	0	1	1	0	1
Map4k4	1	1	0	0	0	1	0	3	3	0	1
Clk1	1	0	0	0	0	-1	1	3	2	1	0.666667
Pi15	1	1	0	0	0	1	0	3	3	0	1
Fsd1	-1	-1	0	-1	0	0	0	3	0	3	1
Arpc2	1	1	0	0	0	1	0	3	3	0	1
Efcab1	-1	-1	0	0	0	0	0	2	0	2	1
Lpar4	-1	0	0	1	0	-1	0	3	1	2	0.666667
Foxo4	1	-1	0	0	0	-1	0	3	1	2	0.666667
Slitrk4	-1	0	0	0	0	0	0	1	0	1	1
Rbfox1	-1	-1	0	0	0	-1	0	3	0	3	1
Sox8	-1	-1	0	1	0	0	0	3	1	2	0.666667
Nipal4	-1	0	0	0	0	0	0	1	0	1	1
Maml1	1	0	0	0	0	1	0	2	2	0	1
Abhd15	-1	1	0	0	0	0	0	2	1	1	0.5
Psmd11	1	1	0	0	0	1	0	3	3	0	1
Slfn2	1	1	0	0	0	0	0	2	2	0	1
Usp32	-1	0	0	0	0	1	0	2	1	1	0.5
Sgca	1	0	0	0	0	0	0	1	1	0	1
Tbx21	1	0	0	0	0	0	0	1	1	0	1
Plxdc1	-1	0	0	0	0	0	0	1	0	1	1
Nags	1	0	0	0	0	0	0	1	1	0	1
Fads6	-1	0	0	0	0	-1	0	2	0	2	1
Rhbdf2	1	1	0	1	0	1	1	5	5	0	1
Usp36	1	1	0	0	0	1	0	3	3	0	1
Engase	-1	0	0	0	0	-1	0	2	0	2	1
Osbpl11	1	0	0	0	0	0	0	1	1	0	1
Hoxd10	-1	0	0	0	0	-1	0	2	0	2	1
Nfkbiz	1	1	0	1	0	1	1	5	5	0	1
Ets2	1	0	0	0	0	1	1	3	3	0	1
Morc3	1	0	0	0	0	1	0	2	2	0	1
Cbr3	1	0	0	1	0	1	0	3	3	0	1
Zfp316	-1	0	0	0	0	-1	0	2	0	2	1
Rnft2	-1	-1	0	0	0	0	0	2	0	2	1
Mmp19	1	1	0	1	0	1	0	4	4	0	1
Zswim4	1	0	0	0	0	1	1	3	3	0	1
Lmod1	-1	0	0	1	0	1	-1	4	2	2	0.5
Rabgap1l	1	0	0	0	0	-1	0	2	1	1	0.5
Klhl20	1	0	0	0	0	0	0	1	1	0	1
Atf6	1	0	1	0	0	1	0	3	3	0	1
2021-09-11	1	0	0	0	0	0	0	1	1	0	1
Lgi2	-1	-1	0	0	0	1	0	3	1	2	0.666667
Zfyve28	-1	-1	0	0	0	0	0	2	0	2	1
Vcl	1	0	1	1	0	1	0	4	4	0	1
Nkiras1	-1	0	0	0	0	-1	0	2	0	2	1
Socs4	1	0	0	0	0	0	0	1	1	0	1
Sall2	-1	0	0	0	0	-1	-1	3	0	3	1
Nfatc4	1	0	0	1	0	1	0	3	3	0	1
Ift88	-1	0	0	0	0	-1	0	2	0	2	1
Slc39a14	1	1	0	0	-1	1	0	4	3	1	0.75
Lgi3	-1	0	0	0	0	0	0	1	0	1	1
Pcdh20	-1	-1	0	0	0	0	0	2	0	2	1
Slitrk1	-1	0	0	-1	0	0	0	2	0	2	1
Gpc5	-1	0	0	-1	0	-1	0	3	0	3	1
Flnb	1	1	0	0	0	1	0	3	3	0	1
Eaf1	1	1	0	0	0	1	0	3	3	0	1
Abhd8	-1	-1	0	0	0	-1	0	3	0	3	1
Arrdc2	-1	1	0	0	0	0	-1	3	1	2	0.666667
Ell	1	0	0	0	-1	1	0	3	2	1	0.666667
Mtmr7	-1	0	0	0	0	1	0	2	1	1	0.5
Pragmin	1	0	0	0	0	0	0	1	1	0	1
Tubgcp3	-1	0	0	0	0	0	0	1	0	1	1
Champ1	1	0	0	0	-1	0	0	2	1	1	0.5
Ripk1	1	1	0	0	0	1	1	4	4	0	1
Camk1d	-1	0	0	0	0	-1	0	2	0	2	1
Diaph1	1	0	0	0	0	0	0	1	1	0	1
Psd2	-1	0	0	0	0	0	0	1	0	1	1
Epb41l4a	-1	0	0	0	0	0	0	1	0	1	1
Nol4	-1	0	0	0	0	0	0	1	0	1	1
Cables1	-1	0	0	0	0	-1	0	2	0	2	1
Cdh5	1	1	1	0	0	1	0	4	4	0	1
Sall1	-1	0	0	0	0	0	0	1	0	1	1
Pdpr	1	0	0	0	0	-1	0	2	1	1	0.5
Chst5	-1	0	0	1	0	0	0	2	1	1	0.5
Cntnap4	-1	-1	0	-1	0	0	0	3	0	3	1
Jph3	-1	-1	0	-1	0	1	0	4	1	3	0.75
Nhlrc2	1	0	0	0	0	1	0	2	2	0	1
Slc2a12	-1	0	0	0	0	-1	0	2	0	2	1
Brd9	1	0	0	0	0	0	0	1	1	0	1
Nkd2	1	0	0	0	0	1	0	2	2	0	1
Chd1	1	0	0	0	0	1	0	2	2	0	1
Pnmal2	-1	0	0	0	0	-1	0	2	0	2	1
Dyrk1b	-1	-1	0	0	0	-1	0	3	0	3	1
Hebp2	-1	0	0	1	0	0	0	2	1	1	0.5
Nipa1	-1	-1	0	0	0	0	0	2	0	2	1
Herc2	-1	-1	0	0	0	-1	0	3	0	3	1
Slc35d3	-1	-1	0	-1	0	0	0	3	0	3	1
Chd2	1	0	0	0	0	1	0	2	2	0	1
Rgma	-1	0	0	0	0	1	0	2	1	1	0.5
Dchs1	-1	0	0	0	0	-1	0	2	0	2	1
Sez6l2	-1	0	0	-1	0	0	0	2	0	2	1
Slitrk2	-1	0	0	0	0	0	0	1	0	1	1
Chuk	1	0	0	0	0	-1	0	2	1	1	0.5
Sfrp5	1	0	0	1	0	0	0	2	2	0	1
Loxl4	1	1	0	1	0	1	1	5	5	0	1
Cnnm1	-1	-1	0	1	0	1	0	4	2	2	0.5
Pdcd11	1	0	0	0	-1	1	0	3	2	1	0.666667
Hectd2	1	0	0	0	0	1	0	2	2	0	1
Arid5b	1	1	0	0	0	1	1	4	4	0	1
Ado	1	0	0	0	0	1	0	2	2	0	1
Prdm1	1	0	0	1	0	-1	1	4	3	1	0.75
Utp15	1	0	0	0	0	1	0	2	2	0	1
Snx18	1	1	0	0	0	-1	0	3	2	1	0.666667
Plcxd3	-1	0	0	-1	0	0	0	2	0	2	1
Mlf1	1	0	0	1	0	1	0	3	3	0	1
Slitrk3	-1	-1	0	0	0	0	0	2	0	2	1
Pogz	-1	0	0	0	0	0	0	1	0	1	1
Otud7b	1	0	0	0	0	1	0	2	2	0	1
Wdr3	1	0	0	0	0	1	0	2	2	0	1
Mov10	1	0	0	1	1	-1	0	4	3	1	0.75
Cttnbp2nl	1	1	0	0	0	1	0	3	3	0	1
Nup160	1	0	0	0	0	1	0	2	2	0	1
Lrrc4c	-1	0	0	0	0	0	0	1	0	1	1
Nat10	1	0	0	0	0	1	0	2	2	0	1
Disp2	-1	0	0	-1	0	0	0	2	0	2	1
Dll4	1	1	1	1	0	-1	0	5	4	1	0.8
Nusap1	1	0	0	1	0	0	0	2	2	0	1
Hspa12b	1	0	0	0	0	1	-1	3	2	1	0.666667
Trmt6	1	1	0	0	0	1	0	3	3	0	1
Btbd3	-1	-1	0	0	0	1	0	3	1	2	0.666667
Phf20	1	0	0	0	0	0	0	1	1	0	1
Fam83d	-1	1	0	1	0	0	0	3	2	1	0.666667
Zbtb46	1	0	0	0	0	-1	-1	3	1	2	0.666667
Agpat2	1	1	0	1	1	1	0	5	5	0	1
Lrsam1	-1	0	0	0	0	1	0	2	1	1	0.5
Pbx3	-1	0	0	0	0	0	0	1	0	1	1
Lrp1b	-1	0	0	0	0	0	0	1	0	1	1
Gsap	1	1	0	0	0	-1	0	3	2	1	0.666667
Zfp775	-1	0	0	0	0	1	0	2	1	1	0.5
Ppm1k	-1	0	0	0	0	-1	0	2	0	2	1
Zfp638	1	0	0	0	0	0	0	1	1	0	1
Dysf	-1	1	0	1	0	1	0	4	3	1	0.75
Fbxo41	-1	-1	0	0	0	0	0	2	0	2	1
Adamts9	1	1	0	0	0	1	0	3	3	0	1
Il17ra	1	1	0	0	-1	0	1	4	3	1	0.75
Tspan9	-1	0	0	0	0	1	0	2	1	1	0.5
Ppfibp1	1	0	0	0	0	1	0	2	2	0	1
Gdap1	-1	0	0	0	0	0	0	1	0	1	1
Sox17	1	0	0	0	0	0	0	1	1	0	1
Fam46b	1	1	0	1	0	1	-1	5	4	1	0.8
Map3k6	1	1	0	1	-1	1	-1	6	4	2	0.666667
Pm20d2	-1	0	0	0	0	0	0	1	0	1	1
Polr1e	1	1	0	0	-1	1	0	4	3	1	0.75
Dcaf12	-1	0	0	0	0	0	0	1	0	1	1
Dnajc6	-1	0	0	-1	0	-1	0	3	0	3	1
Atpaf1	-1	0	0	0	0	-1	0	2	0	2	1
Tmem53	-1	0	0	0	0	0	0	1	0	1	1
Hivep3	1	-1	0	0	0	1	0	3	2	1	0.666667
Exo5	1	0	0	0	0	-1	0	2	1	1	0.5
Fhl3	1	1	0	1	0	1	0	4	4	0	1
RGD1563072	-1	0	0	0	0	0	0	1	0	1	1
Extl1	-1	-1	0	0	0	-1	0	3	0	3	1
Srrm1	1	0	0	0	0	1	0	2	2	0	1
Vwa5b1	-1	0	0	1	0	0	0	2	1	1	0.5
Ubiad1	1	0	0	0	0	-1	0	2	1	1	0.5
Spsb1	1	1	0	1	0	1	0	4	4	0	1
Klhl21	1	0	0	0	0	1	0	2	2	0	1
Mast2	1	0	0	0	0	1	0	2	2	0	1
Lrfn5	-1	-1	0	-1	0	0	0	3	0	3	1
RGD1307704	1	0	0	0	0	0	0	1	1	0	1
Sbno2	1	1	0	0	0	1	1	4	4	0	1
Krr1	1	0	0	0	0	0	0	1	1	0	1
Mdm2	1	0	0	0	0	1	0	2	2	0	1
Mlc1	-1	0	0	0	0	0	0	1	0	1	1
Pdzrn4	-1	0	0	0	0	-1	0	2	0	2	1
Ano6	1	1	0	1	0	1	0	4	4	0	1
Itga5	1	1	1	1	1	1	1	7	7	0	1
Pus3	1	0	0	0	0	0	0	1	1	0	1
Rbm7	1	0	0	0	0	0	0	1	1	0	1
Zc3h12c	1	0	0	0	0	-1	0	2	1	1	0.5
Imp3	1	0	0	0	0	0	0	1	1	0	1
Manf	1	0	0	0	0	0	1	2	2	0	1
Klhl40	1	1	0	-1	0	0	1	4	3	1	0.75
Mfsd9	-1	0	0	0	0	-1	0	2	0	2	1
Shd	-1	0	0	0	0	-1	0	2	0	2	1
Wnt6	-1	-1	0	0	0	0	0	2	0	2	1
Neu4	-1	0	0	0	0	0	0	1	0	1	1
Lama1	-1	-1	0	0	0	1	0	3	1	2	0.666667
Klhl4	-1	0	0	0	0	-1	0	2	0	2	1
Was	1	1	0	0	0	0	0	2	2	0	1
Zc3h7a	1	0	0	0	-1	1	0	3	2	1	0.666667
Nxn	1	0	0	0	0	0	0	1	1	0	1
Cwc25	1	0	0	0	0	0	1	2	2	0	1
Map3k14	1	1	0	0	0	1	1	4	4	0	1
Sdk2	1	0	0	0	0	0	0	1	1	0	1
Mcrip1	1	0	0	0	0	0	0	1	1	0	1
Ifngr2	1	0	0	0	0	1	0	2	2	0	1
Atp6v1a	-1	0	0	0	0	-1	0	2	0	2	1
Fbxo21	-1	0	0	0	1	0	0	2	1	1	0.5
Plac8	1	0	0	0	0	1	0	2	2	0	1
Tmem150c	-1	0	0	-1	0	-1	0	3	0	3	1
Cnot6l	1	0	0	0	0	-1	0	2	1	1	0.5
Lnx1	-1	0	0	0	0	-1	0	2	0	2	1
Dcun1d4	-1	0	0	0	0	1	0	2	1	1	0.5
Mapk1ip1l	1	1	0	0	0	1	0	3	3	0	1
Zmiz1	1	0	0	0	0	1	0	2	2	0	1
Hapln4	-1	0	0	-1	0	0	0	2	0	2	1
Heatr1	1	0	0	0	-1	1	0	3	2	1	0.666667
Riok3	1	1	0	0	0	1	0	3	3	0	1
Rnf125	1	1	0	0	0	1	0	3	3	0	1
Usp29	-1	0	0	0	0	0	0	1	0	1	1
Vasp	1	1	0	0	0	1	1	4	4	0	1
Ttc9b	-1	0	0	0	0	0	0	1	0	1	1
Vstm2b	-1	0	0	0	0	0	0	1	0	1	1
Aen	1	1	1	0	0	1	0	4	4	0	1
Fes	1	1	0	1	0	0	0	3	3	0	1
Iqgap1	1	1	0	0	0	1	0	3	3	0	1
Ankrd13d	-1	0	0	0	0	0	0	1	0	1	1
Dpf2	1	0	0	0	0	0	0	1	1	0	1
Patl1	1	0	0	0	0	1	0	2	2	0	1
Noc3l	1	0	0	0	0	1	0	2	2	0	1
Trim2	-1	0	0	0	0	0	-1	2	0	2	1
Sypl2	1	0	0	1	0	-1	0	3	2	1	0.666667
Gbp5	1	1	0	1	0	-1	0	4	3	1	0.75
Stx16	1	0	0	0	0	-1	0	2	1	1	0.5
Cdk14	-1	0	0	0	0	0	0	1	0	1	1
Hipk2	-1	0	0	0	0	1	0	2	1	1	0.5
Ggct	1	0	0	0	0	-1	1	3	2	1	0.666667
Herc3	-1	0	0	-1	0	1	0	3	1	2	0.666667
Rpia	1	0	0	0	0	1	0	2	2	0	1
Reep1	-1	0	0	-1	0	0	0	2	0	2	1
Msantd3	1	0	0	0	0	0	0	1	1	0	1
Arhgef19	-1	0	0	1	1	-1	0	4	2	2	0.5
Fam213b	-1	0	0	0	0	-1	0	2	0	2	1
Cebpz	1	0	0	0	0	0	0	1	1	0	1
Twistnb	1	0	0	0	-1	1	0	3	2	1	0.666667
Alkbh1	1	1	0	0	0	1	0	3	3	0	1
Prima1	-1	0	-1	1	0	0	0	3	1	2	0.666667
Coq10a	-1	0	0	0	0	-1	0	2	0	2	1
Elk3	1	1	0	1	0	1	0	4	4	0	1
Ppfia2	-1	0	0	0	0	0	0	1	0	1	1
Tubgcp6	-1	0	0	0	0	0	0	1	0	1	1
Dennd6b	-1	0	0	0	0	1	0	2	1	1	0.5
Cpne8	1	0	0	0	0	1	0	2	2	0	1
Pate4	1	0	0	0	0	0	0	1	1	0	1
Siae	-1	0	0	0	0	-1	0	2	0	2	1
Commd4	-1	0	0	0	0	0	0	1	0	1	1
Fam219b	1	0	0	0	0	-1	0	2	1	1	0.5
Mrap2	-1	1	0	-1	0	0	0	3	1	2	0.666667
Rab6b	-1	-1	0	-1	0	0	0	3	0	3	1
Rrp9	1	0	0	0	-1	1	0	3	2	1	0.666667
Csrnp1	1	1	0	0	1	1	1	5	5	0	1
Tmem14a	-1	-1	0	0	0	-1	0	3	0	3	1
Bend6	-1	-1	0	0	0	0	0	2	0	2	1
Tmeff2	-1	0	0	0	0	0	0	1	0	1	1
Eif4e2	1	0	0	0	0	1	0	2	2	0	1
RGD1305537	1	0	0	0	0	0	0	1	1	0	1
Fbll1	-1	0	0	0	0	0	0	1	0	1	1
Kdm6b	1	1	0	0	0	1	1	4	4	0	1
Kctd11	1	1	0	1	0	1	1	5	5	0	1
C1ql1	-1	-1	0	1	0	0	0	3	1	2	0.666667
Mettl2b	1	0	0	0	0	0	0	1	1	0	1
Map6d1	-1	-1	0	0	0	1	0	3	1	2	0.666667
Tnfrsf10b	1	1	0	1	0	1	1	5	5	0	1
Samd5	1	-1	0	0	0	1	0	3	2	1	0.666667
Rab32	1	1	0	1	0	1	0	4	4	0	1
Dse	1	0	0	0	0	-1	0	2	1	1	0.5
Tbl1xr1	-1	0	0	0	-1	1	0	3	1	2	0.666667
Gnat2	1	0	0	0	0	1	0	2	2	0	1
LOC365985	-1	0	0	-1	0	0	0	2	0	2	1
Rtf1	-1	0	0	0	0	0	0	1	0	1	1
Slc2a10	-1	1	0	0	0	-1	0	3	1	2	0.666667
Rbm38	1	0	0	0	1	1	0	3	3	0	1
Rab22a	1	0	0	0	0	0	0	1	1	0	1
Clvs1	-1	0	0	0	0	0	0	1	0	1	1
Epha2	1	1	0	1	1	1	1	6	6	0	1
Diras1	-1	0	0	0	0	0	0	1	0	1	1
Trhde	-1	-1	0	-1	0	0	0	3	0	3	1
Bmx	1	1	0	0	0	0	0	2	2	0	1
Zfx	-1	0	0	0	0	0	0	1	0	1	1
Rab9b	-1	0	0	-1	0	0	0	2	0	2	1
Inmt	1	0	0	1	0	-1	0	3	2	1	0.666667
Dtx3l	1	1	0	1	0	-1	0	4	3	1	0.75
LOC498122	-1	0	0	0	0	0	0	1	0	1	1
Stard13	1	1	0	0	-1	0	0	3	2	1	0.666667
Ccdc190	-1	0	0	0	0	0	0	1	0	1	1
Arhgap30	1	1	0	1	0	0	0	3	3	0	1
Slamf1	1	0	0	1	0	-1	0	3	2	1	0.666667
Gpr75	-1	0	0	0	0	1	0	2	1	1	0.5
Rnf182	-1	0	0	0	0	-1	0	2	0	2	1
Elovl2	-1	0	0	0	0	1	0	2	1	1	0.5
Cbln1	-1	-1	0	-1	0	0	0	3	0	3	1
Spata2L	1	0	0	0	0	0	0	1	1	0	1
Fam181b	-1	0	0	0	0	0	0	1	0	1	1
Gpr150	-1	-1	0	-1	0	0	0	3	0	3	1
Ankrd34b	-1	0	0	-1	0	-1	0	3	0	3	1
Lingo4	-1	0	0	1	0	-1	0	3	1	2	0.666667
Rnf208	-1	0	0	0	0	0	0	1	0	1	1
Ifih1	1	0	0	1	0	-1	0	3	2	1	0.666667
Prrg4	1	1	0	1	0	1	0	4	4	0	1
Wnt16	-1	0	0	0	0	0	0	1	0	1	1
Zfp800	1	0	0	0	0	0	0	1	1	0	1
Hoxa7	-1	0	0	0	0	-1	0	2	0	2	1
Nod1	1	0	0	1	0	-1	0	3	2	1	0.666667
Neurod6	-1	-1	-1	0	0	0	0	3	0	3	1
RGD1560028	-1	0	0	0	0	0	0	1	0	1	1
Eva1a	-1	0	0	1	0	1	1	4	3	1	0.75
Sspn	-1	0	0	0	0	-1	0	2	0	2	1
RGD1561849	-1	0	0	0	0	0	0	1	0	1	1
Fam110d	1	0	0	-1	0	0	0	2	1	1	0.5
Socs5	1	-1	0	0	0	-1	0	3	1	2	0.666667
C2cd4c	-1	-1	0	0	0	0	0	2	0	2	1
Tmem266	-1	0	0	0	0	0	0	1	0	1	1
Amer1	-1	0	0	0	0	-1	0	2	0	2	1
Sowahc	1	1	0	0	-1	0	1	4	3	1	0.75
Clec5a	1	1	0	1	0	1	0	4	4	0	1
Vasn	1	0	0	1	0	1	0	3	3	0	1
Mab21l2	-1	0	0	0	0	-1	0	2	0	2	1
Timp4	-1	0	0	0	0	0	0	1	0	1	1
Mthfd2	1	1	0	0	0	1	0	3	3	0	1
Plpp5	1	0	0	0	0	0	0	1	1	0	1
Cd3eap	1	0	0	0	0	1	0	2	2	0	1
Ebi3	1	0	0	0	0	0	0	1	1	0	1
Bcl3	1	1	0	1	-1	1	1	6	5	1	0.833333
Qsox2	1	0	0	0	0	-1	0	2	1	1	0.5
Nxpe3	-1	0	0	0	0	-1	0	2	0	2	1
LOC681325	1	0	0	1	0	0	0	2	2	0	1
Glyctk	-1	-1	0	0	0	-1	0	3	0	3	1
Pgm2l1	-1	0	0	-1	0	-1	0	3	0	3	1
Clgn	-1	0	0	-1	0	0	0	2	0	2	1
Tmem229a	-1	0	0	0	0	-1	0	2	0	2	1
B3galt2	-1	0	0	0	0	0	1	2	1	1	0.5
Gpr84	1	1	0	0	0	0	0	2	2	0	1
Pmp2	1	0	0	1	0	0	0	2	2	0	1
Mis18bp1	1	0	0	0	0	1	0	2	2	0	1
Rab20	1	1	0	1	0	1	1	5	5	0	1
Ptx3	1	1	0	1	0	0	1	4	4	0	1
Dnajb2	1	0	0	0	0	1	0	2	2	0	1
Vangl1	1	0	0	0	0	-1	0	2	1	1	0.5
Trim47	1	1	0	1	0	1	0	4	4	0	1
Smurf1	1	0	0	0	0	1	0	2	2	0	1
Alyref	1	1	0	0	0	1	0	3	3	0	1
Tmem86b	1	0	0	1	0	-1	0	3	2	1	0.666667
Asun	1	0	0	0	0	1	0	2	2	0	1
LOC691141	1	0	0	0	0	0	0	1	1	0	1
Slc12a6	-1	-1	0	0	0	-1	0	3	0	3	1
Spata5l1	1	0	0	0	0	1	0	2	2	0	1
Kctd4	-1	-1	0	0	0	0	0	2	0	2	1
LOC691931	1	0	0	0	0	0	0	1	1	0	1
Nadk	1	0	0	0	0	0	0	1	1	0	1
Add2	1	-1	0	0	0	1	0	3	2	1	0.666667
Bsg	1	0	0	0	0	-1	0	2	1	1	0.5
Fam129b	1	1	0	0	0	1	0	3	3	0	1
Ptprc	1	1	0	1	0	-1	0	4	3	1	0.75
Fgfr2	-1	-1	0	0	0	-1	0	3	0	3	1
Akr1cl	-1	0	0	0	0	0	0	1	0	1	1
Tsc22d1	-1	-1	0	0	1	1	0	4	2	2	0.5
Gls	1	0	0	0	0	1	1	3	3	0	1
RGD1564664	1	0	0	0	0	0	0	1	1	0	1
Vegfa	1	0	0	0	0	-1	0	2	1	1	0.5
Fbxo27	1	-1	0	0	0	0	0	2	1	1	0.5
Tmem163	-1	-1	0	0	0	1	1	4	2	2	0.5
Pclo	-1	-1	-1	-1	0	-1	0	5	0	5	1
Adarb1	-1	0	0	0	0	0	-1	2	0	2	1
Lyn	1	1	1	1	0	0	0	4	4	0	1
LOC689064	1	0	0	0	0	0	0	1	1	0	1
Hnrnpa3	1	0	0	0	0	1	0	2	2	0	1
Afmid	-1	1	0	0	-1	-1	0	4	1	3	0.75
Grk6	1	0	0	0	0	1	0	2	2	0	1
Limd1	1	1	1	1	0	0	0	4	4	0	1
Gria3	-1	-1	-1	0	0	0	0	3	0	3	1
Gria4	-1	0	0	-1	0	-1	0	3	0	3	1
Npy1r	-1	-1	0	-1	0	-1	-1	5	0	5	1
Nr1d1	-1	-1	0	0	1	-1	0	4	1	3	0.75
Wtap	1	0	0	0	0	1	0	2	2	0	1
Grhpr	-1	0	0	0	0	-1	0	2	0	2	1
LOC684871	1	0	0	1	0	0	0	2	2	0	1
Galnt9	-1	-1	0	0	0	-1	0	3	0	3	1
Kcnc4	-1	-1	0	0	0	0	0	2	0	2	1
Lsm6	-1	0	0	0	0	-1	0	2	0	2	1
Snrpf	1	0	0	0	0	0	0	1	1	0	1
Pcp4l1	-1	0	0	0	0	0	0	1	0	1	1
Alkbh2	-1	0	0	0	0	1	0	2	1	1	0.5
Tmem179	-1	0	0	0	0	1	0	2	1	1	0.5
Tmc8	1	1	0	0	0	0	0	2	2	0	1
Zc4h2	-1	0	0	0	0	-1	0	2	0	2	1
Fam84a	-1	-1	0	0	0	0	1	3	1	2	0.666667
Itpripl2	1	1	0	1	0	1	0	4	4	0	1
Ncf4	1	1	0	1	0	0	0	3	3	0	1
Brsk1	-1	-1	0	0	0	1	0	3	1	2	0.666667
Dlc1	1	0	0	0	1	-1	0	3	2	1	0.666667
Dis3	1	1	0	0	0	1	0	3	3	0	1
Glb1l	1	0	0	0	0	-1	0	2	1	1	0.5
Nle1	1	0	0	0	0	1	0	2	2	0	1
Spire2	-1	0	0	0	0	1	0	2	1	1	0.5
Slc25a24	1	1	0	0	0	1	0	3	3	0	1
Traf7	1	0	0	0	0	1	0	2	2	0	1
Trip6	1	1	0	0	0	1	0	3	3	0	1
Zfp786	-1	0	0	0	0	-1	0	2	0	2	1
Slc25a53	-1	0	0	0	0	0	0	1	0	1	1
Ttc30b	-1	0	0	0	0	-1	0	2	0	2	1
Spin2a	-1	0	0	-1	0	0	0	2	0	2	1
Mars	1	0	0	0	0	1	0	2	2	0	1
Tmem88	1	1	0	0	0	1	-1	4	3	1	0.75
Myadml2	-1	0	0	0	0	0	0	1	0	1	1
Vps37d	-1	0	0	0	0	0	-1	2	0	2	1
Lbh	1	1	0	0	1	-1	0	4	3	1	0.75
Pcgf5	1	0	0	0	0	1	0	2	2	0	1
Ehbp1l1	1	0	0	0	0	1	0	2	2	0	1
Scx	-1	0	0	1	0	1	0	3	2	1	0.666667
Fzd6	1	0	1	1	0	1	-1	5	4	1	0.8
Ext1	1	0	0	0	0	1	0	2	2	0	1
Lynx1	-1	0	0	-1	0	-1	0	3	0	3	1
Mpped1	-1	-1	0	-1	0	-1	0	4	0	4	1
Scrt1	-1	-1	0	0	0	0	0	2	0	2	1
Maff	1	1	1	0	1	1	1	6	6	0	1
Fcer1g	1	1	0	0	0	0	0	2	2	0	1
Tmem132e	-1	0	0	-1	0	-1	0	3	0	3	1
Tmtc4	-1	0	0	0	0	-1	0	2	0	2	1
Llph	1	0	0	0	0	1	0	2	2	0	1
Lrrc49	-1	0	0	0	0	0	0	1	0	1	1
Plcxd2	-1	-1	0	-1	-1	0	0	4	0	4	1
Rbfox3	-1	0	0	0	0	0	0	1	0	1	1
RGD1309350	1	0	0	0	0	0	0	1	1	0	1
Sestd1	1	0	0	0	0	-1	0	2	1	1	0.5
Rad54l2	1	0	0	0	0	1	0	2	2	0	1
C1r	1	0	0	0	0	0	0	1	1	0	1
Snrnp40	1	0	0	0	0	1	0	2	2	0	1
Rd3l	1	0	0	0	0	0	0	1	1	0	1
Zfp563	-1	0	0	0	0	-1	-1	3	0	3	1
Slc39a1	1	1	0	0	0	1	0	3	3	0	1
Slc26a10	-1	0	0	0	0	-1	0	2	0	2	1
Mcemp1	1	0	0	0	0	0	0	1	1	0	1
Slc7a14	-1	0	0	0	0	1	0	2	1	1	0.5
Tti1	-1	0	0	0	0	-1	0	2	0	2	1
Ppp4r4	-1	0	0	0	0	-1	0	2	0	2	1
Kcnq5	-1	-1	-1	0	0	0	0	3	0	3	1
Cntrob	-1	0	0	1	0	-1	0	3	1	2	0.666667
Slc7a2	1	0	0	0	0	-1	0	2	1	1	0.5
Fam19a4	-1	0	0	-1	0	0	0	2	0	2	1
Meis1	-1	0	0	0	0	-1	0	2	0	2	1
Iffo2	1	1	0	0	0	1	0	3	3	0	1
Fam60a	1	0	0	0	0	-1	0	2	1	1	0.5
Shq1	1	1	0	0	-1	1	0	4	3	1	0.75
Lyrm7	-1	0	0	0	0	0	0	1	0	1	1
Ttc9	1	0	0	0	0	1	0	2	2	0	1
Pnkd	-1	0	0	0	0	-1	0	2	0	2	1
Gnpnat1	1	0	0	0	0	-1	0	2	1	1	0.5
Zbed4	1	0	0	0	-1	1	0	3	2	1	0.666667
Ly6h	-1	0	0	0	0	0	0	1	0	1	1
LOC688613	-1	0	0	0	0	0	0	1	0	1	1
Pbx1	-1	-1	0	0	0	-1	0	3	0	3	1
Ctps1	1	0	0	0	0	0	0	1	1	0	1
Nab2	1	-1	0	1	0	0	0	3	2	1	0.666667
Scube1	1	-1	0	-1	0	-1	0	4	1	3	0.75
Ankrd6	-1	-1	0	0	0	-1	0	3	0	3	1
Trim27	1	0	0	0	0	1	0	2	2	0	1
Sash3	1	0	0	0	0	0	0	1	1	0	1
Zfp951	1	-1	0	0	0	-1	0	3	1	2	0.666667
Col4a1	1	1	0	0	0	1	0	3	3	0	1
Ankrd42	-1	0	0	0	0	-1	0	2	0	2	1
Tmem86a	-1	0	0	1	0	-1	0	3	1	2	0.666667
Myl12a	1	1	0	1	0	1	0	4	4	0	1
Celf5	-1	-1	0	0	0	0	0	2	0	2	1
Urb2	1	0	0	0	0	1	0	2	2	0	1
Wbscr22	1	0	0	0	0	0	0	1	1	0	1
Bmper	-1	0	0	0	0	1	0	2	1	1	0.5
Ddx27	1	1	0	0	0	1	0	3	3	0	1
Slc45a3	-1	0	0	0	0	1	-1	3	1	2	0.666667
LOC498276	1	0	0	1	0	0	0	2	2	0	1
Ifitm3	1	1	0	0	0	1	0	3	3	0	1
Nrg2	-1	-1	0	0	0	0	-1	3	0	3	1
Mt2A	1	0	0	1	0	0	0	2	2	0	1
Tnfaip2	1	1	0	1	0	1	1	5	5	0	1
Fgd6	1	0	0	0	0	0	0	1	1	0	1
Zfp259	1	0	0	0	0	0	0	1	1	0	1
Ppp2r3b	1	0	0	0	0	0	0	1	1	0	1
Aqp4	-1	1	0	0	0	-1	0	3	1	2	0.666667
Zfp458	-1	-1	0	0	0	-1	0	3	0	3	1
Camsap3	-1	0	0	0	0	1	0	2	1	1	0.5
Plekha7	1	0	0	1	0	-1	0	3	2	1	0.666667
Vstm5	-1	0	0	-1	0	0	0	2	0	2	1
Ube2ql1	-1	-1	0	-1	0	-1	0	4	0	4	1
Lims1	1	1	0	0	0	1	1	4	4	0	1
Tlr5	1	0	0	0	0	1	0	2	2	0	1
Grn	1	0	0	1	0	1	0	3	3	0	1
Fpgs	1	1	0	0	0	-1	0	3	2	1	0.666667
Gnas	-1	0	0	0	0	1	0	2	1	1	0.5
Dusp13	1	0	0	0	0	0	0	1	1	0	1
Epha4	-1	-1	0	0	0	-1	0	3	0	3	1
Ctxn2	-1	0	0	-1	0	0	0	2	0	2	1
Smim5	-1	0	0	0	0	-1	0	2	0	2	1
Jakmip3	-1	0	0	0	0	0	0	1	0	1	1
Smim1	-1	0	0	0	0	0	-1	2	0	2	1
Myo19	1	0	0	0	0	1	0	2	2	0	1
Shc1	1	1	0	0	0	1	0	3	3	0	1
Add3	-1	0	0	0	0	-1	0	2	0	2	1
Cnr2	1	0	1	0	0	-1	0	3	2	1	0.666667
Plec	1	0	0	1	0	1	0	3	3	0	1
Egfl8	1	0	0	0	0	0	0	1	1	0	1
RGD1561778	1	0	0	0	0	0	0	1	1	0	1
RGD1559482	1	0	0	1	0	0	0	2	2	0	1
Cdh10	-1	-1	0	0	0	0	0	2	0	2	1
Pwp2	1	0	0	0	0	1	0	2	2	0	1
Tma16	1	1	0	0	0	1	0	3	3	0	1
Crim1	1	0	0	0	0	1	0	2	2	0	1
Elmsan1	1	1	0	0	0	1	0	3	3	0	1
Tenm3	-1	-1	0	0	0	-1	0	3	0	3	1
Epha5	-1	0	0	0	0	0	0	1	0	1	1
Thbs2	1	0	0	1	0	1	0	3	3	0	1
Nlrp12	1	0	0	0	-1	1	0	3	2	1	0.666667
Ltbp4	-1	-1	0	0	0	-1	0	3	0	3	1
Fry	-1	-1	0	0	0	-1	0	3	0	3	1
Lrrc32	1	1	0	1	0	1	1	5	5	0	1
Evc	-1	0	0	0	0	-1	0	2	0	2	1
Fam69a	-1	0	0	0	0	1	0	2	1	1	0.5
Rasgrf1	-1	0	0	0	0	0	0	1	0	1	1
Natd1	1	0	0	0	0	0	0	1	1	0	1
Csdc2	-1	0	0	0	0	0	0	1	0	1	1
Vcan	1	0	0	0	0	1	0	2	2	0	1
Baz1a	1	1	0	0	0	1	0	3	3	0	1
Pus7	1	0	0	0	0	1	0	2	2	0	1
Chat	-1	0	0	0	0	0	0	1	0	1	1
Gpr132	1	1	0	0	0	0	1	3	3	0	1
Myh11	-1	-1	0	0	0	0	0	2	0	2	1
Gemin5	1	0	0	0	0	1	0	2	2	0	1
Tlr1	1	1	0	1	0	-1	0	4	3	1	0.75
Slc25a32	1	0	0	0	0	0	0	1	1	0	1
Clec7a	1	1	0	0	0	-1	0	3	2	1	0.666667
Dram1	1	1	0	0	0	-1	0	3	2	1	0.666667
Tle1	-1	0	0	0	0	0	0	1	0	1	1
Aak1	-1	0	0	0	0	1	0	2	1	1	0.5
Lyrm9	-1	0	0	0	0	-1	0	2	0	2	1
RGD1311756	-1	0	0	1	0	0	0	2	1	1	0.5
Tfpi	1	1	0	0	0	-1	0	3	2	1	0.666667
Hoxc8	-1	0	0	0	0	0	0	1	0	1	1
Lrrn2	-1	0	0	0	0	1	0	2	1	1	0.5
P2ry10	1	0	0	0	0	1	1	3	3	0	1
Oscar	1	0	0	0	0	0	0	1	1	0	1
Psap	-1	0	0	0	0	0	0	1	0	1	1
Ankrd29	-1	-1	0	0	0	0	0	2	0	2	1
Smtnl2	-1	1	0	0	0	1	0	3	2	1	0.666667
Ryr2	-1	-1	-1	0	0	-1	0	4	0	4	1
Paqr6	1	0	0	0	0	0	0	1	1	0	1
Celsr2	-1	-1	-1	0	0	-1	0	4	0	4	1
Cpne6	-1	0	0	-1	0	0	0	2	0	2	1
Ddx54	1	0	0	0	0	1	0	2	2	0	1
Whsc1	1	0	0	0	0	1	0	2	2	0	1
Ccdc85a	-1	0	0	0	0	-1	0	2	0	2	1
Rab11fip1	1	0	0	1	0	0	0	2	2	0	1
Wnk2	-1	0	0	0	0	1	0	2	1	1	0.5
Ankrd33b	1	0	0	0	0	1	0	2	2	0	1
Fbxo44	-1	0	0	0	0	-1	0	2	0	2	1
Midn	1	0	0	0	0	1	1	3	3	0	1
Phldb1	-1	0	0	0	0	1	0	2	1	1	0.5
Trem3	1	0	0	0	0	0	0	1	1	0	1
Mgst3	-1	-1	0	0	0	1	0	3	1	2	0.666667
Fhod1	1	0	0	1	0	1	0	3	3	0	1
Lama5	1	1	0	1	0	1	0	4	4	0	1
Lrrk1	1	0	0	0	0	1	0	2	2	0	1
Plpp4	-1	0	0	0	0	0	0	1	0	1	1
Fan1	-1	0	0	0	0	1	0	2	1	1	0.5
Nlrp3	1	1	0	1	0	0	1	4	4	0	1
Parp14	1	1	0	1	0	-1	0	4	3	1	0.75
Urb1	1	0	0	0	0	1	0	2	2	0	1
Tchp	-1	0	0	0	0	0	0	1	0	1	1
Nat8l	-1	-1	0	0	0	0	0	2	0	2	1
Otud4	1	0	0	0	-1	1	0	3	2	1	0.666667
Plch1	-1	0	0	0	0	1	0	2	1	1	0.5
Slc30a7	1	0	0	0	-1	1	0	3	2	1	0.666667
Jmjd1c	1	0	0	0	0	1	1	3	3	0	1
Samhd1	1	0	0	0	0	-1	0	2	1	1	0.5
Dfna5	-1	0	0	0	0	-1	0	2	0	2	1
Ccdc77	-1	0	0	0	0	-1	0	2	0	2	1
Scyl2	1	0	0	0	0	1	0	2	2	0	1
Srgap1	1	0	0	0	0	1	0	2	2	0	1
Nop2	1	1	0	0	-1	1	0	4	3	1	0.75
Foxred2	-1	0	0	0	0	0	0	1	0	1	1
Cln6	-1	0	0	1	0	0	0	2	1	1	0.5
Elovl4	-1	0	0	0	0	1	0	2	1	1	0.5
Dclk3	-1	0	0	0	0	-1	0	2	0	2	1
Tmem151b	-1	-1	0	-1	0	0	0	3	0	3	1
Sgpp2	-1	0	0	-1	0	-1	0	3	0	3	1
Hhip	-1	-1	0	-1	0	-1	0	4	0	4	1
Rhbdl1	-1	-1	0	0	0	0	0	2	0	2	1
Scyl3	1	0	0	0	0	-1	0	2	1	1	0.5
Gnal	-1	-1	0	0	0	1	0	3	1	2	0.666667
Hey1	-1	-1	0	0	0	-1	0	3	0	3	1
Rbm33	1	0	0	0	0	1	0	2	2	0	1
Cdk6	1	1	0	1	0	1	0	4	4	0	1
Flnc	1	1	0	1	0	1	1	5	5	0	1
Garem2	-1	0	0	0	0	0	0	1	0	1	1
Syde1	1	1	0	1	0	1	-1	5	4	1	0.8
Scrib	-1	0	0	0	0	1	0	2	1	1	0.5
C1qtnf9	-1	0	0	-1	0	-1	0	3	0	3	1
Stk32a	-1	0	0	0	0	1	0	2	1	1	0.5
Zfp286a	-1	0	0	0	0	0	0	1	0	1	1
Shisa6	-1	1	0	-1	0	0	0	3	1	2	0.666667
Pik3r5	1	1	0	0	0	1	0	3	3	0	1
Uap1	1	0	0	0	0	1	1	3	3	0	1
Slamf6	1	0	0	1	0	0	0	2	2	0	1
Msr1	1	1	0	1	0	1	0	4	4	0	1
Dact3	-1	-1	0	0	0	0	0	2	0	2	1
Ahnak	1	1	0	1	0	1	0	4	4	0	1
Tsc22d2	1	0	0	0	0	1	1	3	3	0	1
Napb	-1	0	0	-1	0	1	0	3	1	2	0.666667
Srgap3	-1	-1	0	0	0	-1	0	3	0	3	1
Sntg1	-1	-1	0	-1	0	0	0	3	0	3	1
Fam19a5	-1	0	0	0	0	1	0	2	1	1	0.5
Rps6ka3	1	0	1	0	0	1	1	4	4	0	1
Tmem178b	-1	0	0	0	0	0	0	1	0	1	1
Camta1	-1	0	0	0	0	1	0	2	1	1	0.5
RGD1307443	-1	0	-1	-1	0	0	0	3	0	3	1
Oxr1	-1	0	0	0	0	0	0	1	0	1	1
Grin3a	-1	0	0	-1	0	-1	0	3	0	3	1
Tead1	1	1	1	1	0	1	0	5	5	0	1
Cd300le	1	0	0	0	0	0	0	1	1	0	1
Crip1	1	0	0	1	0	0	0	2	2	0	1
Frem2	-1	-1	0	0	0	-1	0	3	0	3	1
Fosb	1	0	0	0	1	1	1	4	4	0	1
Il31ra	1	0	0	1	0	1	0	3	3	0	1
Kcnip1	-1	0	-1	-1	0	0	0	3	0	3	1
Mapk9	-1	0	0	0	0	0	0	1	0	1	1
Adcyap1r1	-1	0	-1	0	0	1	0	3	1	2	0.666667
Tmem176b	-1	0	0	1	0	-1	0	3	1	2	0.666667
Igf2bp2	1	1	0	1	0	1	0	4	4	0	1
Grin1	-1	-1	-1	0	0	0	0	3	0	3	1
Dync1i2	-1	0	0	0	0	1	0	2	1	1	0.5
Nsmf	-1	0	0	0	0	1	0	2	1	1	0.5
Bdnf	-1	0	0	-1	0	1	1	4	2	2	0.5
Ntrk3	-1	-1	-1	0	0	1	0	4	1	3	0.75
Fxyd5	1	1	1	1	0	1	0	5	5	0	1
Bdkrb2	1	1	0	1	0	1	1	5	5	0	1
Rnh1	1	1	0	0	0	1	0	3	3	0	1
Slc8a1	-1	0	0	0	0	-1	0	2	0	2	1
Pla2g6	-1	0	0	0	0	0	0	1	0	1	1
Kpna2	1	0	0	0	-1	1	0	3	2	1	0.666667
Sphk1	1	1	0	0	0	1	1	4	4	0	1
Inppl1	1	0	0	0	0	1	0	2	2	0	1
Stmn4	-1	-1	0	-1	0	0	1	4	1	3	0.75
Slc4a7	1	0	0	0	0	1	0	2	2	0	1
Ndrg2	-1	0	0	0	0	-1	0	2	0	2	1
Acp5	1	0	0	0	0	-1	1	3	2	1	0.666667
Rasd1	1	1	0	0	0	1	1	4	4	0	1
Fndc5	-1	-1	0	0	0	-1	0	3	0	3	1
Ppp1cc	1	0	0	0	0	0	0	1	1	0	1
Scn1b	-1	-1	0	0	0	1	0	3	1	2	0.666667
Tmem59l	-1	0	0	-1	0	0	0	2	0	2	1
Ptbp1	1	1	0	0	0	1	0	3	3	0	1
Lrrc4b	-1	-1	0	0	0	0	0	2	0	2	1
Slc3a2	1	1	0	0	0	1	1	4	4	0	1
Ndrg4	-1	-1	0	0	0	-1	0	3	0	3	1
Crem	1	0	1	0	-1	1	1	5	4	1	0.8
Maged2	-1	0	0	0	1	1	0	3	2	1	0.666667
Nrg1	-1	0	0	0	0	1	0	2	1	1	0.5
Ulk3	-1	0	0	0	0	0	0	1	0	1	1
S1pr3	1	1	0	1	1	0	0	4	4	0	1
Fnip2	1	1	0	0	0	-1	0	3	2	1	0.666667
Fzd10	-1	-1	0	0	0	0	0	2	0	2	1
Fhl1	-1	0	0	0	0	-1	0	2	0	2	1
Ralgapb	-1	0	0	0	0	0	0	1	0	1	1
Chd5	-1	-1	0	0	0	0	0	2	0	2	1
Tfe3	-1	0	0	0	0	1	0	2	1	1	0.5
Pcdh11x	-1	0	0	0	0	0	0	1	0	1	1
Pstk	-1	0	0	0	0	-1	0	2	0	2	1
Ttbk1	-1	-1	0	0	0	-1	0	3	0	3	1
Traf1	1	0	0	0	0	0	0	1	1	0	1
Stxbp5l	-1	0	0	-1	0	-1	0	3	0	3	1
Unc79	-1	-1	0	0	0	0	0	2	0	2	1
Zswim8	1	0	0	0	0	1	0	2	2	0	1
Sptssb	-1	0	0	0	0	-1	0	2	0	2	1
Snrpa1	1	1	0	0	0	1	0	3	3	0	1
Fhod3	-1	-1	0	0	0	-1	0	3	0	3	1
RGD1563365	1	0	0	0	0	0	0	1	1	0	1
E2f4	1	0	0	0	0	1	0	2	2	0	1
Ldlrad4	-1	0	0	0	0	0	0	1	0	1	1
Nkd1	-1	0	0	0	0	1	0	2	1	1	0.5
Prmt8	-1	-1	0	0	0	0	0	2	0	2	1
Evi5	1	0	0	0	0	-1	0	2	1	1	0.5
Slc9a9	-1	0	0	0	0	0	0	1	0	1	1
Igsf21	-1	-1	0	0	0	0	0	2	0	2	1
Themis2	1	1	0	0	0	-1	0	3	2	1	0.666667
Ints6	1	0	0	0	0	-1	0	2	1	1	0.5
Ctnnd2	-1	-1	0	0	0	-1	0	3	0	3	1
Angptl8	1	0	0	0	0	0	0	1	1	0	1
Prrt2	-1	-1	-1	0	0	0	0	3	0	3	1
Hmgcll1	-1	0	0	0	0	-1	0	2	0	2	1
Rps27l	1	1	1	0	0	0	0	3	3	0	1
Srebf1	-1	0	0	0	1	0	0	2	1	1	0.5
Nfkb1	1	0	0	1	0	1	0	3	3	0	1
Otof	-1	-1	-1	-1	0	0	0	4	0	4	1
Epm2a	-1	0	0	0	0	-1	0	2	0	2	1
Ngf	1	0	0	1	0	1	1	4	4	0	1
Ric3	-1	0	0	0	0	-1	0	2	0	2	1
Rbm26	-1	0	0	0	-1	1	0	3	1	2	0.666667
Kdm5a	1	0	0	0	0	1	0	2	2	0	1
Sec23b	1	1	0	0	0	-1	0	3	2	1	0.666667
Rps5	1	0	0	0	0	1	0	2	2	0	1
Efemp2	1	1	0	0	0	1	0	3	3	0	1
Srrm3	-1	-1	0	0	0	0	0	2	0	2	1
Runx2	1	0	0	0	0	-1	0	2	1	1	0.5
Enho	-1	0	0	0	0	-1	0	2	0	2	1
Cryaa	1	0	0	0	0	-1	0	2	1	1	0.5
Map7d2	-1	0	0	0	0	0	0	1	0	1	1
Cebpb	1	1	1	0	0	1	0	4	4	0	1
Odc1	1	1	0	0	0	-1	1	4	3	1	0.75
Slc1a2	-1	0	0	0	0	0	0	1	0	1	1
Adgrl2	-1	0	0	0	-1	0	0	2	0	2	1
Elavl2	-1	0	0	0	0	0	0	1	0	1	1
Col16a1	1	1	0	0	0	-1	0	3	2	1	0.666667
Dlgap1	-1	-1	0	0	0	0	0	2	0	2	1
Oprm1	-1	0	0	0	0	0	0	1	0	1	1
Peg3	-1	0	0	0	0	0	0	1	0	1	1
Nfe2l3	-1	0	0	0	0	1	0	2	1	1	0.5
Xrn1	1	0	0	0	0	0	0	1	1	0	1
Helz2	1	1	0	0	0	0	0	2	2	0	1
Edem1	1	1	0	0	0	-1	0	3	2	1	0.666667
Rcor1	1	0	0	0	0	1	0	2	2	0	1
Myh9	1	1	0	1	0	1	0	4	4	0	1
Nes	1	1	1	1	0	1	1	6	6	0	1
Ahr	1	0	1	0	-1	1	0	4	3	1	0.75
Flt1	1	0	0	0	0	0	0	1	1	0	1
Kcnn2	-1	-1	0	0	0	-1	0	3	0	3	1
Sec24d	1	1	0	0	0	1	0	3	3	0	1
Prrt3	-1	-1	0	0	0	0	0	2	0	2	1
Chi3l1	1	0	1	0	0	0	0	2	2	0	1
Mrpl17	1	0	0	0	0	1	0	2	2	0	1
Mpz	1	0	0	0	0	0	0	1	1	0	1
Mdh1	-1	-1	0	0	0	-1	0	3	0	3	1
Oprl1	-1	0	0	-1	0	0	0	2	0	2	1
Tceal5	-1	0	0	0	0	1	0	2	1	1	0.5
Rsl1d1	1	1	0	0	0	1	0	3	3	0	1
Rsl1d1l1	1	0	0	0	0	0	0	1	1	0	1
A2m	1	1	0	1	0	-1	0	4	3	1	0.75
Ar	-1	0	0	1	0	-1	0	3	1	2	0.666667
Atp1a3	-1	0	0	-1	0	0	0	2	0	2	1
Atp2b2	-1	-1	0	0	0	-1	0	3	0	3	1
B2m	1	1	0	0	0	-1	0	3	2	1	0.666667
Tspo	1	1	0	1	0	1	0	4	4	0	1
Cacna1c	1	-1	0	0	0	1	0	3	2	1	0.666667
Cd53	1	1	0	1	0	0	0	3	3	0	1
Cgm4	1	0	0	0	0	0	0	1	1	0	1
Chgb	-1	0	0	0	0	0	0	1	0	1	1
Cp	1	1	0	0	0	1	0	3	3	0	1
Dbp	-1	-1	0	0	0	-1	0	3	0	3	1
Ednra	1	0	0	0	0	-1	0	2	1	1	0.5
Egr1	1	-1	0	0	1	-1	1	5	3	2	0.6
Cela1	1	1	0	1	0	-1	0	4	3	1	0.75
Ets1	1	1	1	0	0	-1	0	4	3	1	0.75
Fgg	1	0	0	0	-1	1	0	3	2	1	0.666667
Fst	1	0	0	0	0	-1	1	3	2	1	0.666667
Grik4	-1	0	0	0	0	0	0	1	0	1	1
Grin2a	-1	-1	-1	0	0	0	0	3	0	3	1
Grin2c	-1	0	0	0	0	0	0	1	0	1	1
Hmox1	1	1	1	1	0	1	1	6	6	0	1
Hp	1	1	0	0	-1	1	1	5	4	1	0.8
Igfbp3	1	1	0	1	0	-1	0	4	3	1	0.75
Il6	1	1	0	0	0	1	1	4	4	0	1
Irf1	1	1	1	1	0	-1	1	6	5	1	0.833333
Lpl	1	1	0	0	0	-1	0	3	2	1	0.666667
Myc	1	1	1	0	1	1	1	6	6	0	1
Nefh	-1	0	0	0	0	0	0	1	0	1	1
Ngfr	1	1	0	1	0	-1	0	4	3	1	0.75
Nos2	1	0	0	1	0	0	0	2	2	0	1
Nppa	-1	0	0	0	0	0	0	1	0	1	1
S100a4	1	1	0	1	0	1	0	4	4	0	1
Serpine1	1	1	0	1	0	1	1	5	5	0	1
Prph	-1	0	0	0	0	0	0	1	0	1	1
Ptpn1	1	1	0	0	0	1	0	3	3	0	1
Ret	-1	1	1	0	0	1	1	5	4	1	0.8
Sdc4	1	1	0	1	0	1	1	5	5	0	1
Slc9a3	1	0	0	0	0	-1	0	2	1	1	0.5
Eef1a2	-1	-1	0	-1	0	0	0	3	0	3	1
Syp	-1	-1	0	-1	0	-1	0	4	0	4	1
Syt2	-1	0	0	0	0	1	0	2	1	1	0.5
Thy1	-1	0	0	-1	0	0	0	2	0	2	1
Tnf	1	1	0	1	0	0	1	4	4	0	1
Tpm4	1	1	0	1	0	1	0	4	4	0	1
Vsnl1	-1	0	0	0	0	0	0	1	0	1	1
Stx1b	-1	0	0	0	0	1	0	2	1	1	0.5
Thrsp	-1	0	0	-1	0	0	-1	3	0	3	1
Cd4	-1	-1	0	0	0	0	0	2	0	2	1
Psmb9	1	0	1	1	0	-1	0	4	3	1	0.75
Itgam	1	1	1	0	0	1	0	4	4	0	1
Adm	1	1	0	1	0	1	0	4	4	0	1
Sstr1	-1	0	0	-1	0	0	0	2	0	2	1
P2rx6	-1	0	0	1	0	0	0	2	1	1	0.5
Ntrk2	-1	-1	0	0	0	0	0	2	0	2	1
Rbp1	1	0	0	0	0	1	0	2	2	0	1
Hk2	1	1	0	1	0	1	0	4	4	0	1
Apoa4	1	1	0	0	0	-1	0	3	2	1	0.666667
Pcsk2	-1	-1	0	0	0	0	0	2	0	2	1
Stat3	1	1	1	1	-1	1	1	7	6	1	0.857143
Ncl	1	1	0	0	0	1	0	3	3	0	1
Vav1	1	1	0	1	0	0	0	3	3	0	1
Htr2c	-1	-1	0	-1	0	0	0	3	0	3	1
Lyz2	1	1	0	0	0	1	0	3	3	0	1
Aqp5	1	0	0	0	0	0	0	1	1	0	1
P2ry1	-1	0	0	0	1	-1	0	3	1	2	0.666667
Pdgfa	1	0	0	0	1	1	0	3	3	0	1
Mapk10	-1	0	0	0	0	1	0	2	1	1	0.5
St8sia1	-1	0	0	-1	0	-1	0	3	0	3	1
Cd2	1	0	0	0	0	-1	0	2	1	1	0.5
Cebpg	1	0	0	0	-1	0	0	2	1	1	0.5
Chrna7	-1	0	-1	0	0	-1	0	3	0	3	1
Cstb	1	1	0	0	0	1	0	3	3	0	1
Emp1	1	1	0	1	0	1	1	5	5	0	1
Ephx1	1	0	0	0	0	-1	0	2	1	1	0.5
Fth1	1	1	0	0	0	1	0	3	3	0	1
Il10	1	0	0	1	0	1	1	4	4	0	1
Kcnc1	-1	-1	0	0	0	0	0	2	0	2	1
Mgp	1	0	1	0	0	0	0	2	2	0	1
Ninj1	1	0	0	0	0	1	0	2	2	0	1
Npr3	-1	0	0	-1	0	-1	-1	4	0	4	1
Npy5r	-1	0	0	0	0	0	0	1	0	1	1
Rpl39	1	0	0	0	0	1	0	2	2	0	1
Scn2b	-1	-1	0	-1	0	0	0	3	0	3	1
Timp3	1	0	0	1	0	-1	0	3	2	1	0.666667
Anxa1	1	0	1	1	0	1	1	5	5	0	1
Speg	-1	-1	-1	0	0	0	0	3	0	3	1
Atf3	1	1	1	1	1	1	1	7	7	0	1
Cd44	1	1	1	1	0	1	1	6	6	0	1
Bcar1	1	0	0	0	0	1	1	3	3	0	1
Dpysl3	-1	1	0	0	0	1	1	4	3	1	0.75
Cryab	1	1	0	1	0	1	0	4	4	0	1
Hbegf	1	1	0	1	1	1	1	6	6	0	1
Emd	1	1	0	0	0	1	1	4	4	0	1
Fgf9	-1	0	0	-1	0	-1	0	3	0	3	1
Fosl1	1	1	0	1	0	1	1	5	5	0	1
Gfra1	1	1	0	1	0	-1	0	4	3	1	0.75
Icam1	1	1	1	1	-1	1	1	7	6	1	0.857143
Il1rap	1	0	0	0	0	-1	0	2	1	1	0.5
Lgals5	1	0	0	0	0	0	0	1	1	0	1
Npm1	1	0	0	0	0	1	0	2	2	0	1
Nxph1	-1	0	0	-1	0	0	0	2	0	2	1
P4hb	1	1	0	0	0	-1	0	3	2	1	0.666667
Pcp4	-1	-1	0	0	0	0	0	2	0	2	1
Rab3a	-1	-1	0	-1	0	-1	0	4	0	4	1
Ccl3	1	1	1	1	0	0	1	5	5	0	1
Sdc1	1	1	0	0	0	1	0	3	3	0	1
Slc18a2	1	0	0	0	0	1	0	2	2	0	1
Slc5a1	1	0	0	0	0	-1	0	2	1	1	0.5
Il1rl1	1	1	0	1	0	1	0	4	4	0	1
Trh	1	1	0	0	0	0	0	2	2	0	1
Trhr	-1	0	0	-1	0	0	0	2	0	2	1
Map3k12	-1	-1	0	0	0	1	0	3	1	2	0.666667
Id3	1	0	-1	1	0	1	0	4	3	1	0.75
Alpl	1	-1	0	0	0	1	0	3	2	1	0.666667
Kdr	1	0	0	0	1	-1	0	3	2	1	0.666667
Cd74	1	1	1	0	0	-1	0	4	3	1	0.75
Hspa5	1	1	0	0	0	-1	1	4	3	1	0.75
Plau	1	1	0	1	0	0	1	4	4	0	1
Vamp1	-1	0	0	0	0	-1	0	2	0	2	1
Tnfrsf1a	1	1	1	1	-1	1	0	6	5	1	0.833333
Smad3	1	0	0	1	0	1	0	3	3	0	1
Fkbp1a	1	0	0	0	0	1	0	2	2	0	1
Gnai3	1	1	0	0	0	1	1	4	4	0	1
Atp1b1	-1	0	0	0	0	-1	0	2	0	2	1
Il1r1	1	1	0	1	-1	1	0	5	4	1	0.8
Nr3c2	-1	0	0	-1	0	-1	0	3	0	3	1
Anxa5	1	0	0	1	1	1	0	4	4	0	1
Glra1	-1	1	1	0	0	0	0	3	2	1	0.666667
Itpr3	1	0	0	1	0	1	0	3	3	0	1
Ppard	1	0	0	0	0	1	0	2	2	0	1
Cald1	1	1	0	1	0	1	0	4	4	0	1
Has2	1	1	0	0	0	1	1	4	4	0	1
Cebpd	1	1	1	0	0	1	1	5	5	0	1
Ctsl	1	1	0	0	0	1	0	3	3	0	1
Cntf	1	0	1	1	0	0	0	3	3	0	1
Cd3d	1	0	0	0	0	0	0	1	1	0	1
Scg5	-1	-1	0	0	0	1	0	3	1	2	0.666667
Hck	1	1	1	1	0	-1	0	5	4	1	0.8
Pygb	-1	0	0	0	0	1	0	2	1	1	0.5
Il2rb	1	0	0	-1	0	-1	0	3	1	2	0.666667
Acot7	-1	0	0	-1	0	1	0	3	1	2	0.666667
Cadps	-1	-1	0	0	0	0	0	2	0	2	1
Cntn6	-1	0	0	0	0	0	0	1	0	1	1
Grm1	-1	0	0	-1	0	0	0	2	0	2	1
Grm5	-1	-1	0	-1	0	0	0	3	0	3	1
Il1a	1	1	1	1	0	0	1	5	5	0	1
Il6r	1	0	0	1	0	0	0	2	2	0	1
Itgb1	1	1	1	0	0	1	0	4	4	0	1
Ldha	1	0	0	0	0	0	0	1	1	0	1
Nefm	-1	0	0	-1	0	1	0	3	1	2	0.666667
Pde4b	1	1	0	0	0	1	1	4	4	0	1
Pim1	1	1	1	0	0	1	1	5	5	0	1
Pmp22	1	1	0	1	0	1	0	4	4	0	1
Ppp3ca	-1	-1	0	-1	0	1	0	4	1	3	0.75
Slc4a2	1	0	0	1	0	0	0	2	2	0	1
Sod2	1	0	0	0	0	-1	0	2	1	1	0.5
Tbxa2r	1	0	0	-1	0	-1	-1	4	1	3	0.75
Vdr	1	1	0	1	0	1	0	4	4	0	1
Pdlim4	1	1	0	0	0	0	0	2	2	0	1
Stat5a	1	1	0	0	0	0	0	2	2	0	1
Gabrb3	-1	0	0	0	0	-1	0	2	0	2	1
PVR	1	0	0	1	0	0	0	2	2	0	1
Tyro3	-1	-1	0	0	0	1	0	3	1	2	0.666667
Tceb3	1	1	0	0	0	1	0	3	3	0	1
Csf3	1	0	0	0	0	1	1	3	3	0	1
Ogt	-1	0	0	0	0	-1	0	2	0	2	1
Syn3	-1	0	0	-1	0	-1	0	3	0	3	1
Gzmk	1	0	0	0	0	0	0	1	1	0	1
Areg	1	0	0	0	0	1	1	3	3	0	1
Cd63	1	1	0	1	0	1	0	4	4	0	1
Fdx1	1	0	0	0	0	-1	0	2	1	1	0.5
Inhba	1	0	0	0	0	1	1	3	3	0	1
Thbs4	1	0	0	1	0	1	0	3	3	0	1
Arg1	1	1	0	-1	0	1	0	4	3	1	0.75
Adcy8	-1	-1	0	0	0	1	0	3	1	2	0.666667
Rps17	1	0	0	0	0	0	0	1	1	0	1
Xdh	1	1	0	0	0	1	-1	4	3	1	0.75
Rps6	1	1	0	0	0	1	0	3	3	0	1
Zfp36l1	1	1	1	0	0	1	1	5	5	0	1
Serpinh1	1	1	1	0	0	1	1	5	5	0	1
Phlda1	1	0	1	1	0	1	1	5	5	0	1
Cxcr2	1	0	0	0	-1	0	0	2	1	1	0.5
S1pr2	1	0	0	0	0	1	0	2	2	0	1
Pak1	-1	0	0	0	0	1	0	2	1	1	0.5
Gdf11	-1	0	0	0	0	-1	0	2	0	2	1
Lbp	1	1	0	1	-1	1	0	5	4	1	0.8
Dio3	1	-1	0	0	0	1	0	3	2	1	0.666667
Mapt	-1	-1	0	0	0	-1	0	3	0	3	1
Shh	1	0	0	0	0	0	0	1	1	0	1
Padi4	1	0	0	0	0	1	0	2	2	0	1
Ptgs2	1	1	0	0	0	1	1	4	4	0	1
Uchl1	-1	0	0	0	0	1	0	2	1	1	0.5
Crabp2	1	0	0	1	0	0	0	2	2	0	1
P2ry2	1	1	0	1	0	1	1	5	5	0	1
Psme2	1	0	1	0	0	0	0	2	2	0	1
Btg1	1	1	0	0	1	1	1	5	5	0	1
Btg2	1	0	1	0	1	1	1	5	5	0	1
Alox5ap	1	1	0	0	0	1	0	3	3	0	1
Psme1	1	0	1	0	0	0	0	2	2	0	1
Ptprj	1	0	0	0	0	1	0	2	2	0	1
Pacsin1	-1	-1	0	-1	0	0	0	3	0	3	1
Kcnab1	-1	-1	-1	-1	0	1	0	5	1	4	0.8
Kcnab2	-1	-1	0	0	0	0	0	2	0	2	1
Runx1	1	1	1	0	0	1	1	5	5	0	1
Ptpro	-1	0	0	0	0	0	0	1	0	1	1
Plaur	1	1	0	1	0	1	1	5	5	0	1
Slc7a5	1	0	0	0	0	1	1	3	3	0	1
Ntm	-1	-1	0	0	0	0	0	2	0	2	1
Hpcal4	-1	0	0	-1	0	1	0	3	1	2	0.666667
Nup54	1	0	0	0	0	0	0	1	1	0	1
Pdlim1	1	1	0	1	0	1	1	5	5	0	1
St6galnac3	-1	0	0	0	0	0	0	1	0	1	1
Ina	-1	0	0	-1	0	0	0	2	0	2	1
Syn1	-1	0	0	-1	0	1	0	3	1	2	0.666667
Gdnf	1	0	0	0	0	1	1	3	3	0	1
Tle4	-1	-1	0	0	0	0	0	2	0	2	1
Fn1	1	0	1	1	0	1	0	4	4	0	1
Fbln5	1	1	1	0	0	-1	0	4	3	1	0.75
Cav3	1	0	0	1	0	1	0	3	3	0	1
Uts2	-1	0	0	0	0	-1	0	2	0	2	1
Cdh22	-1	0	0	0	0	0	0	1	0	1	1
Psen1	1	0	0	0	0	-1	0	2	1	1	0.5
Syngr1	-1	0	0	-1	0	-1	0	3	0	3	1
Sptbn2	-1	-1	0	-1	0	-1	0	4	0	4	1
Snca	1	-1	-1	-1	0	0	0	4	1	3	0.75
Car4	1	-1	0	0	0	-1	-1	4	1	3	0.75
Sell	1	1	0	0	0	0	0	2	2	0	1
Arl4a	1	0	0	0	1	1	0	3	3	0	1
Smad2	1	0	0	0	0	0	0	1	1	0	1
Sox10	1	0	0	1	0	0	0	2	2	0	1
Tef	-1	0	0	0	0	-1	0	2	0	2	1
Cd47	1	0	0	0	0	0	0	1	1	0	1
Rasgrp1	-1	-1	-1	0	0	-1	1	5	1	4	0.8
Gdf15	1	1	0	0	1	1	1	5	5	0	1
Slc12a4	1	1	0	1	0	1	0	4	4	0	1
Dync1i1	-1	-1	0	-1	0	1	0	4	1	3	0.75
Ggt5	1	0	0	0	0	-1	0	2	1	1	0.5
Ifrd1	1	1	1	0	1	1	1	6	6	0	1
Ptpn5	-1	-1	0	-1	0	0	0	3	0	3	1
Scn8a	-1	-1	-1	0	0	0	0	3	0	3	1
Resp18	-1	0	0	0	0	0	0	1	0	1	1
Gja5	1	1	0	0	0	1	-1	4	3	1	0.75
Gjd2	-1	0	0	0	0	0	0	1	0	1	1
Cspg5	-1	-1	0	0	0	0	0	2	0	2	1
Adcy4	1	1	0	1	0	0	0	3	3	0	1
Arpc1b	1	1	0	1	0	1	0	4	4	0	1
Btg3	1	1	0	0	0	1	1	4	4	0	1
Dgkb	-1	-1	0	0	0	-1	0	3	0	3	1
Fgf2	1	1	1	0	0	0	0	3	3	0	1
Mafb	1	0	1	0	0	-1	0	3	2	1	0.666667
Nr4a2	1	-1	1	-1	0	1	1	6	4	2	0.666667
Cntn3	-1	0	-1	-1	0	0	0	3	0	3	1
Eif2ak2	1	1	1	0	-1	1	0	5	4	1	0.8
Rgs1	1	1	0	0	0	1	1	4	4	0	1
Eif2s1	1	0	1	0	0	1	0	3	3	0	1
Ezr	1	1	0	1	0	1	0	4	4	0	1
Pdpn	1	1	1	1	0	1	1	6	6	0	1
Cnn3	1	1	0	0	0	1	0	3	3	0	1
Arc	1	-1	-1	1	0	1	1	6	4	2	0.666667
Enpp3	1	0	0	1	0	-1	0	3	2	1	0.666667
Tgm2	1	1	0	1	0	1	0	4	4	0	1
Anxa2	1	1	0	1	0	1	0	4	4	0	1
Srgn	1	1	0	1	0	1	1	5	5	0	1
Tenm2	-1	-1	-1	-1	0	-1	0	5	0	5	1
Kcnip2	-1	-1	0	-1	0	1	0	4	1	3	0.75
Ccr1	1	1	0	0	0	1	0	3	3	0	1
Nt5e	1	0	0	0	0	0	0	1	1	0	1
Tgfb1	1	1	0	1	0	1	0	4	4	0	1
Ptges	1	1	0	1	0	0	0	3	3	0	1
Dclk1	1	0	0	0	0	1	0	2	2	0	1
Ltbp1	1	0	0	1	0	-1	0	3	2	1	0.666667
Ago2	1	0	0	0	0	1	0	2	2	0	1
Gja4	1	0	0	0	0	0	-1	2	1	1	0.5
Chga	-1	0	0	-1	0	0	0	2	0	2	1
Camk2n2	-1	0	0	0	0	1	0	2	1	1	0.5
Negr1	-1	-1	0	0	0	-1	0	3	0	3	1
Ereg	1	0	0	0	0	1	1	3	3	0	1
Twist2	1	0	0	0	0	0	0	1	1	0	1
Sik1	1	1	1	-1	1	1	1	7	6	1	0.857143
Serpinb2	1	1	0	0	0	1	0	3	3	0	1
Camk2b	-1	-1	-1	0	0	1	0	4	1	3	0.75
Ptma	1	0	0	0	0	1	1	3	3	0	1
Cd14	1	1	1	1	0	1	1	6	6	0	1
Mapk12	-1	1	0	1	0	-1	0	4	2	2	0.5
Nsf	-1	-1	0	0	0	1	0	3	1	2	0.666667
Csad	-1	0	0	0	0	-1	0	2	0	2	1
Prom1	-1	-1	0	0	0	1	0	3	1	2	0.666667
Nop58	1	1	0	0	-1	1	1	5	4	1	0.8
Lin7b	-1	-1	-1	-1	0	0	0	4	0	4	1
Nrxn1	-1	-1	0	0	0	0	0	2	0	2	1
Olig1	-1	-1	0	0	0	0	0	2	0	2	1
Jun	1	1	1	0	1	1	1	6	6	0	1
Junb	1	0	1	-1	0	1	1	5	4	1	0.8
Nos3	1	1	0	0	0	1	0	3	3	0	1
Kitlg	1	0	0	1	0	0	0	2	2	0	1
Mcl1	1	1	1	0	0	1	1	5	5	0	1
Kcnt1	-1	-1	-1	1	0	-1	0	5	1	4	0.8
Matk	-1	-1	0	0	0	1	0	3	1	2	0.666667
Cttn	1	0	0	0	0	1	0	2	2	0	1
Fxyd6	1	0	0	0	0	0	0	1	1	0	1
Fxyd7	-1	-1	-1	-1	0	0	0	4	0	4	1
Hk3	1	1	0	1	0	0	0	3	3	0	1
Plk3	1	0	0	0	0	1	1	3	3	0	1
Il1rn	1	1	0	1	0	1	1	5	5	0	1
Lif	1	1	0	0	0	1	1	4	4	0	1
Fos	1	0	0	-1	0	1	1	4	3	1	0.75
Ppp2r2b	-1	0	0	0	0	-1	0	2	0	2	1
Amph	-1	0	0	-1	0	0	0	2	0	2	1
Cmklr1	1	1	0	0	0	1	0	3	3	0	1
Mmp8	1	0	0	0	-1	1	0	3	2	1	0.666667
Dnajc3	1	0	0	0	0	-1	0	2	1	1	0.5
Abcb9	-1	-1	0	0	0	0	0	2	0	2	1
Qtrt1	1	0	0	0	0	1	0	2	2	0	1
Btc	1	1	0	0	0	-1	0	3	2	1	0.666667
Pdcd4	-1	0	0	0	0	1	0	2	1	1	0.5
Ctgf	1	0	-1	1	0	1	1	5	4	1	0.8
Pygl	1	0	0	0	0	-1	0	2	1	1	0.5
Cd55	1	0	0	0	0	-1	1	3	2	1	0.666667
Slc22a4	1	1	0	1	0	-1	0	4	3	1	0.75
Gcnt1	1	1	0	1	0	-1	0	4	3	1	0.75
Casp8	1	1	0	0	0	1	0	3	3	0	1
Glrx	1	1	0	0	0	1	0	3	3	0	1
Ddah1	1	0	0	0	0	-1	0	2	1	1	0.5
Pi4ka	-1	0	0	0	0	-1	0	2	0	2	1
Tfec	1	1	0	0	0	-1	0	3	2	1	0.666667
Clec10a	1	0	0	0	0	1	0	2	2	0	1
Pvalb	-1	0	0	1	0	-1	0	3	1	2	0.666667
Ftl1	1	1	0	0	0	1	0	3	3	0	1
Smn1	1	0	0	0	-1	1	0	3	2	1	0.666667
Pfn1	1	0	0	0	0	1	0	2	2	0	1
Srpx	1	0	0	0	0	0	0	1	1	0	1
Des	1	1	0	1	0	1	0	4	4	0	1
Entpd1	1	1	0	0	0	1	0	3	3	0	1
Adcy5	-1	-1	0	0	0	0	0	2	0	2	1
Esm1	1	0	0	0	0	-1	0	2	1	1	0.5
B3gat2	-1	-1	0	0	0	-1	0	3	0	3	1
Top1	1	0	0	0	0	0	1	2	2	0	1
Slc22a23	-1	-1	0	0	0	0	0	2	0	2	1
Phka1	-1	0	0	0	0	0	0	1	0	1	1
Grm4	-1	-1	0	0	0	0	0	2	0	2	1
Slco2a1	1	1	0	1	0	1	0	4	4	0	1
Snap23	1	0	0	0	0	-1	0	2	1	1	0.5
Olah	1	0	0	0	0	0	0	1	1	0	1
Pln	-1	0	0	0	0	-1	0	2	0	2	1
Pde1b	-1	-1	0	0	0	-1	0	3	0	3	1
Mvp	1	1	0	1	0	1	0	4	4	0	1
P2ry12	-1	-1	0	1	0	0	0	3	1	2	0.666667
Pgr	-1	0	0	0	0	-1	0	2	0	2	1
Dpp6	-1	0	0	0	0	0	0	1	0	1	1
Aldh5a1	-1	0	0	0	0	-1	0	2	0	2	1
Nab1	1	0	0	0	0	1	0	2	2	0	1
B4galnt1	-1	-1	0	-1	0	1	0	4	1	3	0.75
Unc13b	-1	0	0	0	0	1	0	2	1	1	0.5
Mertk	1	0	0	0	0	-1	0	2	1	1	0.5
Tmeff1	-1	-1	0	-1	0	1	0	4	1	3	0.75
Kcnn4	1	0	1	0	0	0	0	2	2	0	1
Dpysl5	-1	0	0	0	0	0	0	1	0	1	1
Epas1	1	0	0	0	0	-1	0	2	1	1	0.5
Myo1c	1	1	0	0	0	1	0	3	3	0	1
Kcna6	-1	0	0	0	0	-1	0	2	0	2	1
Scamp2	1	1	0	0	0	-1	0	3	2	1	0.666667
Gucy1a2	-1	0	0	0	0	-1	0	2	0	2	1
Adamts4	1	1	0	1	0	1	1	5	5	0	1
Pdgfd	-1	0	0	1	0	-1	0	3	1	2	0.666667
Trpv4	1	1	1	0	0	0	0	3	3	0	1
Per3	-1	0	0	0	0	-1	0	2	0	2	1
Csf1	1	1	1	1	0	1	1	6	6	0	1
Trib1	1	1	0	1	0	1	1	5	5	0	1
Birc3	1	1	0	1	0	1	1	5	5	0	1
Camkv	-1	-1	0	-1	0	0	0	3	0	3	1
Gadd45a	1	1	0	1	1	1	1	6	6	0	1
Nsg1	-1	0	0	0	0	1	0	2	1	1	0.5
Dcn	1	1	0	0	0	0	0	2	2	0	1
Fgfr1	1	1	0	0	0	1	0	3	3	0	1
Arf2	1	0	0	0	0	1	0	2	2	0	1
Arf4	1	1	0	0	0	1	1	4	4	0	1
Arf6	1	0	1	0	0	1	0	3	3	0	1
Asic1	-1	-1	-1	0	0	1	0	4	1	3	0.75
Dab2	1	1	1	1	0	0	0	4	4	0	1
Cyba	1	1	0	1	0	-1	0	4	3	1	0.75
Fabp3	-1	0	0	0	0	-1	0	2	0	2	1
Stmn3	-1	-1	0	-1	0	0	0	3	0	3	1
Plcb4	-1	0	0	0	0	0	0	1	0	1	1
Chrna4	-1	-1	0	0	0	-1	0	3	0	3	1
Gch1	1	1	0	1	0	1	0	4	4	0	1
Notch2	1	0	0	0	0	1	0	2	2	0	1
Hif1a	1	0	1	0	-1	1	1	5	4	1	0.8
Hes1	1	0	0	0	1	-1	0	3	2	1	0.666667
Gdf10	-1	-1	0	0	0	-1	-1	4	0	4	1
Grid1	-1	-1	0	0	0	-1	0	3	0	3	1
Nr4a1	1	-1	-1	-1	1	1	1	7	4	3	0.571429
Htr3a	-1	1	0	-1	0	0	0	3	1	2	0.666667
Adamts1	1	1	0	0	0	1	1	4	4	0	1
Atf4	1	0	1	0	0	1	1	4	4	0	1
Adra1d	-1	-1	0	0	0	0	0	2	0	2	1
Zbtb10	1	0	0	0	0	1	1	3	3	0	1
Grk5	1	0	0	0	0	1	0	2	2	0	1
Fabp7	-1	0	0	0	0	-1	0	2	0	2	1
Slc16a3	1	0	0	-1	0	1	1	4	3	1	0.75
Serp1	1	1	0	0	0	-1	0	3	2	1	0.666667
Syt13	-1	0	0	-1	0	-1	0	3	0	3	1
Cxcl1	1	1	0	1	-1	1	1	6	5	1	0.833333
Bst1	1	1	0	0	0	1	0	3	3	0	1
Lect1	1	0	0	0	0	0	0	1	1	0	1
Lrrn3	-1	0	0	-1	0	1	0	3	1	2	0.666667
Msn	1	1	0	1	0	1	0	4	4	0	1
Scn1a	-1	0	0	-1	0	0	0	2	0	2	1
Gnb1	1	0	0	0	0	1	0	2	2	0	1
Tp53	1	0	1	0	0	0	0	2	2	0	1
Snap25	-1	0	-1	-1	0	0	0	3	0	3	1
Ddn	-1	-1	0	-1	0	-1	0	4	0	4	1
Itga1	1	1	0	0	0	-1	0	3	2	1	0.666667
Map1a	-1	-1	0	0	0	1	0	3	1	2	0.666667
Actn1	1	0	0	1	0	1	0	3	3	0	1
Adcy2	-1	-1	0	0	0	0	0	2	0	2	1
Chrm2	-1	0	0	0	0	0	0	1	0	1	1
Gtf2f2	1	0	0	0	0	1	0	2	2	0	1
Mmp9	1	0	0	0	0	1	0	2	2	0	1
Rpl10a	1	1	0	0	0	1	0	3	3	0	1
Nell1	-1	0	0	-1	0	0	0	2	0	2	1
Nup98	1	0	0	0	0	1	1	3	3	0	1
Rab3b	-1	0	0	-1	0	0	0	2	0	2	1
Rpl13	1	0	0	0	0	1	0	2	2	0	1
S100a10	1	1	0	0	0	1	0	3	3	0	1
Snrpn	-1	0	0	0	0	-1	0	2	0	2	1
Soat1	1	0	0	0	0	-1	0	2	1	1	0.5
Stc1	1	1	0	0	0	1	0	3	3	0	1
Tgfbr2	1	1	1	0	0	1	0	4	4	0	1
Klf10	1	0	1	1	0	1	0	4	4	0	1
Vim	1	1	0	1	0	1	0	4	4	0	1
Pard3	1	0	0	0	0	1	0	2	2	0	1
Ube2d3	1	0	0	0	0	1	1	3	3	0	1
Cds1	-1	-1	0	0	0	0	0	2	0	2	1
Ugdh	1	1	0	0	0	1	1	4	4	0	1
Cyr61	1	1	1	1	1	1	1	7	7	0	1
Bcl10	1	0	0	0	0	1	1	3	3	0	1
Hnrnpab	1	1	0	0	0	1	0	3	3	0	1
Ptbp3	1	0	1	0	0	1	0	3	3	0	1
Ppargc1a	-1	0	0	0	0	-1	0	2	0	2	1
Aplnr	-1	0	1	1	0	-1	-1	5	2	3	0.6
Kcnj11	-1	-1	0	0	0	0	0	2	0	2	1
Il1b	1	0	1	1	0	0	1	4	4	0	1
Jak2	1	0	1	0	0	1	0	3	3	0	1
Kras	1	0	0	0	0	1	1	3	3	0	1
Myh10	-1	-1	0	0	0	-1	0	3	0	3	1
Pdgfb	1	0	0	0	0	1	0	2	2	0	1
Rara	1	1	0	0	1	1	0	4	4	0	1
Rarb	-1	-1	-1	0	0	-1	0	4	0	4	1
Ccl2	1	1	1	1	0	1	1	6	6	0	1
Serpina3n	1	1	0	1	-1	1	0	5	4	1	0.8
Cd8a	1	0	1	0	0	-1	0	3	2	1	0.666667
Ybx1	1	1	1	0	0	1	0	4	4	0	1
Phkg1	-1	0	0	0	0	0	0	1	0	1	1
Slc37a4	-1	0	0	0	0	-1	0	2	0	2	1
Pecam1	1	1	1	0	0	1	0	4	4	0	1
Sv2c	-1	0	0	1	0	-1	0	3	1	2	0.666667
Kcnq3	-1	-1	0	0	0	-1	0	3	0	3	1
Kcnj3	-1	0	0	-1	0	0	0	2	0	2	1
Txnrd1	1	1	0	1	-1	1	1	6	5	1	0.833333
Sh2b3	1	0	0	1	0	1	0	3	3	0	1
Nr4a3	1	-1	1	0	0	1	1	5	4	1	0.8
Ddx25	-1	0	0	0	0	0	0	1	0	1	1
Foxm1	1	0	0	0	0	1	0	2	2	0	1
Mefv	1	0	0	0	0	0	0	1	1	0	1
Sult4a1	-1	0	0	-1	0	0	0	2	0	2	1
Klf6	1	1	1	0	1	1	1	6	6	0	1
Kcnab3	-1	-1	0	0	0	0	0	2	0	2	1
Tgm1	1	1	0	-1	-1	1	0	5	3	2	0.6
Slc18a3	-1	0	0	0	0	0	0	1	0	1	1
Slc28a2	1	0	0	0	0	0	0	1	1	0	1
Napsa	1	0	0	1	0	-1	0	3	2	1	0.666667
Slc15a2	-1	0	0	0	0	-1	0	2	0	2	1
Actn4	1	0	0	0	0	1	0	2	2	0	1
Tagln3	-1	0	0	0	0	0	0	1	0	1	1
Per2	1	0	0	0	0	-1	0	2	1	1	0.5
Gpr88	-1	-1	0	0	0	0	0	2	0	2	1
Cldn1	-1	0	0	1	0	1	0	3	2	1	0.666667
Cldn5	-1	0	0	1	0	1	1	4	3	1	0.75
Pirb	1	1	0	0	0	1	0	3	3	0	1
Wisp1	1	0	0	0	0	1	0	2	2	0	1
Limk1	-1	0	0	0	0	1	0	2	1	1	0.5
Kcnd2	-1	-1	-1	0	0	-1	0	4	0	4	1
Slc2a5	-1	-1	0	0	0	-1	0	3	0	3	1
Slc24a2	-1	0	0	-1	0	0	0	2	0	2	1
Thbd	1	1	0	0	0	1	1	4	4	0	1
Polr1b	1	0	0	0	0	1	0	2	2	0	1
Gda	1	0	0	0	0	1	0	2	2	0	1
Kcns3	-1	0	0	-1	0	-1	0	3	0	3	1
Apba2	-1	-1	0	0	0	0	0	2	0	2	1
Slc32a1	-1	0	0	-1	0	0	0	2	0	2	1
Nefl	-1	-1	0	-1	0	0	0	3	0	3	1
Hipk3	-1	0	0	0	-1	1	1	4	2	2	0.5
Rest	1	1	1	0	0	1	0	4	4	0	1
Cd82	1	0	0	0	0	-1	0	2	1	1	0.5
Gabbr2	-1	-1	0	-1	0	-1	0	4	0	4	1
Cish	1	0	0	0	0	0	0	1	1	0	1
Clic4	1	1	1	0	0	1	1	5	5	0	1
Plk2	1	0	0	0	1	1	1	4	4	0	1
Lgals3	1	1	1	1	0	1	0	5	5	0	1
Hspb1	1	1	1	1	0	1	1	6	6	0	1
Hspa1a	1	1	0	0	0	0	1	3	3	0	1
Ybx3	1	1	1	0	0	1	0	4	4	0	1
Nsfl1c	1	1	0	0	0	1	0	3	3	0	1
Tap1	1	1	1	1	0	-1	0	5	4	1	0.8
Tap2	1	1	0	1	1	0	0	4	4	0	1
Impa1	-1	0	0	0	0	-1	0	2	0	2	1
Cntnap1	-1	-1	-1	0	0	-1	0	4	0	4	1
Chn1	-1	-1	-1	-1	0	0	0	4	0	4	1
Chn2	-1	0	0	-1	0	0	0	2	0	2	1
Abcd2	-1	0	0	0	0	1	0	2	1	1	0.5
Fga	1	0	0	-1	-1	1	0	4	2	2	0.5
Cd9	1	1	1	1	0	1	0	5	5	0	1
B4galt1	1	1	0	1	-1	1	0	5	4	1	0.8
Adora2a	1	-1	0	-1	0	-1	-1	5	1	4	0.8
Glrb	-1	0	0	-1	0	0	0	2	0	2	1
F2rl2	1	1	0	1	0	1	0	4	4	0	1
Dynll1	1	0	0	0	0	1	0	2	2	0	1
Ptafr	1	0	0	1	0	0	0	2	2	0	1
Syt9	-1	0	0	-1	0	-1	0	3	0	3	1
Bhlhe40	1	0	0	0	1	1	1	4	4	0	1
Rrad	-1	1	0	1	0	1	1	5	4	1	0.8
Cxxc4	-1	0	0	0	0	0	0	1	0	1	1
Nrn1	-1	-1	0	-1	0	0	0	3	0	3	1
Fetub	1	0	0	0	0	0	0	1	1	0	1
Sox11	1	0	1	0	0	0	0	2	2	0	1
Ackr3	1	0	0	0	0	1	1	3	3	0	1
Fabp4	1	1	0	0	-1	1	0	4	3	1	0.75
Slpi	1	0	0	0	0	1	0	2	2	0	1
Pglyrp1	1	1	0	0	0	0	0	2	2	0	1
Il18bp	1	0	0	0	0	0	0	1	1	0	1
Dcx	-1	0	0	0	0	0	0	1	0	1	1
Tnfaip6	1	1	0	0	0	1	1	4	4	0	1
Cd93	1	1	1	0	0	1	0	4	4	0	1
Cdh11	-1	0	0	0	0	-1	0	2	0	2	1
Klf5	1	0	0	0	0	1	1	3	3	0	1
Artn	1	0	0	0	0	0	1	2	2	0	1
Tle3	1	1	0	0	-1	0	0	3	2	1	0.666667
Kcnk9	-1	0	0	0	0	0	0	1	0	1	1
Strbp	-1	-1	0	0	0	-1	0	3	0	3	1
Slc17a6	-1	0	0	0	0	0	0	1	0	1	1
Ran	1	1	0	0	0	1	0	3	3	0	1
Stmn2	-1	0	0	-1	0	0	0	2	0	2	1
Slco1c1	-1	-1	0	-1	0	1	0	4	1	3	0.75
Slc7a8	1	0	0	0	0	-1	0	2	1	1	0.5
Hdac4	1	0	0	0	0	1	0	2	2	0	1
Fgl2	1	1	0	1	0	1	1	5	5	0	1
Nfs1	-1	0	0	0	0	-1	0	2	0	2	1
Srm	1	0	0	0	-1	1	0	3	2	1	0.666667
Fut9	-1	0	0	0	0	-1	0	2	0	2	1
[truncated: 14,743 more rows]

## Sheet: S. Table 4
Supplementary Table 4. The full list of gene's that were consistently reported to get upregulated in IRI (at least 4 time reported by papers)
gene_ID	Score
Itga5	7
Atf3	7
Cyr61	7
Litaf	7
Stat3	7
Icam1	7
Sik1	7
Tlr2	7
Zc3h12a	6
Epha2	6
Maff	6
Nes	6
Hmox1	6
Myc	6
Cd44	6
Hbegf	6
Ifrd1	6
Pdpn	6
Cd14	6
Jun	6
Csf1	6
Gadd45a	6
Ccl2	6
Klf6	6
Hspb1	6
Olr1	6
Mafk	6
Zyx	6
Osmr	6
Tifa	6
Bcl3	6
Irf1	6
Tnfrsf1a	6
Cxcl1	6
Txnrd1	6
Spon2	6
Myd88	6
Bach1	6
Lmna	5
Clic1	5
Esam	5
Ccl7	5
Gadd45b	5
Nfkb2	5
Zfand2a	5
Pmaip1	5
Ier2	5
Bag3	5
Phlda3	5
Thbs1	5
Tgif1	5
Ch25h	5
Stx11	5
Tubb6	5
Plek	5
Upp1	5
Itgb2	5
Stat6	5
Srxn1	5
Piezo1	5
Gadd45g	5
Gprc5a	5
Havcr2	5
Tm4sf1	5
Rhbdf2	5
Nfkbiz	5
Loxl4	5
Agpat2	5
Csrnp1	5
Kctd11	5
Tnfrsf10b	5
Rab20	5
Tnfaip2	5
Lrrc32	5
Flnc	5
Tead1	5
Fxyd5	5
Bdkrb2	5
Serpine1	5
Sdc4	5
Emp1	5
Anxa1	5
Fosl1	5
Ccl3	5
Cebpd	5
Il1a	5
Pim1	5
Zfp36l1	5
Serpinh1	5
Phlda1	5
P2ry2	5
Btg1	5
Btg2	5
Runx1	5
Plaur	5
Pdlim1	5
Gdf15	5
Srgn	5
Mcl1	5
Il1rn	5
Adamts4	5
Trib1	5
Birc3	5
Clic4	5
Lgals3	5
Cd9	5
Fgl2	5
Pgf	5
C5ar1	5
Fstl3	5
Cxcl2	5
Nfil3	5
Casp4	5
Timp1	5
Eif4ebp1	5
F2rl1	5
Lamc1	5
Cdkn1a	5
Samsn1	5
Zfp36	5
Ppp1r15a	5
Ripk3	5
Akr1b8	5
Tnfrsf12a	5
Nek6	5
Nfkbie	5
Angptl4	5
Rgs16	5
Lox	5
Il1r2	5
Fam167a	5
Edn1	5
Col5a3	5
Osgin1	5
Krt18	5
Krt8	5
Gcnt2	5
Ccdc86	5
Arrdc3	5
Igtp	5
Eif1a	5
Trim25	5
Spsb2	5
Ppan	5
Dusp2	5
Fosl2	5
Gar1	5
Ier5l	5
Ier5	5
Akap12	5
Dll4	5
Fam46b	5
Fzd6	5
Syde1	5
Crem	5
Hp	5
Ret	5
Il1r1	5
Hck	5
Lbp	5
Eif2ak2	5
Nop58	5
Junb	5
Ctgf	5
Hif1a	5
Serpina3n	5
Nr4a3	5
Tap1	5
B4galt1	5
Rrad	5
Klf4	5
Foxj1	5
Psmb8	5
Gbp2	5
Angpt2	5
Cxcl10	5
Ccnd1	5
Cth	5
Zbtb42	5
Pawr	5
Smad1	5
Lonrf3	5
Sgms2	5
Hmgb2	5
Ldlr	5
Gfpt2	4
S100a11	4
Ccl6	4
Spi1	4
Nuak2	4
Rnd3	4
Sat1	4
Prss23	4
Tmbim1	4
Sertad1	4
Tmem43	4
Rassf1	4
Ltbr	4
Parp3	4
Frmd8	4
Lmcd1	4
Tuba1c	4
Nid2	4
Ftsj3	4
Ccl9	4
Capg	4
Tagln2	4
Oaf	4
Mall	4
Tmem123	4
Wwtr1	4
Ehd2	4
Sde2	4
Pxdc1	4
Procr	4
Cd68	4
Slc11a1	4
Arid5a	4
Tmco4	4
Liph	4
Hlx	4
Trim72	4
Tead3	4
Nfkbia	4
Vps37b	4
Creg1	4
Loxl2	4
Spry4	4
Rhoc	4
Steap1	4
Gem	4
Ddx58	4
H6pd	4
Pstpip1	4
Trem1	4
Mmp19	4
Vcl	4
Ripk1	4
Cdh5	4
Arid5b	4
Fhl3	4
Spsb1	4
Sbno2	4
Ano6	4
Map3k14	4
Vasp	4
Aen	4
Elk3	4
Kdm6b	4
Rab32	4
Prrg4	4
Clec5a	4
Ptx3	4
Trim47	4
Lyn	4
Limd1	4
Itpripl2	4
Myl12a	4
Lims1	4
Lama5	4
Nlrp3	4
Cdk6	4
Msr1	4
Ahnak	4
Rps6ka3	4
Fosb	4
Igf2bp2	4
Sphk1	4
Rasd1	4
Slc3a2	4
S1pr3	4
Ngf	4
Cebpb	4
Myh9	4
Tspo	4
Il6	4
S100a4	4
Tnf	4
Tpm4	4
Itgam	4
Adm	4
Hk2	4
Il10	4
Cryab	4
Emd	4
Il1rl1	4
Plau	4
Gnai3	4
Anxa5	4
Cald1	4
Has2	4
Itgb1	4
Pde4b	4
Pmp22	4
Vdr	4
Cd63	4
Ptgs2	4
Fn1	4
Slc12a4	4
Arpc1b	4
Btg3	4
Rgs1	4
Ezr	4
Tgm2	4
Anxa2	4
Tgfb1	4
Lif	4
Des	4
Slco2a1	4
Mvp	4
Arf4	4
Dab2	4
Gch1	4
Adamts1	4
Atf4	4
Msn	4
Tgfbr2	4
Klf10	4
Vim	4
Ugdh	4
Il1b	4
Rara	4
Ybx1	4
Pecam1	4
Thbd	4
Rest	4
Plk2	4
Ybx3	4
Tap2	4
F2rl2	4
Bhlhe40	4
Tnfaip6	4
Cd93	4
S100a6	4
Col18a1	4
Elf1	4
Ccnl1	4
Rbm3	4
Aatf	4
Map3k8	4
Tnc	4
H3f3b	4
Ptpn12	4
Anxa7	4
Tnfrsf1b	4
Dhrs9	4
Gpnmb	4
Mmp3	4
Dusp5	4
Rap1b	4
Cxcl3	4
A3galt2	4
Sele	4
Lgals3bp	4
Fas	4
Slc15a3	4
Trib3	4
Tfpi2	4
Lat2	4
Slc1a5	4
Itpkc	4
Gldn	4
Rela	4
Plp2	4
Clcf1	4
Ier3	4
Tyrobp	4
Tnfaip3	4
Tiparp	4
Relb	4
Emp3	4
Arrdc4	4
Flna	4
Hsd3b7	4
Apobr	4
Tpcn2	4
Myof	4
Ptger4	4
Tpm3	4
Rbms1	4
Nfe2l2	4
Slc20a1	4
Mapre1	4
Hilpda	4
Zc3hav1	4
Fgr	4
Frmd6	4
Hspa2	4
Rhoa	4
Mdfi	4
Carhsp1	4
Mybbp1a	4
Slc16a6	4
Pxn	4
Selp	4
Rbm47	4
Pfkfb3	4
Irf8	4
Hmga1	4
Ascc3	4
Rassf8	4
Kcne4	4
Socs3	4
Rab7b	4
Tnfsf18	4
Jak3	4
Plekhg2	4
Prx	4
Mtmr11	4
Il20rb	4
Dnajb1	4
Elf4	4
Spp1	4
Ctla2a	4
Mcm3	4
Lgals1	4
Tlr4	4
Fam46c	4
Cebpa	4
Cxcl5	4
Id1	4
Hspb8	4
Foxf1	4
Uhrf1	4
Ednrb	4
Sgk1	4
Endou	4
Mcm2	4
Pdk4	4
Txnip	4
Tmem173	4
Ccl24	4
Ubc	4
Nupr1	4
Asb4	4
Plat	4
Mmp14	4
Rhod	4
Bcl6b	4
Rhbdd1	4
Slc2a1	4
Pcna	4
Nde1	4
Sdad1	4
Ifit3	4
Isg20l2	4
Lrg1	4
Irf9	4
Lcp1	4
Cytip	4
Vwa1	4
Mak16	4
Usp18	4
Errfi1	4
Neurl3	4
Lpin3	4
Tnip2	4
Gnl2	4
Bcl2l1	4
Irf7	4
Ak2	4
Sp110	4
Ddx21	4
Rrs1	4
Cdc42ep1	4
Parp9	4
Zmynd15	4
Slamf8	4
Ifitm1	4
Isg15	4
Irak4	4
Slc39a14	4
Prdm1	4
Mov10	4
Dysf	4
Il17ra	4
Polr1e	4
Klhl40	4
Gbp5	4
Dtx3l	4
Eva1a	4
Sowahc	4
Ptprc	4
Tmem88	4
Lbh	4
Shq1	4
Tlr1	4
Parp14	4
Nop2	4
Odc1	4
Ahr	4
A2m	4
Cela1	4
Ets1	4
Igfbp3	4
Ngfr	4
Psmb9	4
Dpysl3	4
Gfra1	4
Id3	4
Cd74	4
Hspa5	4
Arg1	4
Xdh	4
Fbln5	4
Gja5	4
Fos	4
Slc22a4	4
Gcnt1	4
Cyba	4
Slc16a3	4
Cldn5	4
Fabp4	4
Vamp5	4
Gtpbp4	4
Slc5a3	4
Sh3bp5	4
Ugt1a7c	4
Lcp2	4
Lcn2	4
Mmp13	4
Mat2a	4
Mt1	4
Nifk	4
Aspg	4
Oas1b	4
Il13ra1	4
Gnl3	4
Bst2	4
Tirap	4
Exosc1	4
Fermt3	4
Lsp1	4
Cd274	4
Slc25a25	4
Utp20	4
Cyth4	4
Slc37a2	4
Plscr1	4
Lrrc15	4
Rtp4	4
Sh3bp2	4
Taf4b	4
Atp8b1	4
Rlim	4
Bmp2	4
Creb5	4
Tln1	4
Oasl2	4
Fam107b	4
Zfpm1	4
Prr5l	4
Lims2	4
Tlr13	4
Otud1	4
Cd180	4
Apold1	4
Glycam1	4
Hsph1	4
Mcoln2	4
Npr1	4
Galnt4	4
Stap2	4
Eln	4
Cxadr	4
Bambi	4
Pde12	4
Dusp4	4
Ppargc1b	4
Cd83	4
Bmp6	4

## Sheet: S. Table 5
Supplementary Table 5. The full list of gene's that were consistently reported to get downregulated in IRI (at least 4 time reported by papers)
gene_ID	Score
Cabp1	5
Pclo	5
Npy1r	5
Tenm2	5
Cbx7	5
Camk4	5
Kcng1	5
L1cam	5
Dlg2	5
Scn4b	5
Kcnab1	5
Rasgrp1	5
Kcnt1	5
Adora2a	5
Phactr1	5
Lzts3	5
Stard8	5
Agrn	5
Cacnb3	5
Cobl	5
Nrgn	5
Notum	4
Phyhip	4
Degs2	4
Tril	4
Syn2	4
Cntnap5a	4
Kctd8	4
Ephb1	4
Fam57b	4
Mpped1	4
Plcxd2	4
Ube2ql1	4
Ryr2	4
Celsr2	4
Hhip	4
Otof	4
Syp	4
Npr3	4
Rab3a	4
Sptbn2	4
Lin7b	4
Fxyd7	4
Gdf10	4
Ddn	4
Rarb	4
Kcnd2	4
Gabbr2	4
Cntnap1	4
Chn1	4
Adra2c	4
Camk2n1	4
Cacna2d3	4
Kifc2	4
Hapln1	4
Gucy1a3	4
Ppp1r9a	4
Triqk	4
Slc16a7	4
Cbx6	4
Inpp5j	4
Mcf2l	4
Dlg3	4
Fgf13	4
Itpr1	4
Tmem229b	4
Zfp523	4
Gabra5	4
Hspa12a	4
Shisa7	4
Tnfsf10	4
Ralyl	4
Egflam	4
Trpc3	4
Kcna4	4
Grm7	4
Ptpru	4
Sh3gl2	4
Arhgap32	4
Rnf152	4
Spock3	4
Fn3krp	4
Erbb4	4
Scn3b	4
Kcnk4	4
Synpr	4
Rasgrp2	4
Stau2	4
Ubald1	4
Zbtb16	4
Ankrd34a	4
Syndig1	4
Ushbp1	4
Snph	4
Jph3	4
Afmid	4
Nr1d1	4
Scube1	4
Ntrk3	4
Stmn4	4
Ppp3ca	4
Tbxa2r	4
Snca	4
Car4	4
Dync1i1	4
Kcnip2	4
Camk2b	4
B4galnt1	4
Tmeff1	4
Asic1	4
Slco1c1	4
Adap1	4
Acvr1c	4
Kcnq2	4
Klf15	4
Cnnm3	4
Ica1l	4
Aspa	4
Slc39a12	4
Wasf1	4
Zfp526	4
Impdh1	4
Psd	4
Egfem1	4
Ttll7	4
Pou6f1	4
Snrk	4
B3galt5	4
Ogn	4
Faah	4
Mal2	4
Prkcg	4
Smpd3	4
Cxcl12	4
Egr4	4

## Sheet: S. Table 6
Supplementary Table 6. The list of enriched GO terms in Biological processes domain for Upregulated genes
Analysis Type:	PANTHER Overrepresentation Test (Released 20210224)
Annotation Version and Release Date:	GO Ontology database DOI: 10.5281/zenodo.4735677 Released 2021-05-01
Analyzed List:	upload_1 (Mus musculus)
Reference List:	Mus musculus (all genes in database)
Test Type:	FISHER
Correction:	FDR
GO biological process complete	Mus musculus - REFLIST (21988)	upload_1 (583)	upload_1 (expected)	upload_1 (over/under)	upload_1 (fold Enrichment)	upload_1 (raw P-value)	upload_1 (FDR)
negative regulation of dendritic cell antigen processing and presentation (GO:0002605)	3	3	0.08	+	37.72	0.000324	0.00499
cellular response to triacyl bacterial lipopeptide (GO:0071727)	3	3	0.08	+	37.72	0.000324	0.00498
response to triacyl bacterial lipopeptide (GO:0071725)	3	3	0.08	+	37.72	0.000324	0.00498
positive regulation of monocyte aggregation (GO:1900625)	3	3	0.08	+	37.72	0.000324	0.00497
regulation of monocyte aggregation (GO:1900623)	3	3	0.08	+	37.72	0.000324	0.00497
positive regulation of B cell tolerance induction (GO:0002663)	2	2	0.05	+	37.72	0.00386	0.04
regulation of B cell tolerance induction (GO:0002661)	2	2	0.05	+	37.72	0.00386	0.04
positive regulation of hippocampal neuron apoptotic process (GO:0110090)	2	2	0.05	+	37.72	0.00386	0.04
negative regulation of T cell activation via T cell receptor contact with antigen bound to MHC molecule on antigen presenting cell (GO:2001189)	2	2	0.05	+	37.72	0.00386	0.0399
follicular dendritic cell differentiation (GO:0002268)	2	2	0.05	+	37.72	0.00386	0.0399
follicular dendritic cell activation (GO:0002266)	2	2	0.05	+	37.72	0.00386	0.0399
negative regulation of immunological synapse formation (GO:2000521)	2	2	0.05	+	37.72	0.00386	0.0399
regulation of neutrophil mediated killing of gram-negative bacterium (GO:0070951)	2	2	0.05	+	37.72	0.00386	0.0398
regulation of neutrophil mediated killing of bacterium (GO:0070950)	2	2	0.05	+	37.72	0.00386	0.0398
vitamin D receptor signaling pathway (GO:0070561)	2	2	0.05	+	37.72	0.00386	0.0398
interleukin-4-mediated signaling pathway (GO:0035771)	2	2	0.05	+	37.72	0.00386	0.0398
positive regulation of cellular response to macrophage colony-stimulating factor stimulus (GO:1903974)	2	2	0.05	+	37.72	0.00386	0.0397
positive regulation of response to macrophage colony-stimulating factor (GO:1903971)	2	2	0.05	+	37.72	0.00386	0.0397
detection of triacyl bacterial lipopeptide (GO:0042495)	2	2	0.05	+	37.72	0.00386	0.0397
positive regulation of odontogenesis of dentin-containing tooth (GO:0042488)	2	2	0.05	+	37.72	0.00386	0.0397
leading edge cell differentiation (GO:0035026)	2	2	0.05	+	37.72	0.00386	0.0396
regulation of neutrophil mediated killing of symbiont cell (GO:0070949)	5	4	0.13	+	30.17	5.01e-05	0.000966
negative regulation of interleukin-1-mediated signaling pathway (GO:2000660)	4	3	0.11	+	28.29	0.000555	0.008
negative regulation of high voltage-gated calcium channel activity (GO:1901842)	4	3	0.11	+	28.29	0.000555	0.00799
negative regulation of intrinsic apoptotic signaling pathway in response to osmotic stress (GO:1902219)	4	3	0.11	+	28.29	0.000555	0.00798
positive regulation of neutrophil mediated killing of symbiont cell (GO:0070961)	4	3	0.11	+	28.29	0.000555	0.00797
positive regulation of neutrophil mediated cytotoxicity (GO:0070960)	4	3	0.11	+	28.29	0.000555	0.00797
positive regulation of matrix metallopeptidase secretion (GO:1904466)	4	3	0.11	+	28.29	0.000555	0.00796
positive regulation of microglial cell mediated cytotoxicity (GO:1904151)	4	3	0.11	+	28.29	0.000555	0.00795
positive regulation of odontogenesis (GO:0042482)	7	5	0.19	+	26.94	7.7e-06	0.000178
cellular response to bacterial lipopeptide (GO:0071221)	6	4	0.16	+	25.14	8.17e-05	0.00149
cellular response to bacterial lipoprotein (GO:0071220)	6	4	0.16	+	25.14	8.17e-05	0.00149
response to bacterial lipopeptide (GO:0070339)	6	4	0.16	+	25.14	8.17e-05	0.00149
positive regulation of platelet activation (GO:0010572)	6	4	0.16	+	25.14	8.17e-05	0.00148
wound healing involved in inflammatory response (GO:0002246)	8	5	0.21	+	23.57	1.22e-05	0.000272
B-1 B cell homeostasis (GO:0001922)	5	3	0.13	+	22.63	0.000871	0.0117
connective tissue replacement involved in inflammatory response wound healing (GO:0002248)	5	3	0.13	+	22.63	0.000871	0.0117
fever generation (GO:0001660)	5	3	0.13	+	22.63	0.000871	0.0117
regulation of intrinsic apoptotic signaling pathway in response to osmotic stress (GO:1902218)	5	3	0.13	+	22.63	0.000871	0.0117
cellular response to lipoteichoic acid (GO:0071223)	10	6	0.27	+	22.63	1.86e-06	4.74e-05
regulation of removal of superoxide radicals (GO:2000121)	5	3	0.13	+	22.63	0.000871	0.0117
peptidyl-lysine oxidation (GO:0018057)	5	3	0.13	+	22.63	0.000871	0.0117
response to lipoteichoic acid (GO:0070391)	10	6	0.27	+	22.63	1.86e-06	4.74e-05
regulation of microglial cell mediated cytotoxicity (GO:1904149)	5	3	0.13	+	22.63	0.000871	0.0116
positive regulation of toll-like receptor 2 signaling pathway (GO:0034137)	7	4	0.19	+	21.55	0.000126	0.00219
regulation of interleukin-1-mediated signaling pathway (GO:2000659)	7	4	0.19	+	21.55	0.000126	0.00219
regulation of neutrophil mediated cytotoxicity (GO:0070948)	7	4	0.19	+	21.55	0.000126	0.00218
negative regulation of hydrogen peroxide metabolic process (GO:0010727)	7	4	0.19	+	21.55	0.000126	0.00218
vascular endothelial growth factor production (GO:0010573)	7	4	0.19	+	21.55	0.000126	0.00218
positive regulation of integrin-mediated signaling pathway (GO:2001046)	9	5	0.24	+	20.95	1.86e-05	0.000397
regulation of dendritic cell antigen processing and presentation (GO:0002604)	10	5	0.27	+	18.86	2.74e-05	0.000559
positive regulation of oxidative stress-induced neuron death (GO:1903223)	10	5	0.27	+	18.86	2.74e-05	0.000559
negative regulation of T-helper 2 cell differentiation (GO:0045629)	6	3	0.16	+	18.86	0.00128	0.0161
regulation of chemokine (C-X-C motif) ligand 1 production (GO:2000338)	6	3	0.16	+	18.86	0.00128	0.0161
monocyte aggregation (GO:0070487)	6	3	0.16	+	18.86	0.00128	0.0161
connective tissue replacement (GO:0097709)	6	3	0.16	+	18.86	0.00128	0.0161
regulation of cellular response to macrophage colony-stimulating factor stimulus (GO:1903972)	6	3	0.16	+	18.86	0.00128	0.016
regulation of response to macrophage colony-stimulating factor (GO:1903969)	6	3	0.16	+	18.86	0.00128	0.016
negative regulation of blood vessel endothelial cell proliferation involved in sprouting angiogenesis (GO:1903588)	6	3	0.16	+	18.86	0.00128	0.016
negative regulation of T-helper 1 type immune response (GO:0002826)	6	3	0.16	+	18.86	0.00128	0.016
positive regulation of apoptotic process involved in morphogenesis (GO:1902339)	8	4	0.21	+	18.86	0.000185	0.00306
regulation of interleukin-23 production (GO:0032667)	8	4	0.21	+	18.86	0.000185	0.00305
response to bacterial lipoprotein (GO:0032493)	8	4	0.21	+	18.86	0.000185	0.00305
regulation of aldosterone biosynthetic process (GO:0032347)	8	4	0.21	+	18.86	0.000185	0.00305
positive regulation of apoptotic process involved in development (GO:1904747)	8	4	0.21	+	18.86	0.000185	0.00304
regulation of chemokine (C-X-C motif) ligand 2 production (GO:2000341)	17	8	0.45	+	17.75	1.39e-07	4.27e-06
regulation of T-helper 2 cell differentiation (GO:0045628)	13	6	0.34	+	17.41	5.89e-06	0.00014
inflammatory response to wounding (GO:0090594)	11	5	0.29	+	17.14	3.9e-05	0.000766
lung vasculature development (GO:0060426)	9	4	0.24	+	16.76	0.000262	0.00414
positive regulation of monocyte differentiation (GO:0045657)	9	4	0.24	+	16.76	0.000262	0.00414
regulation of aldosterone metabolic process (GO:0032344)	9	4	0.24	+	16.76	0.000262	0.00413
positive regulation of prostaglandin biosynthetic process (GO:0031394)	9	4	0.24	+	16.76	0.000262	0.00413
activation of MAPKKK activity (GO:0000185)	9	4	0.24	+	16.76	0.000262	0.00413
necroptotic signaling pathway (GO:0097527)	9	4	0.24	+	16.76	0.000262	0.00412
positive regulation of leukocyte adhesion to vascular endothelial cell (GO:1904996)	23	10	0.61	+	16.4	6.64e-09	2.49e-07
negative regulation of antigen processing and presentation (GO:0002578)	7	3	0.19	+	16.16	0.0018	0.0215
positive regulation of T-helper 2 cell differentiation (GO:0045630)	7	3	0.19	+	16.16	0.0018	0.0215
negative regulation of regulatory T cell differentiation (GO:0045590)	7	3	0.19	+	16.16	0.0018	0.0214
positive regulation of T-helper 1 cell cytokine production (GO:2000556)	7	3	0.19	+	16.16	0.0018	0.0214
regulation of T-helper 1 cell cytokine production (GO:2000554)	7	3	0.19	+	16.16	0.0018	0.0214
positive regulation of interleukin-18 production (GO:0032741)	7	3	0.19	+	16.16	0.0018	0.0214
cellular response to peptidoglycan (GO:0071224)	7	3	0.19	+	16.16	0.0018	0.0214
regulation of cortisol biosynthetic process (GO:2000064)	7	3	0.19	+	16.16	0.0018	0.0214
regulation of nucleotide-binding oligomerization domain containing 2 signaling pathway (GO:0070432)	7	3	0.19	+	16.16	0.0018	0.0213
regulation of matrix metallopeptidase secretion (GO:1904464)	7	3	0.19	+	16.16	0.0018	0.0213
regulation of calcidiol 1-monooxygenase activity (GO:0060558)	7	3	0.19	+	16.16	0.0018	0.0213
regulation of toll-like receptor 2 signaling pathway (GO:0034135)	12	5	0.32	+	15.71	5.4e-05	0.00103
positive regulation of chemokine (C-X-C motif) ligand 2 production (GO:2000343)	12	5	0.32	+	15.71	5.4e-05	0.00103
positive regulation of neutrophil extravasation (GO:2000391)	10	4	0.27	+	15.09	0.000359	0.00546
regulation of establishment of endothelial barrier (GO:1903140)	18	7	0.48	+	14.67	2.37e-06	5.9e-05
regulation of endothelial cell development (GO:1901550)	18	7	0.48	+	14.67	2.37e-06	5.89e-05
positive regulation of pri-miRNA transcription by RNA polymerase II (GO:1902895)	44	17	1.17	+	14.57	1.51e-13	8.67e-12
positive regulation of oxidative stress-induced cell death (GO:1903209)	21	8	0.56	+	14.37	5.02e-07	1.42e-05
regulation of leukocyte adhesion to vascular endothelial cell (GO:1904994)	29	11	0.77	+	14.31	3.64e-09	1.44e-07
inflammatory cell apoptotic process (GO:0006925)	8	3	0.21	+	14.14	0.00242	0.0274
regulation of monocyte differentiation (GO:0045655)	16	6	0.42	+	14.14	1.52e-05	0.000329
positive regulation of T-helper 1 cell differentiation (GO:0045627)	8	3	0.21	+	14.14	0.00242	0.0274
positive regulation of neutrophil activation (GO:1902565)	8	3	0.21	+	14.14	0.00242	0.0274
germinal center B cell differentiation (GO:0002314)	8	3	0.21	+	14.14	0.00242	0.0274
positive regulation of early endosome to late endosome transport (GO:2000643)	8	3	0.21	+	14.14	0.00242	0.0273
response to vitamin D (GO:0033280)	8	3	0.21	+	14.14	0.00242	0.0273
thrombin-activated receptor signaling pathway (GO:0070493)	8	3	0.21	+	14.14	0.00242	0.0273
negative regulation of lipopolysaccharide-mediated signaling pathway (GO:0031665)	8	3	0.21	+	14.14	0.00242	0.0273
protein poly-ADP-ribosylation (GO:0070212)	8	3	0.21	+	14.14	0.00242	0.0273
regulation of defense response to fungus (GO:1900150)	8	3	0.21	+	14.14	0.00242	0.0273
innate immune response-activating signal transduction (GO:0002758)	8	3	0.21	+	14.14	0.00242	0.0272
regulation of superoxide metabolic process (GO:0090322)	33	12	0.87	+	13.71	1.04e-09	4.28e-08
negative regulation of heterotypic cell-cell adhesion (GO:0034115)	11	4	0.29	+	13.71	0.000479	0.00703
positive regulation of unsaturated fatty acid biosynthetic process (GO:2001280)	11	4	0.29	+	13.71	0.000479	0.00702
regulation of neutrophil extravasation (GO:2000389)	11	4	0.29	+	13.71	0.000479	0.00702
protein mono-ADP-ribosylation (GO:0140289)	11	4	0.29	+	13.71	0.000479	0.00701
regulation of cell-cell adhesion involved in gastrulation (GO:0070587)	11	4	0.29	+	13.71	0.000479	0.007
regulation of transcription from RNA polymerase II promoter in response to oxidative stress (GO:0043619)	11	4	0.29	+	13.71	0.000479	0.007
regulation of fever generation (GO:0031620)	11	4	0.29	+	13.71	0.000479	0.00699
bleb assembly (GO:0032060)	11	4	0.29	+	13.71	0.000479	0.00699
response to peptidoglycan (GO:0032494)	14	5	0.37	+	13.47	9.73e-05	0.00174
negative regulation of type 2 immune response (GO:0002829)	14	5	0.37	+	13.47	9.73e-05	0.00173
regulation of dendritic cell cytokine production (GO:0002730)	14	5	0.37	+	13.47	9.73e-05	0.00173
regulation of integrin-mediated signaling pathway (GO:2001044)	17	6	0.45	+	13.31	2.01e-05	0.000425
positive regulation of superoxide anion generation (GO:0032930)	23	8	0.61	+	13.12	8.82e-07	2.38e-05
lung lobe morphogenesis (GO:0060463)	9	3	0.24	+	12.57	0.00317	0.0342
lung lobe development (GO:0060462)	9	3	0.24	+	12.57	0.00317	0.0342
regulation of toll-like receptor 3 signaling pathway (GO:0034139)	9	3	0.24	+	12.57	0.00317	0.0342
positive regulation of homotypic cell-cell adhesion (GO:0034112)	9	3	0.24	+	12.57	0.00317	0.0342
positive regulation of macrophage differentiation (GO:0045651)	15	5	0.4	+	12.57	0.000127	0.0022
tolerance induction (GO:0002507)	15	5	0.4	+	12.57	0.000127	0.00219
regulation of T-helper 1 cell differentiation (GO:0045625)	12	4	0.32	+	12.57	0.000626	0.00881
positive regulation of T-helper cell differentiation (GO:0045624)	21	7	0.56	+	12.57	5.46e-06	0.00013
integrin activation (GO:0033622)	9	3	0.24	+	12.57	0.00317	0.0341
negative regulation of anoikis (GO:2000811)	15	5	0.4	+	12.57	0.000127	0.00219
positive regulation of glial cell proliferation (GO:0060252)	21	7	0.56	+	12.57	5.46e-06	0.00013
positive regulation of stem cell population maintenance (GO:1902459)	12	4	0.32	+	12.57	0.000626	0.0088
positive regulation of interleukin-5 production (GO:0032754)	12	4	0.32	+	12.57	0.000626	0.00879
regulation of interleukin-18 production (GO:0032661)	9	3	0.24	+	12.57	0.00317	0.0341
type I interferon production (GO:0032606)	9	3	0.24	+	12.57	0.00317	0.0341
negative regulation of oxidative phosphorylation (GO:0090324)	9	3	0.24	+	12.57	0.00317	0.0341
detection of molecule of bacterial origin (GO:0032490)	12	4	0.32	+	12.57	0.000626	0.00878
regulation of glucocorticoid biosynthetic process (GO:0031946)	9	3	0.24	+	12.57	0.00317	0.034
interleukin-1-mediated signaling pathway (GO:0070498)	18	6	0.48	+	12.57	2.62e-05	0.000539
regulation of nucleotide-binding oligomerization domain containing signaling pathway (GO:0070424)	9	3	0.24	+	12.57	0.00317	0.034
heat generation (GO:0031649)	9	3	0.24	+	12.57	0.00317	0.034
positive regulation of fever generation (GO:0031622)	9	3	0.24	+	12.57	0.00317	0.034
regulation of prostaglandin biosynthetic process (GO:0031392)	12	4	0.32	+	12.57	0.000626	0.00878
mRNA transcription by RNA polymerase II (GO:0042789)	12	4	0.32	+	12.57	0.000626	0.00877
regulation of hyaluronan biosynthetic process (GO:1900125)	9	3	0.24	+	12.57	0.00317	0.0339
ectopic germ cell programmed cell death (GO:0035234)	9	3	0.24	+	12.57	0.00317	0.0339
negative regulation of production of miRNAs involved in gene silencing by miRNA (GO:1903799)	15	5	0.4	+	12.57	0.000127	0.00219
positive regulation of macrophage cytokine production (GO:0060907)	12	4	0.32	+	12.57	0.000626	0.00876
germ cell migration (GO:0008354)	9	3	0.24	+	12.57	0.00317	0.0339
positive regulation of protein localization to early endosome (GO:1902966)	9	3	0.24	+	12.57	0.00317	0.0339
regulation of protein localization to early endosome (GO:1902965)	9	3	0.24	+	12.57	0.00317	0.0339
regulation of NAD(P)H oxidase activity (GO:0033860)	9	3	0.24	+	12.57	0.00317	0.0338
T-helper 17 cell lineage commitment (GO:0072540)	9	3	0.24	+	12.57	0.00317	0.0338
regulation of superoxide anion generation (GO:0032928)	27	9	0.72	+	12.57	2.43e-07	7.12e-06
regulation of T-helper 1 type immune response (GO:0002825)	31	10	0.82	+	12.17	6.67e-08	2.2e-06
positive regulation of p38MAPK cascade (GO:1900745)	28	9	0.74	+	12.12	3.14e-07	9.08e-06
regulation of heterotypic cell-cell adhesion (GO:0034114)	25	8	0.66	+	12.07	1.48e-06	3.84e-05
positive regulation of myeloid leukocyte cytokine production involved in immune response (GO:0061081)	22	7	0.58	+	12	7.04e-06	0.000164
positive regulation of cellular extravasation (GO:0002693)	22	7	0.58	+	12	7.04e-06	0.000164
positive regulation of interleukin-8 production (GO:0032757)	57	18	1.51	+	11.91	4.92e-13	2.75e-11
regulation of pri-miRNA transcription by RNA polymerase II (GO:1902893)	57	18	1.51	+	11.91	4.92e-13	2.74e-11
regulation of heat generation (GO:0031650)	16	5	0.42	+	11.79	0.000163	0.00274
MyD88-dependent toll-like receptor signaling pathway (GO:0002755)	16	5	0.42	+	11.79	0.000163	0.00273
positive regulation of myeloid leukocyte mediated immunity (GO:0002888)	29	9	0.77	+	11.7	4.02e-07	1.14e-05
pathway-restricted SMAD protein phosphorylation (GO:0060389)	13	4	0.34	+	11.6	0.000802	0.0109
T-helper cell lineage commitment (GO:0002295)	13	4	0.34	+	11.6	0.000802	0.0109
regulation of high voltage-gated calcium channel activity (GO:1901841)	13	4	0.34	+	11.6	0.000802	0.0109
negative regulation of protein autophosphorylation (GO:0031953)	13	4	0.34	+	11.6	0.000802	0.0109
positive regulation of astrocyte differentiation (GO:0048711)	13	4	0.34	+	11.6	0.000802	0.0109
liver regeneration (GO:0097421)	13	4	0.34	+	11.6	0.000802	0.0109
negative regulation of transcription from RNA polymerase II promoter in response to stress (GO:0097201)	13	4	0.34	+	11.6	0.000802	0.0109
negative regulation of vasoconstriction (GO:0045906)	13	4	0.34	+	11.6	0.000802	0.0109
positive regulation of neutrophil migration (GO:1902624)	36	11	0.95	+	11.52	2.33e-08	8.07e-07
negative regulation of CD4-positive, alpha-beta T cell differentiation (GO:0043371)	23	7	0.61	+	11.48	8.98e-06	0.000205
acute-phase response (GO:0006953)	33	10	0.87	+	11.43	1.09e-07	3.44e-06
lipopolysaccharide-mediated signaling pathway (GO:0031663)	33	10	0.87	+	11.43	1.09e-07	3.44e-06
regulation of type 2 immune response (GO:0002828)	33	10	0.87	+	11.43	1.09e-07	3.43e-06
positive regulation of tolerance induction (GO:0002645)	10	3	0.27	+	11.31	0.00404	0.0412
toll-like receptor 3 signaling pathway (GO:0034138)	10	3	0.27	+	11.31	0.00404	0.0412
negative regulation of T-helper cell differentiation (GO:0045623)	20	6	0.53	+	11.31	4.29e-05	0.000837
regulation of endothelial cell differentiation (GO:0045601)	40	12	1.06	+	11.31	6.34e-09	2.4e-07
regulation of dendritic cell chemotaxis (GO:2000508)	10	3	0.27	+	11.31	0.00404	0.0412
positive regulation of T-helper 17 type immune response (GO:2000318)	10	3	0.27	+	11.31	0.00404	0.0412
regulation of hematopoietic stem cell proliferation (GO:1902033)	10	3	0.27	+	11.31	0.00404	0.0411
regulation of cellular response to osmotic stress (GO:0106049)	10	3	0.27	+	11.31	0.00404	0.0411
negative regulation of granulocyte differentiation (GO:0030853)	10	3	0.27	+	11.31	0.00404	0.0411
positive regulation of NLRP3 inflammasome complex assembly (GO:1900227)	10	3	0.27	+	11.31	0.00404	0.0411
regulation of alkaline phosphatase activity (GO:0010692)	10	3	0.27	+	11.31	0.00404	0.041
CD40 signaling pathway (GO:0023035)	10	3	0.27	+	11.31	0.00404	0.041
regulation of extracellular matrix constituent secretion (GO:0003330)	10	3	0.27	+	11.31	0.00404	0.041
regulation of interleukin-8 production (GO:0032677)	74	22	1.96	+	11.21	3.54e-15	2.34e-13
positive regulation of cytokine production involved in inflammatory response (GO:1900017)	27	8	0.72	+	11.17	2.4e-06	5.95e-05
regulation of killing of cells of other organism (GO:0051709)	17	5	0.45	+	11.09	0.000207	0.00336
regulation of macrophage cytokine production (GO:0010935)	17	5	0.45	+	11.09	0.000207	0.00336
leukocyte cell-cell adhesion (GO:0007159)	58	17	1.54	+	11.05	5.96e-12	3.02e-10
response to interferon-alpha (GO:0035455)	24	7	0.64	+	11	1.13e-05	0.000254
response to growth hormone (GO:0060416)	14	4	0.37	+	10.78	0.00101	0.0132
regulation of antigen processing and presentation (GO:0002577)	21	6	0.56	+	10.78	5.39e-05	0.00103
positive regulation of heterotypic cell-cell adhesion (GO:0034116)	14	4	0.37	+	10.78	0.00101	0.0132
regulation of unsaturated fatty acid biosynthetic process (GO:2001279)	14	4	0.37	+	10.78	0.00101	0.0132
positive regulation of podosome assembly (GO:0071803)	14	4	0.37	+	10.78	0.00101	0.0132
mammary gland epithelial cell proliferation (GO:0033598)	14	4	0.37	+	10.78	0.00101	0.0132
regulation of anoikis (GO:2000209)	21	6	0.56	+	10.78	5.39e-05	0.00103
positive regulation of transcription from RNA polymerase II promoter involved in cellular response to chemical stimulus (GO:1901522)	21	6	0.56	+	10.78	5.39e-05	0.00103
interleukin-6-mediated signaling pathway (GO:0070102)	14	4	0.37	+	10.78	0.00101	0.0132
hepatocyte apoptotic process (GO:0097284)	14	4	0.37	+	10.78	0.00101	0.0132
negative regulation of CD4-positive, alpha-beta T cell activation (GO:2000515)	32	9	0.85	+	10.61	8.06e-07	2.2e-05
regulation of T-helper cell differentiation (GO:0045622)	36	10	0.95	+	10.48	2.16e-07	6.39e-06
regulation of podosome assembly (GO:0071801)	18	5	0.48	+	10.48	0.000259	0.00411
alpha-beta T cell lineage commitment (GO:0002363)	18	5	0.48	+	10.48	0.000259	0.00411
negative regulation of B cell activation (GO:0050869)	36	10	0.95	+	10.48	2.16e-07	6.38e-06
positive regulation of type 2 immune response (GO:0002830)	18	5	0.48	+	10.48	0.000259	0.0041
positive regulation of CD4-positive, alpha-beta T cell differentiation (GO:0043372)	29	8	0.77	+	10.4	3.76e-06	9.13e-05
positive regulation of macrophage activation (GO:0043032)	29	8	0.77	+	10.4	3.76e-06	9.12e-05
acute inflammatory response (GO:0002526)	69	19	1.83	+	10.39	8.6e-13	4.61e-11
positive regulation of interleukin-10 production (GO:0032733)	40	11	1.06	+	10.37	5.8e-08	1.92e-06
regulation of chronic inflammatory response (GO:0002676)	11	3	0.29	+	10.29	0.00505	0.0499
positive regulation of leukocyte tethering or rolling (GO:1903238)	11	3	0.29	+	10.29	0.00505	0.0499
negative regulation of endothelial cell differentiation (GO:0045602)	11	3	0.29	+	10.29	0.00505	0.0499
growth hormone receptor signaling pathway (GO:0060396)	11	3	0.29	+	10.29	0.00505	0.0498
neutrophil activation involved in immune response (GO:0002283)	11	3	0.29	+	10.29	0.00505	0.0498
negative regulation of cellular respiration (GO:1901856)	11	3	0.29	+	10.29	0.00505	0.0498
cellular response to growth hormone stimulus (GO:0071378)	11	3	0.29	+	10.29	0.00505	0.0497
T-helper 1 cell differentiation (GO:0045063)	11	3	0.29	+	10.29	0.00505	0.0497
positive regulation of transcription from RNA polymerase II promoter in response to endoplasmic reticulum stress (GO:1990440)	11	3	0.29	+	10.29	0.00505	0.0497
regulation of glucocorticoid metabolic process (GO:0031943)	11	3	0.29	+	10.29	0.00505	0.0496
cellular response to oxidised low-density lipoprotein particle stimulus (GO:0140052)	11	3	0.29	+	10.29	0.00505	0.0496
positive regulation of mucus secretion (GO:0070257)	11	3	0.29	+	10.29	0.00505	0.0496
regulation of neutrophil degranulation (GO:0043313)	11	3	0.29	+	10.29	0.00505	0.0495
positive regulation of necrotic cell death (GO:0010940)	11	3	0.29	+	10.29	0.00505	0.0495
negative regulation of myeloid leukocyte mediated immunity (GO:0002887)	11	3	0.29	+	10.29	0.00505	0.0495
positive regulation of cell maturation (GO:1903431)	11	3	0.29	+	10.29	0.00505	0.0494
granulocyte chemotaxis (GO:0071621)	81	22	2.15	+	10.24	1.7e-14	1.04e-12
regulation of neutrophil migration (GO:1902622)	48	13	1.27	+	10.21	4.21e-09	1.64e-07
regulation of CD4-positive, alpha-beta T cell differentiation (GO:0043370)	48	13	1.27	+	10.21	4.21e-09	1.63e-07
neutrophil chemotaxis (GO:0030593)	74	20	1.96	+	10.19	2.89e-13	1.64e-11
cellular response to interleukin-6 (GO:0071354)	26	7	0.69	+	10.15	1.76e-05	0.000379
response to lipoprotein particle (GO:0055094)	26	7	0.69	+	10.15	1.76e-05	0.000378
positive regulation of vascular endothelial growth factor production (GO:0010575)	26	7	0.69	+	10.15	1.76e-05	0.000378
neutrophil migration (GO:1990266)	86	23	2.28	+	10.09	5.7e-15	3.65e-13
regulation of neutrophil activation (GO:1902563)	15	4	0.4	+	10.06	0.00125	0.0159
plasma membrane repair (GO:0001778)	15	4	0.4	+	10.06	0.00125	0.0159
positive regulation of reactive oxygen species metabolic process (GO:2000379)	75	20	1.99	+	10.06	3.57e-13	2.01e-11
positive regulation of prostaglandin secretion (GO:0032308)	15	4	0.4	+	10.06	0.00125	0.0159
leukocyte aggregation (GO:0070486)	15	4	0.4	+	10.06	0.00125	0.0159
regulation of blood vessel endothelial cell proliferation involved in sprouting angiogenesis (GO:1903587)	15	4	0.4	+	10.06	0.00125	0.0159
positive regulation of CD4-positive, alpha-beta T cell activation (GO:2000516)	34	9	0.9	+	9.98	1.24e-06	3.26e-05
regulation of tolerance induction (GO:0002643)	19	5	0.5	+	9.93	0.00032	0.00495
regulation of integrin activation (GO:0033623)	19	5	0.5	+	9.93	0.00032	0.00495
negative regulation of multi-organism process (GO:0043901)	19	5	0.5	+	9.93	0.00032	0.00494
negative regulation of gene silencing by miRNA (GO:0060965)	19	5	0.5	+	9.93	0.00032	0.00494
regulation of ketone biosynthetic process (GO:0010566)	19	5	0.5	+	9.93	0.00032	0.00493
regulation of p38MAPK cascade (GO:1900744)	42	11	1.11	+	9.88	8.86e-08	2.84e-06
NIK/NF-kappaB signaling (GO:0038061)	23	6	0.61	+	9.84	8.28e-05	0.0015
negative regulation of cytokine production involved in immune response (GO:0002719)	23	6	0.61	+	9.84	8.28e-05	0.0015
regulation of nitric-oxide synthase biosynthetic process (GO:0051769)	27	7	0.72	+	9.78	2.17e-05	0.000457
positive regulation of neutrophil chemotaxis (GO:0090023)	27	7	0.72	+	9.78	2.17e-05	0.000456
animal organ regeneration (GO:0031100)	27	7	0.72	+	9.78	2.17e-05	0.000456
negative regulation of alpha-beta T cell differentiation (GO:0046639)	27	7	0.72	+	9.78	2.17e-05	0.000455
granulocyte migration (GO:0097530)	97	25	2.57	+	9.72	7.73e-16	5.46e-14
regulation of cellular extravasation (GO:0002691)	39	10	1.03	+	9.67	4.06e-07	1.15e-05
regulation of CD4-positive, alpha-beta T cell activation (GO:2000514)	63	16	1.67	+	9.58	1.53e-10	6.99e-09
regulation of oxidative stress-induced neuron death (GO:1903203)	36	9	0.95	+	9.43	1.86e-06	4.73e-05
toll-like receptor 4 signaling pathway (GO:0034142)	20	5	0.53	+	9.43	0.000391	0.00592
negative regulation of T cell differentiation (GO:0045581)	48	12	1.27	+	9.43	3.56e-08	1.21e-06
macrophage activation involved in immune response (GO:0002281)	20	5	0.53	+	9.43	0.000391	0.00592
cellular response to lipoprotein particle stimulus (GO:0071402)	28	7	0.74	+	9.43	2.65e-05	0.000545
response to interleukin-6 (GO:0070741)	28	7	0.74	+	9.43	2.65e-05	0.000544
regulation of steroid hormone biosynthetic process (GO:0090030)	20	5	0.53	+	9.43	0.000391	0.00591
regulation of lipopolysaccharide-mediated signaling pathway (GO:0031664)	20	5	0.53	+	9.43	0.000391	0.00591
macrophage migration (GO:1905517)	20	5	0.53	+	9.43	0.000391	0.0059
negative regulation of B cell proliferation (GO:0030889)	20	5	0.53	+	9.43	0.000391	0.0059
leukocyte adhesion to vascular endothelial cell (GO:0061756)	24	6	0.64	+	9.43	0.000101	0.0018
microglial cell activation (GO:0001774)	32	8	0.85	+	9.43	7e-06	0.000164
regulation of apoptotic process involved in morphogenesis (GO:1902337)	16	4	0.42	+	9.43	0.00154	0.0188
positive regulation of interleukin-13 production (GO:0032736)	16	4	0.42	+	9.43	0.00154	0.0188
cellular response to low-density lipoprotein particle stimulus (GO:0071404)	16	4	0.42	+	9.43	0.00154	0.0188
negative regulation of endothelial cell apoptotic process (GO:2000352)	32	8	0.85	+	9.43	7e-06	0.000164
regulation of T-helper 17 cell differentiation (GO:2000319)	16	4	0.42	+	9.43	0.00154	0.0187
negative regulation of cell migration involved in sprouting angiogenesis (GO:0090051)	16	4	0.42	+	9.43	0.00154	0.0187
macrophage chemotaxis (GO:0048246)	16	4	0.42	+	9.43	0.00154	0.0187
CD4-positive, alpha-beta T cell lineage commitment (GO:0043373)	16	4	0.42	+	9.43	0.00154	0.0187
negative regulation of programmed necrotic cell death (GO:0062099)	16	4	0.42	+	9.43	0.00154	0.0187
regulation of vascular endothelial growth factor production (GO:0010574)	32	8	0.85	+	9.43	7e-06	0.000164
spongiotrophoblast layer development (GO:0060712)	16	4	0.42	+	9.43	0.00154	0.0187
mammary gland epithelial cell differentiation (GO:0060644)	16	4	0.42	+	9.43	0.00154	0.0187
positive regulation of epithelial to mesenchymal transition (GO:0010718)	49	12	1.3	+	9.24	4.33e-08	1.47e-06
cellular extravasation (GO:0045123)	45	11	1.19	+	9.22	1.61e-07	4.9e-06
monocyte chemotaxis (GO:0002548)	33	8	0.87	+	9.14	8.51e-06	0.000196
CD4-positive, alpha-beta T cell differentiation involved in immune response (GO:0002294)	33	8	0.87	+	9.14	8.51e-06	0.000195
regulation of alpha-beta T cell differentiation (GO:0046637)	66	16	1.75	+	9.14	2.76e-10	1.22e-08
T-helper cell differentiation (GO:0042093)	33	8	0.87	+	9.14	8.51e-06	0.000195
positive regulation of granulocyte chemotaxis (GO:0071624)	29	7	0.77	+	9.1	3.22e-05	0.000644
toll-like receptor signaling pathway (GO:0002224)	58	14	1.54	+	9.1	3.8e-09	1.49e-07
positive regulation of response to cytokine stimulus (GO:0060760)	54	13	1.43	+	9.08	1.41e-08	5.09e-07
mature B cell differentiation involved in immune response (GO:0002313)	25	6	0.66	+	9.05	0.000123	0.00215
cellular response to interleukin-4 (GO:0071353)	25	6	0.66	+	9.05	0.000123	0.00214
regulation of production of miRNAs involved in gene silencing by miRNA (GO:1903798)	25	6	0.66	+	9.05	0.000123	0.00214
regulation of transcription from RNA polymerase II promoter in response to stress (GO:0043618)	46	11	1.22	+	9.02	1.95e-07	5.85e-06
regulation of macrophage differentiation (GO:0045649)	21	5	0.56	+	8.98	0.000474	0.00701
negative regulation of posttranscriptional gene silencing (GO:0060149)	21	5	0.56	+	8.98	0.000474	0.00701
leukocyte tethering or rolling (GO:0050901)	21	5	0.56	+	8.98	0.000474	0.007
necroptotic process (GO:0070266)	21	5	0.56	+	8.98	0.000474	0.00699
muscle cell cellular homeostasis (GO:0046716)	21	5	0.56	+	8.98	0.000474	0.00699
negative regulation of gene silencing by RNA (GO:0060967)	21	5	0.56	+	8.98	0.000474	0.00698
regulation of B cell apoptotic process (GO:0002902)	21	5	0.56	+	8.98	0.000474	0.00697
negative regulation of necrotic cell death (GO:0060547)	21	5	0.56	+	8.98	0.000474	0.00697
regulation of reactive oxygen species metabolic process (GO:2000377)	156	37	4.14	+	8.95	9.06e-22	1.05e-19
cellular response to interleukin-1 (GO:0071347)	76	18	2.02	+	8.93	2.94e-11	1.42e-09
macrophage activation (GO:0042116)	55	13	1.46	+	8.91	1.7e-08	6.09e-07
positive regulation of cell size (GO:0045793)	17	4	0.45	+	8.87	0.00186	0.0219
endothelial cell morphogenesis (GO:0001886)	17	4	0.45	+	8.87	0.00186	0.0219
cellular response to fluid shear stress (GO:0071498)	17	4	0.45	+	8.87	0.00186	0.0219
positive regulation of leukocyte apoptotic process (GO:2000108)	34	8	0.9	+	8.87	1.03e-05	0.000232
regulation of prostaglandin secretion (GO:0032306)	17	4	0.45	+	8.87	0.00186	0.0219
regulation of DNA-templated transcription in response to stress (GO:0043620)	51	12	1.35	+	8.87	6.33e-08	2.09e-06
negative regulation of blood vessel endothelial cell migration (GO:0043537)	34	8	0.9	+	8.87	1.03e-05	0.000231
regulation of apoptotic process involved in development (GO:1904748)	17	4	0.45	+	8.87	0.00186	0.0219
regulation of NLRP3 inflammasome complex assembly (GO:1900225)	17	4	0.45	+	8.87	0.00186	0.0219
regulation of hydrogen peroxide metabolic process (GO:0010310)	17	4	0.45	+	8.87	0.00186	0.0218
establishment of endothelial barrier (GO:0061028)	34	8	0.9	+	8.87	1.03e-05	0.000231
positive regulation of tumor necrosis factor production (GO:0032760)	107	25	2.84	+	8.81	5.39e-15	3.53e-13
regulation of monocyte chemotaxis (GO:0090025)	30	7	0.8	+	8.8	3.88e-05	0.000766
positive regulation of phosphatase activity (GO:0010922)	30	7	0.8	+	8.8	3.88e-05	0.000765
positive regulation of chemokine production (GO:0032722)	73	17	1.94	+	8.78	1.31e-10	5.99e-09
positive regulation of myeloid leukocyte differentiation (GO:0002763)	69	16	1.83	+	8.75	4.85e-10	2.07e-08
I-kappaB kinase/NF-kappaB signaling (GO:0007249)	52	12	1.38	+	8.7	7.61e-08	2.47e-06
negative regulation of interleukin-2 production (GO:0032703)	26	6	0.69	+	8.7	0.000148	0.0025
regulation of production of small RNA involved in gene silencing by RNA (GO:0070920)	26	6	0.69	+	8.7	0.000148	0.0025
positive regulation of tumor necrosis factor superfamily cytokine production (GO:1903557)	109	25	2.89	+	8.65	7.78e-15	4.93e-13
positive regulation of alpha-beta T cell differentiation (GO:0046638)	48	11	1.27	+	8.64	2.83e-07	8.23e-06
alpha-beta T cell differentiation involved in immune response (GO:0002293)	35	8	0.93	+	8.62	1.23e-05	0.000273
positive regulation of nitric-oxide synthase biosynthetic process (GO:0051770)	22	5	0.58	+	8.57	0.00057	0.00814
positive regulation of monocyte chemotaxis (GO:0090026)	22	5	0.58	+	8.57	0.00057	0.00814
myeloid dendritic cell differentiation (GO:0043011)	22	5	0.58	+	8.57	0.00057	0.00813
regulation of programmed necrotic cell death (GO:0062098)	22	5	0.58	+	8.57	0.00057	0.00812
regulation of odontogenesis (GO:0042481)	22	5	0.58	+	8.57	0.00057	0.00811
positive regulation of T cell cytokine production (GO:0002726)	22	5	0.58	+	8.57	0.00057	0.00811
negative regulation of extrinsic apoptotic signaling pathway via death domain receptors (GO:1902042)	31	7	0.82	+	8.52	4.66e-05	0.000905
regulation of glial cell proliferation (GO:0060251)	40	9	1.06	+	8.49	3.93e-06	9.48e-05
response to protozoan (GO:0001562)	40	9	1.06	+	8.49	3.93e-06	9.47e-05
regulation of erythrocyte differentiation (GO:0045646)	49	11	1.3	+	8.47	3.38e-07	9.73e-06
negative regulation of glycoprotein metabolic process (GO:1903019)	18	4	0.48	+	8.38	0.00223	0.0257
alpha-beta T cell activation involved in immune response (GO:0002287)	36	8	0.95	+	8.38	1.47e-05	0.000321
neutrophil homeostasis (GO:0001780)	18	4	0.48	+	8.38	0.00223	0.0256
negative regulation of interferon-gamma production (GO:0032689)	36	8	0.95	+	8.38	1.47e-05	0.000321
regulation of interleukin-5 production (GO:0032674)	18	4	0.48	+	8.38	0.00223	0.0256
negative regulation of oxidative stress-induced intrinsic apoptotic signaling pathway (GO:1902176)	18	4	0.48	+	8.38	0.00223	0.0256
response to interleukin-4 (GO:0070670)	27	6	0.72	+	8.38	0.000177	0.00293
eosinophil chemotaxis (GO:0048245)	18	4	0.48	+	8.38	0.00223	0.0256
defense response to protozoan (GO:0042832)	36	8	0.95	+	8.38	1.47e-05	0.000321
mRNA transcription (GO:0009299)	18	4	0.48	+	8.38	0.00223	0.0256
stress fiber assembly (GO:0043149)	18	4	0.48	+	8.38	0.00223	0.0255
contractile actin filament bundle assembly (GO:0030038)	18	4	0.48	+	8.38	0.00223	0.0255
positive regulation of T-helper 1 type immune response (GO:0002827)	18	4	0.48	+	8.38	0.00223	0.0255
3'-UTR-mediated mRNA destabilization (GO:0061158)	18	4	0.48	+	8.38	0.00223	0.0255
dendritic cell differentiation (GO:0097028)	36	8	0.95	+	8.38	1.47e-05	0.00032
regulation of cytokine production involved in immune response (GO:0002718)	90	20	2.39	+	8.38	6.4e-12	3.22e-10
regulation of interleukin-10 production (GO:0032653)	59	13	1.56	+	8.31	3.5e-08	1.2e-06
lymphocyte chemotaxis (GO:0048247)	41	9	1.09	+	8.28	4.69e-06	0.000112
mature B cell differentiation (GO:0002335)	32	7	0.85	+	8.25	5.55e-05	0.00105
regulation of interleukin-4 production (GO:0032673)	32	7	0.85	+	8.25	5.55e-05	0.00105
negative regulation of ATP metabolic process (GO:1903579)	32	7	0.85	+	8.25	5.55e-05	0.00105
regulation of T cell cytokine production (GO:0002724)	32	7	0.85	+	8.25	5.55e-05	0.00105
cellular response to molecule of bacterial origin (GO:0071219)	215	47	5.7	+	8.24	4.93e-26	8.01e-24
regulation of endothelial cell apoptotic process (GO:2000351)	55	12	1.46	+	8.23	1.29e-07	4.03e-06
regulation of toll-like receptor 4 signaling pathway (GO:0034143)	23	5	0.61	+	8.2	0.000679	0.00945
positive regulation of interleukin-17 production (GO:0032740)	23	5	0.61	+	8.2	0.000679	0.00944
regulation of hepatocyte proliferation (GO:2000345)	23	5	0.61	+	8.2	0.000679	0.00943
regulation of T-helper 17 type immune response (GO:2000316)	23	5	0.61	+	8.2	0.000679	0.00942
response to interleukin-1 (GO:0070555)	92	20	2.44	+	8.2	9.05e-12	4.5e-10
regulation of membrane protein ectodomain proteolysis (GO:0051043)	23	5	0.61	+	8.2	0.000679	0.00941
positive regulation of transcription from RNA polymerase II promoter in response to stress (GO:0036003)	23	5	0.61	+	8.2	0.000679	0.00941
amyloid-beta clearance (GO:0097242)	23	5	0.61	+	8.2	0.000679	0.0094
neutrophil activation (GO:0042119)	23	5	0.61	+	8.2	0.000679	0.00939
positive regulation of interleukin-1 beta production (GO:0032731)	60	13	1.59	+	8.17	4.16e-08	1.41e-06
regulation of chemokine production (GO:0032642)	97	21	2.57	+	8.17	2.92e-12	1.53e-10
cellular response to chemokine (GO:1990869)	65	14	1.72	+	8.12	1.34e-08	4.88e-07
response to chemokine (GO:1990868)	65	14	1.72	+	8.12	1.34e-08	4.87e-07
pattern recognition receptor signaling pathway (GO:0002221)	79	17	2.09	+	8.12	3.79e-10	1.65e-08
cellular response to lipopolysaccharide (GO:0071222)	205	44	5.44	+	8.09	3.69e-24	5.39e-22
negative regulation of neural precursor cell proliferation (GO:2000178)	28	6	0.74	+	8.08	0.00021	0.0034
embryonic hemopoiesis (GO:0035162)	28	6	0.74	+	8.08	0.00021	0.0034
positive regulation of cytokine production involved in immune response (GO:0002720)	61	13	1.62	+	8.04	4.93e-08	1.65e-06
positive regulation of nitric oxide biosynthetic process (GO:0045429)	47	10	1.25	+	8.02	1.77e-06	4.54e-05
positive regulation of interleukin-2 production (GO:0032743)	33	7	0.87	+	8	6.58e-05	0.00122
myeloid leukocyte migration (GO:0097529)	123	26	3.26	+	7.97	1.2e-14	7.49e-13
negative regulation of lymphocyte differentiation (GO:0045620)	57	12	1.51	+	7.94	1.82e-07	5.47e-06
growth plate cartilage development (GO:0003417)	19	4	0.5	+	7.94	0.00264	0.0294
trophoblast giant cell differentiation (GO:0060707)	19	4	0.5	+	7.94	0.00264	0.0294
eosinophil migration (GO:0072677)	19	4	0.5	+	7.94	0.00264	0.0294
cytoplasmic pattern recognition receptor signaling pathway (GO:0002753)	19	4	0.5	+	7.94	0.00264	0.0293
regulation of necroptotic process (GO:0060544)	19	4	0.5	+	7.94	0.00264	0.0293
negative regulation of alpha-beta T cell activation (GO:0046636)	43	9	1.14	+	7.89	6.58e-06	0.000154
leukocyte chemotaxis (GO:0030595)	134	28	3.55	+	7.88	1.46e-15	9.95e-14
negative regulation of oxidative stress-induced neuron death (GO:1903204)	24	5	0.64	+	7.86	0.000803	0.0109
positive regulation of cytokine-mediated signaling pathway (GO:0001961)	48	10	1.27	+	7.86	2.09e-06	5.26e-05
positive regulation of nitric oxide metabolic process (GO:1904407)	48	10	1.27	+	7.86	2.09e-06	5.26e-05
positive regulation of macrophage chemotaxis (GO:0010759)	24	5	0.64	+	7.86	0.000803	0.0108
macrophage differentiation (GO:0030225)	24	5	0.64	+	7.86	0.000803	0.0108
negative regulation of immune effector process (GO:0002698)	125	26	3.31	+	7.84	1.67e-14	1.03e-12
epithelial cell apoptotic process (GO:1904019)	29	6	0.77	+	7.8	0.000248	0.00397
negative regulation of tumor necrosis factor superfamily cytokine production (GO:1903556)	63	13	1.67	+	7.78	6.86e-08	2.25e-06
positive regulation of osteoclast differentiation (GO:0045672)	34	7	0.9	+	7.76	7.76e-05	0.00142
regulation of neutrophil chemotaxis (GO:0090022)	34	7	0.9	+	7.76	7.76e-05	0.00142
T cell differentiation involved in immune response (GO:0002292)	39	8	1.03	+	7.74	2.44e-05	0.000508
signal transduction in absence of ligand (GO:0038034)	39	8	1.03	+	7.74	2.44e-05	0.000508
regulation of cell migration involved in sprouting angiogenesis (GO:0090049)	39	8	1.03	+	7.74	2.44e-05	0.000507
extrinsic apoptotic signaling pathway in absence of ligand (GO:0097192)	39	8	1.03	+	7.74	2.44e-05	0.000506
regulation of tumor necrosis factor superfamily cytokine production (GO:1903555)	176	36	4.67	+	7.71	2.22e-19	2.03e-17
cellular response to biotic stimulus (GO:0071216)	240	49	6.36	+	7.7	6.01e-26	9.68e-24
regulation of extrinsic apoptotic signaling pathway via death domain receptors (GO:1902041)	49	10	1.3	+	7.7	2.46e-06	6.1e-05
positive regulation of leukocyte migration (GO:0002687)	152	31	4.03	+	7.69	7.86e-17	5.9e-15
negative regulation of epithelial cell apoptotic process (GO:1904036)	54	11	1.43	+	7.68	7.86e-07	2.16e-05
negative regulation of adaptive immune response based on somatic recombination of immune receptors built from immunoglobulin superfamily domains (GO:0002823)	54	11	1.43	+	7.68	7.86e-07	2.15e-05
negative regulation of adaptive immune response (GO:0002820)	59	12	1.56	+	7.67	2.52e-07	7.35e-06
regulation of tumor necrosis factor production (GO:0032680)	173	35	4.59	+	7.63	9.61e-19	8.24e-17
regulation of interleukin-1 beta production (GO:0032651)	89	18	2.36	+	7.63	2.78e-10	1.22e-08
positive regulation of myeloid cell differentiation (GO:0045639)	109	22	2.89	+	7.61	2.98e-12	1.55e-10
regulation of interleukin-1 production (GO:0032652)	109	22	2.89	+	7.61	2.98e-12	1.55e-10
mast cell mediated immunity (GO:0002448)	20	4	0.53	+	7.54	0.0031	0.0338
glandular epithelial cell development (GO:0002068)	20	4	0.53	+	7.54	0.0031	0.0338
negative regulation of interleukin-12 production (GO:0032695)	20	4	0.53	+	7.54	0.0031	0.0338
response to muramyl dipeptide (GO:0032495)	20	4	0.53	+	7.54	0.0031	0.0338
regulation of response to reactive oxygen species (GO:1901031)	40	8	1.06	+	7.54	2.87e-05	0.000582
CD4-positive or CD8-positive, alpha-beta T cell lineage commitment (GO:0043369)	20	4	0.53	+	7.54	0.0031	0.0337
regulation of necrotic cell death (GO:0010939)	35	7	0.93	+	7.54	9.1e-05	0.00164
positive regulation of fibroblast migration (GO:0010763)	20	4	0.53	+	7.54	0.0031	0.0337
positive regulation of toll-like receptor signaling pathway (GO:0034123)	30	6	0.8	+	7.54	0.000291	0.00455
heterotypic cell-cell adhesion (GO:0034113)	30	6	0.8	+	7.54	0.000291	0.00455
leukocyte migration involved in inflammatory response (GO:0002523)	25	5	0.66	+	7.54	0.000943	0.0125
positive regulation of gene silencing by miRNA (GO:2000637)	30	6	0.8	+	7.54	0.000291	0.00455
regulation of interleukin-2 production (GO:0032663)	60	12	1.59	+	7.54	2.95e-07	8.56e-06
negative regulation of NIK/NF-kappaB signaling (GO:1901223)	25	5	0.66	+	7.54	0.000943	0.0125
positive regulation of macrophage migration (GO:1905523)	30	6	0.8	+	7.54	0.000291	0.00454
chemokine-mediated signaling pathway (GO:0070098)	55	11	1.46	+	7.54	9.22e-07	2.48e-05
positive regulation of pattern recognition receptor signaling pathway (GO:0062208)	45	9	1.19	+	7.54	9.08e-06	0.000207
regulation of hormone biosynthetic process (GO:0046885)	30	6	0.8	+	7.54	0.000291	0.00454
response to copper ion (GO:0046688)	25	5	0.66	+	7.54	0.000943	0.0124
negative regulation of regulated secretory pathway (GO:1903306)	25	5	0.66	+	7.54	0.000943	0.0124
negative regulation of lymphocyte activation (GO:0051250)	161	32	4.27	+	7.5	4.75e-17	3.63e-15
T cell activation involved in immune response (GO:0002286)	81	16	2.15	+	7.45	3.67e-09	1.45e-07
positive regulation of interleukin-1 production (GO:0032732)	71	14	1.88	+	7.44	3.55e-08	1.21e-06
positive regulation of alpha-beta T cell activation (GO:0046635)	66	13	1.75	+	7.43	1.11e-07	3.47e-06
endothelial cell development (GO:0001885)	56	11	1.48	+	7.41	1.08e-06	2.86e-05
regulation of granulocyte chemotaxis (GO:0071622)	56	11	1.48	+	7.41	1.08e-06	2.85e-05
positive regulation of tyrosine phosphorylation of STAT protein (GO:0042531)	56	11	1.48	+	7.41	1.08e-06	2.85e-05
osteoclast differentiation (GO:0030316)	46	9	1.22	+	7.38	1.06e-05	0.000238
positive regulation of interferon-beta production (GO:0032728)	41	8	1.09	+	7.36	3.35e-05	0.000666
negative regulation of production of molecular mediator of immune response (GO:0002701)	36	7	0.95	+	7.33	0.000106	0.00188
regulation of alpha-beta T cell activation (GO:0046634)	103	20	2.73	+	7.32	5.37e-11	2.55e-09
positive regulation of angiogenesis (GO:0045766)	170	33	4.51	+	7.32	2.82e-17	2.21e-15
positive regulation of vasculature development (GO:1904018)	170	33	4.51	+	7.32	2.82e-17	2.2e-15
cellular response to tumor necrosis factor (GO:0071356)	129	25	3.42	+	7.31	2.16e-13	1.24e-11
positive regulation of posttranscriptional gene silencing (GO:0060148)	31	6	0.82	+	7.3	0.00034	0.0052
negative regulation of tumor necrosis factor production (GO:0032720)	62	12	1.64	+	7.3	4.02e-07	1.14e-05
lymph node development (GO:0048535)	31	6	0.82	+	7.3	0.00034	0.0052
intrinsic apoptotic signaling pathway in response to DNA damage by p53 class mediator (GO:0042771)	31	6	0.82	+	7.3	0.00034	0.00519
transforming growth factor beta receptor signaling pathway (GO:0007179)	83	16	2.2	+	7.27	4.99e-09	1.92e-07
myeloid leukocyte activation (GO:0002274)	135	26	3.58	+	7.26	8.09e-14	4.73e-12
negative regulation of protein localization to plasma membrane (GO:1903077)	26	5	0.69	+	7.25	0.0011	0.0142
positive regulation of interleukin-4 production (GO:0032753)	26	5	0.69	+	7.25	0.0011	0.0142
regulation of oxidative phosphorylation (GO:0002082)	26	5	0.69	+	7.25	0.0011	0.0142
intrinsic apoptotic signaling pathway in response to DNA damage (GO:0008630)	78	15	2.07	+	7.25	1.55e-08	5.57e-07
response to interferon-gamma (GO:0034341)	125	24	3.31	+	7.24	7.82e-13	4.24e-11
cellular response to interferon-gamma (GO:0071346)	99	19	2.62	+	7.24	1.94e-10	8.76e-09
regulation of myeloid leukocyte mediated immunity (GO:0002886)	73	14	1.94	+	7.23	4.82e-08	1.62e-06
bone mineralization (GO:0030282)	47	9	1.25	+	7.22	1.24e-05	0.000273
inflammatory response (GO:0006954)	465	89	12.33	+	7.22	8.02e-45	7.02e-42
regulation of interferon-gamma production (GO:0032649)	115	22	3.05	+	7.22	7.54e-12	3.79e-10
regulation of nitric oxide biosynthetic process (GO:0045428)	68	13	1.8	+	7.21	1.5e-07	4.6e-06
positive regulation of fibroblast proliferation (GO:0048146)	68	13	1.8	+	7.21	1.5e-07	4.59e-06
leukocyte migration (GO:0050900)	215	41	5.7	+	7.19	6.37e-21	6.56e-19
prostaglandin biosynthetic process (GO:0001516)	21	4	0.56	+	7.18	0.00362	0.0381
regulation of interleukin-13 production (GO:0032656)	21	4	0.56	+	7.18	0.00362	0.0381
positive regulation of icosanoid secretion (GO:0032305)	21	4	0.56	+	7.18	0.00362	0.0381
positive regulation of cell migration involved in sprouting angiogenesis (GO:0090050)	21	4	0.56	+	7.18	0.00362	0.0381
response to muscle stretch (GO:0035994)	21	4	0.56	+	7.18	0.00362	0.038
granulocyte differentiation (GO:0030851)	21	4	0.56	+	7.18	0.00362	0.038
positive regulation of hemostasis (GO:1900048)	21	4	0.56	+	7.18	0.00362	0.038
cell surface receptor signaling pathway involved in heart development (GO:0061311)	21	4	0.56	+	7.18	0.00362	0.038
positive regulation of blood coagulation (GO:0030194)	21	4	0.56	+	7.18	0.00362	0.0379
androgen metabolic process (GO:0008209)	21	4	0.56	+	7.18	0.00362	0.0379
prostanoid biosynthetic process (GO:0046457)	21	4	0.56	+	7.18	0.00362	0.0379
T-helper 1 type immune response (GO:0042088)	21	4	0.56	+	7.18	0.00362	0.0379
regulation of oxidative stress-induced cell death (GO:1903201)	79	15	2.09	+	7.16	1.8e-08	6.41e-07
regulation of cellular response to oxidative stress (GO:1900407)	90	17	2.39	+	7.12	2.17e-09	8.77e-08
positive regulation of interleukin-6 production (GO:0032755)	106	20	2.81	+	7.12	8.43e-11	3.91e-09
negative regulation of reactive oxygen species metabolic process (GO:2000378)	53	10	1.41	+	7.12	4.57e-06	0.00011
integrin-mediated signaling pathway (GO:0007229)	80	15	2.12	+	7.07	2.09e-08	7.33e-07
positive regulation of interferon-gamma production (GO:0032729)	80	15	2.12	+	7.07	2.09e-08	7.32e-07
response to molecule of bacterial origin (GO:0002237)	310	58	8.22	+	7.06	8.08e-29	1.59e-26
response to lipopolysaccharide (GO:0032496)	289	54	7.66	+	7.05	7.35e-27	1.29e-24
negative regulation of leukocyte mediated immunity (GO:0002704)	70	13	1.86	+	7	2.02e-07	6.01e-06
regulation of nitric oxide metabolic process (GO:0080164)	70	13	1.86	+	7	2.02e-07	6e-06
negative regulation of leukocyte activation (GO:0002695)	194	36	5.14	+	7	3.52e-18	2.92e-16
T cell lineage commitment (GO:0002360)	27	5	0.72	+	6.98	0.00128	0.0161
protein ADP-ribosylation (GO:0006471)	27	5	0.72	+	6.98	0.00128	0.0161
granulocyte activation (GO:0036230)	27	5	0.72	+	6.98	0.00128	0.0161
regulation of cytokine production involved in inflammatory response (GO:1900015)	54	10	1.43	+	6.98	5.29e-06	0.000126
regulation of neuroinflammatory response (GO:0150077)	27	5	0.72	+	6.98	0.00128	0.0161
negative regulation of smooth muscle cell migration (GO:0014912)	27	5	0.72	+	6.98	0.00128	0.0161
negative regulation of protein tyrosine kinase activity (GO:0061099)	27	5	0.72	+	6.98	0.00128	0.0161
inflammatory response to antigenic stimulus (GO:0002437)	38	7	1.01	+	6.95	0.000143	0.00243
columnar/cuboidal epithelial cell development (GO:0002066)	38	7	1.01	+	6.95	0.000143	0.00243
response to pain (GO:0048265)	38	7	1.01	+	6.95	0.000143	0.00243
response to tumor necrosis factor (GO:0034612)	152	28	4.03	+	6.95	2.36e-14	1.43e-12
negative regulation of T cell activation (GO:0050868)	125	23	3.31	+	6.94	5.08e-12	2.61e-10
positive regulation of inflammatory response (GO:0050729)	136	25	3.61	+	6.93	6.1e-13	3.35e-11
cellular response to hydrogen peroxide (GO:0070301)	60	11	1.59	+	6.91	1.96e-06	4.94e-05
regulation of response to cytokine stimulus (GO:0060759)	126	23	3.34	+	6.88	5.86e-12	2.98e-10
regulation of hydrogen peroxide-induced cell death (GO:1903205)	33	6	0.87	+	6.86	0.000457	0.00681
positive regulation of gliogenesis (GO:0014015)	77	14	2.04	+	6.86	8.66e-08	2.79e-06
negative regulation of interleukin-1 production (GO:0032692)	33	6	0.87	+	6.86	0.000457	0.0068
necrotic cell death (GO:0070265)	33	6	0.87	+	6.86	0.000457	0.00679
extrinsic apoptotic signaling pathway via death domain receptors (GO:0008625)	33	6	0.87	+	6.86	0.000457	0.00679
regulation of cell adhesion mediated by integrin (GO:0033628)	44	8	1.17	+	6.86	5.22e-05	0.001
neutrophil mediated immunity (GO:0002446)	22	4	0.58	+	6.86	0.00419	0.0424
myeloid cell activation involved in immune response (GO:0002275)	55	10	1.46	+	6.86	6.11e-06	0.000144
tumor necrosis factor-mediated signaling pathway (GO:0033209)	44	8	1.17	+	6.86	5.22e-05	0.001
negative regulation of chemokine production (GO:0032682)	22	4	0.58	+	6.86	0.00419	0.0423
cellular response to fatty acid (GO:0071398)	22	4	0.58	+	6.86	0.00419	0.0423
negative regulation of peptidyl-tyrosine phosphorylation (GO:0050732)	55	10	1.46	+	6.86	6.11e-06	0.000144
positive regulation of sprouting angiogenesis (GO:1903672)	22	4	0.58	+	6.86	0.00419	0.0423
establishment of apical/basal cell polarity (GO:0035089)	22	4	0.58	+	6.86	0.00419	0.0423
negative regulation of leukocyte differentiation (GO:1902106)	105	19	2.78	+	6.82	4.66e-10	2e-08
regulation of blood vessel endothelial cell migration (GO:0043535)	94	17	2.49	+	6.82	3.87e-09	1.51e-07
regulation of tyrosine phosphorylation of STAT protein (GO:0042509)	72	13	1.91	+	6.81	2.69e-07	7.83e-06
negative regulation of lymphocyte proliferation (GO:0050672)	89	16	2.36	+	6.78	1.2e-08	4.38e-07
regulation of osteoblast proliferation (GO:0033688)	28	5	0.74	+	6.73	0.00147	0.0182
positive regulation of erythrocyte differentiation (GO:0045648)	28	5	0.74	+	6.73	0.00147	0.0182
leukocyte apoptotic process (GO:0071887)	28	5	0.74	+	6.73	0.00147	0.0182
mast cell activation (GO:0045576)	28	5	0.74	+	6.73	0.00147	0.0182
regulation of oxidative stress-induced intrinsic apoptotic signaling pathway (GO:1902175)	28	5	0.74	+	6.73	0.00147	0.0182
regulation of interferon-alpha production (GO:0032647)	28	5	0.74	+	6.73	0.00147	0.0182
negative regulation of viral life cycle (GO:1903901)	28	5	0.74	+	6.73	0.00147	0.0181
negative regulation of protein localization to cell periphery (GO:1904376)	28	5	0.74	+	6.73	0.00147	0.0181
atrioventricular valve development (GO:0003171)	28	5	0.74	+	6.73	0.00147	0.0181
negative regulation of mononuclear cell proliferation (GO:0032945)	90	16	2.39	+	6.7	1.38e-08	4.99e-07
regulation of macrophage migration (GO:1905521)	45	8	1.19	+	6.7	6.01e-05	0.00113
CD4-positive, alpha-beta T cell differentiation (GO:0043367)	45	8	1.19	+	6.7	6.01e-05	0.00113
cellular response to glucose starvation (GO:0042149)	45	8	1.19	+	6.7	6.01e-05	0.00112
endothelium development (GO:0003158)	90	16	2.39	+	6.7	1.38e-08	4.98e-07
negative regulation of hemopoiesis (GO:1903707)	107	19	2.84	+	6.7	6.17e-10	2.61e-08
regulation of NIK/NF-kappaB signaling (GO:1901222)	96	17	2.55	+	6.68	5.12e-09	1.96e-07
regulation of epithelial cell apoptotic process (GO:1904035)	96	17	2.55	+	6.68	5.12e-09	1.96e-07
positive regulation of NIK/NF-kappaB signaling (GO:1901224)	68	12	1.8	+	6.66	9.58e-07	2.57e-05
regulation of macrophage chemotaxis (GO:0010758)	34	6	0.9	+	6.66	0.000526	0.00762
negative regulation of exocytosis (GO:0045920)	34	6	0.9	+	6.66	0.000526	0.00761
regulation of myeloid leukocyte differentiation (GO:0002761)	131	23	3.47	+	6.62	1.18e-11	5.83e-10
positive regulation of blood vessel endothelial cell migration (GO:0043536)	57	10	1.51	+	6.62	8.08e-06	0.000187
regulation of macrophage activation (GO:0043030)	57	10	1.51	+	6.62	8.08e-06	0.000186
positive regulation of leukocyte chemotaxis (GO:0002690)	97	17	2.57	+	6.61	5.88e-09	2.23e-07
negative regulation of leukocyte cell-cell adhesion (GO:1903038)	137	24	3.63	+	6.61	4.39e-12	2.27e-10
endothelial cell differentiation (GO:0045446)	80	14	2.12	+	6.6	1.32e-07	4.08e-06
regulation of interleukin-17 production (GO:0032660)	40	7	1.06	+	6.6	0.00019	0.00311
cellular response to glucocorticoid stimulus (GO:0071385)	40	7	1.06	+	6.6	0.00019	0.00311
myeloid leukocyte differentiation (GO:0002573)	120	21	3.18	+	6.6	9.79e-11	4.52e-09
positive regulation of interferon-alpha production (GO:0032727)	23	4	0.61	+	6.56	0.00482	0.0483
animal organ maturation (GO:0048799)	23	4	0.61	+	6.56	0.00482	0.0482
myelin assembly (GO:0032288)	23	4	0.61	+	6.56	0.00482	0.0482
negative regulation of T cell receptor signaling pathway (GO:0050860)	23	4	0.61	+	6.56	0.00482	0.0482
regulation of leukocyte migration (GO:0002685)	219	38	5.81	+	6.54	2.97e-18	2.49e-16
CD4-positive, alpha-beta T cell activation (GO:0035710)	52	9	1.38	+	6.53	2.52e-05	0.000521
programmed necrotic cell death (GO:0097300)	29	5	0.77	+	6.5	0.00169	0.0204
lymphocyte migration (GO:0072676)	64	11	1.7	+	6.48	3.41e-06	8.29e-05
extrinsic apoptotic signaling pathway (GO:0097191)	99	17	2.62	+	6.48	7.7e-09	2.87e-07
regulation of response to oxidative stress (GO:1902882)	99	17	2.62	+	6.48	7.7e-09	2.86e-07
response to fatty acid (GO:0070542)	35	6	0.93	+	6.47	0.000603	0.00851
positive T cell selection (GO:0043368)	35	6	0.93	+	6.47	0.000603	0.0085
regulation of aerobic respiration (GO:1903715)	35	6	0.93	+	6.47	0.000603	0.00849
negative regulation of cell activation (GO:0050866)	216	37	5.73	+	6.46	1.21e-17	9.69e-16
platelet-derived growth factor receptor signaling pathway (GO:0048008)	41	7	1.09	+	6.44	0.000217	0.00351
negative regulation of viral genome replication (GO:0045071)	53	9	1.41	+	6.4	2.88e-05	0.000584
regulation of B cell proliferation (GO:0030888)	71	12	1.88	+	6.37	1.44e-06	3.74e-05
mononuclear cell migration (GO:0071674)	89	15	2.36	+	6.36	7.29e-08	2.37e-06
leukocyte activation involved in immune response (GO:0002366)	184	31	4.88	+	6.35	8.2e-15	5.17e-13
negative regulation of leukocyte proliferation (GO:0070664)	95	16	2.52	+	6.35	2.7e-08	9.35e-07
regeneration (GO:0031099)	101	17	2.68	+	6.35	1e-08	3.7e-07
positive regulation of I-kappaB kinase/NF-kappaB signaling (GO:0043123)	125	21	3.31	+	6.34	1.91e-10	8.66e-09
regulation of interleukin-6 production (GO:0032675)	161	27	4.27	+	6.32	4.99e-13	2.77e-11
positive regulation of leukocyte differentiation (GO:1902107)	179	30	4.75	+	6.32	2.53e-14	1.53e-12
positive regulation of hemopoiesis (GO:1903708)	179	30	4.75	+	6.32	2.53e-14	1.52e-12
positive regulation of osteoblast differentiation (GO:0045669)	72	12	1.91	+	6.29	1.64e-06	4.22e-05
receptor signaling pathway via JAK-STAT (GO:0007259)	36	6	0.95	+	6.29	0.000688	0.00951
regulation of collagen biosynthetic process (GO:0032965)	48	8	1.27	+	6.29	9e-05	0.00162
lymphocyte activation involved in immune response (GO:0002285)	132	22	3.5	+	6.29	8.08e-11	3.77e-09
myeloid dendritic cell activation (GO:0001773)	30	5	0.8	+	6.29	0.00193	0.0227
regulation of interferon-beta production (GO:0032648)	60	10	1.59	+	6.29	1.21e-05	0.000269
maturation of LSU-rRNA (GO:0000470)	30	5	0.8	+	6.29	0.00193	0.0227
actin filament bundle assembly (GO:0051017)	60	10	1.59	+	6.29	1.21e-05	0.000268
positive regulation of vascular associated smooth muscle cell proliferation (GO:1904707)	36	6	0.95	+	6.29	0.000688	0.00951
regulation of vascular associated smooth muscle cell proliferation (GO:1904705)	60	10	1.59	+	6.29	1.21e-05	0.000268
stress-activated protein kinase signaling cascade (GO:0031098)	84	14	2.23	+	6.29	2.24e-07	6.59e-06
regulation of gene silencing by miRNA (GO:0060964)	48	8	1.27	+	6.29	9e-05	0.00162
regulation of multi-organism process (GO:0043900)	54	9	1.43	+	6.29	3.29e-05	0.000657
positive regulation of smooth muscle cell proliferation (GO:0048661)	108	18	2.86	+	6.29	4.25e-09	1.64e-07
cellular response to transforming growth factor beta stimulus (GO:0071560)	121	20	3.21	+	6.23	6.66e-10	2.81e-08
cell activation involved in immune response (GO:0002263)	188	31	4.98	+	6.22	1.38e-14	8.55e-13
positive regulation of type I interferon production (GO:0032481)	61	10	1.62	+	6.18	1.37e-05	0.000301
positive regulation of stress-activated protein kinase signaling cascade (GO:0070304)	122	20	3.23	+	6.18	7.57e-10	3.16e-08
regulation of cytokine-mediated signaling pathway (GO:0001959)	116	19	3.08	+	6.18	2.04e-09	8.26e-08
regulation of collagen metabolic process (GO:0010712)	55	9	1.46	+	6.17	3.74e-05	0.000738
myeloid leukocyte mediated immunity (GO:0002444)	49	8	1.3	+	6.16	0.000102	0.00182
leukocyte homeostasis (GO:0001776)	92	15	2.44	+	6.15	1.07e-07	3.4e-06
negative regulation of cell-cell adhesion (GO:0022408)	197	32	5.22	+	6.13	7.45e-15	4.74e-13
regulation of stem cell population maintenance (GO:2000036)	37	6	0.98	+	6.12	0.000783	0.0107
T cell homeostasis (GO:0043029)	37	6	0.98	+	6.12	0.000783	0.0107
receptor signaling pathway via STAT (GO:0097696)	37	6	0.98	+	6.12	0.000783	0.0107
negative regulation of T cell proliferation (GO:0042130)	74	12	1.96	+	6.12	2.11e-06	5.3e-05
negative regulation of myoblast differentiation (GO:0045662)	31	5	0.82	+	6.08	0.0022	0.0255
regulation of regulatory T cell differentiation (GO:0045589)	31	5	0.82	+	6.08	0.0022	0.0254
positive regulation of collagen biosynthetic process (GO:0032967)	31	5	0.82	+	6.08	0.0022	0.0254
cellular response to osmotic stress (GO:0071470)	31	5	0.82	+	6.08	0.0022	0.0254
bone growth (GO:0098868)	31	5	0.82	+	6.08	0.0022	0.0254
negative regulation of response to cytokine stimulus (GO:0060761)	62	10	1.64	+	6.08	1.56e-05	0.000336
positive regulation of cartilage development (GO:0061036)	31	5	0.82	+	6.08	0.0022	0.0254
regulation of myeloid cell differentiation (GO:0045637)	211	34	5.59	+	6.08	1.3e-15	8.91e-14
positive regulation of wound healing (GO:0090303)	56	9	1.48	+	6.06	4.24e-05	0.00083
positive regulation of dephosphorylation (GO:0035306)	56	9	1.48	+	6.06	4.24e-05	0.000829
negative regulation of immune response (GO:0050777)	193	31	5.12	+	6.06	2.59e-14	1.55e-12
positive regulation of neuron apoptotic process (GO:0043525)	81	13	2.15	+	6.05	8.86e-07	2.39e-05
regulation of fibroblast proliferation (GO:0048145)	106	17	2.81	+	6.05	1.9e-08	6.71e-07
negative regulation of interleukin-6 production (GO:0032715)	50	8	1.33	+	6.03	0.000116	0.00205
negative regulation of myeloid leukocyte differentiation (GO:0002762)	50	8	1.33	+	6.03	0.000116	0.00204
response to hydrogen peroxide (GO:0042542)	94	15	2.49	+	6.02	1.38e-07	4.25e-06
alpha-beta T cell differentiation (GO:0046632)	69	11	1.83	+	6.01	6.49e-06	0.000152
regulation of vasculature development (GO:1901342)	296	47	7.85	+	5.99	6.74e-21	6.9e-19
response to transforming growth factor beta (GO:0071559)	126	20	3.34	+	5.99	1.25e-09	5.1e-08
actin filament bundle organization (GO:0061572)	63	10	1.67	+	5.99	1.76e-05	0.000379
negative regulation of extrinsic apoptotic signaling pathway (GO:2001237)	101	16	2.68	+	5.97	5.78e-08	1.92e-06
positive regulation of stress-activated MAPK cascade (GO:0032874)	120	19	3.18	+	5.97	3.36e-09	1.33e-07
prostaglandin metabolic process (GO:0006693)	38	6	1.01	+	5.96	0.000887	0.0118
prostanoid metabolic process (GO:0006692)	38	6	1.01	+	5.96	0.000887	0.0118
regulation of voltage-gated calcium channel activity (GO:1901385)	38	6	1.01	+	5.96	0.000887	0.0118
regulation of phagocytosis (GO:0050764)	114	18	3.02	+	5.96	9.03e-09	3.34e-07
regulation of epithelial cell differentiation (GO:0030856)	152	24	4.03	+	5.96	3.05e-11	1.46e-09
regulation of platelet activation (GO:0010543)	38	6	1.01	+	5.96	0.000887	0.0118
regulation of angiogenesis (GO:0045765)	292	46	7.74	+	5.94	2.36e-20	2.34e-18
regulation of toll-like receptor signaling pathway (GO:0034121)	70	11	1.86	+	5.93	7.33e-06	0.00017
regulation of coagulation (GO:0050818)	70	11	1.86	+	5.93	7.33e-06	0.00017
positive regulation of glial cell differentiation (GO:0045687)	51	8	1.35	+	5.92	0.000131	0.00226
regulation of posttranscriptional gene silencing (GO:0060147)	51	8	1.35	+	5.92	0.000131	0.00226
regulation of stem cell proliferation (GO:0072091)	51	8	1.35	+	5.92	0.000131	0.00226
T cell selection (GO:0045058)	51	8	1.35	+	5.92	0.000131	0.00225
cellular response to drug (GO:0035690)	51	8	1.35	+	5.92	0.000131	0.00225
intracellular pH reduction (GO:0051452)	32	5	0.85	+	5.89	0.00249	0.0278
cell differentiation involved in embryonic placenta development (GO:0060706)	32	5	0.85	+	5.89	0.00249	0.0278
mammary gland epithelium development (GO:0061180)	64	10	1.7	+	5.89	1.99e-05	0.000422
cell chemotaxis (GO:0060326)	205	32	5.44	+	5.89	2e-14	1.22e-12
stress-activated MAPK cascade (GO:0051403)	77	12	2.04	+	5.88	3.06e-06	7.49e-05
cellular response to unfolded protein (GO:0034620)	77	12	2.04	+	5.88	3.06e-06	7.48e-05
negative regulation of cytokine production (GO:0001818)	270	42	7.16	+	5.87	1.68e-18	1.43e-16
cellular response to corticosteroid stimulus (GO:0071384)	45	7	1.19	+	5.87	0.000361	0.00549
negative regulation of cytokine-mediated signaling pathway (GO:0001960)	58	9	1.54	+	5.85	5.42e-05	0.00103
negative regulation of lymphocyte mediated immunity (GO:0002707)	58	9	1.54	+	5.85	5.42e-05	0.00103
regulation of smooth muscle cell proliferation (GO:0048660)	169	26	4.48	+	5.8	7.68e-12	3.84e-10
regulation of gene silencing by RNA (GO:0060966)	52	8	1.38	+	5.8	0.000148	0.0025
cytokine production (GO:0001816)	117	18	3.1	+	5.8	1.3e-08	4.73e-07
cell-substrate junction assembly (GO:0007044)	39	6	1.03	+	5.8	0.001	0.0131
regulation of leukocyte chemotaxis (GO:0002688)	124	19	3.29	+	5.78	5.43e-09	2.07e-07
alpha-beta T cell activation (GO:0046631)	85	13	2.25	+	5.77	1.44e-06	3.74e-05
regulation of mononuclear cell proliferation (GO:0032944)	236	36	6.26	+	5.75	8.59e-16	6.05e-14
negative regulation of smooth muscle cell proliferation (GO:0048662)	59	9	1.56	+	5.75	6.1e-05	0.00114
heart valve development (GO:0003170)	59	9	1.56	+	5.75	6.1e-05	0.00114
regulation of adaptive immune response (GO:0002819)	223	34	5.91	+	5.75	5.59e-15	3.63e-13
regulation of type I interferon production (GO:0032479)	92	14	2.44	+	5.74	6.01e-07	1.67e-05
regulation of inflammatory response (GO:0050727)	342	52	9.07	+	5.73	2.95e-22	3.44e-20
chaperone cofactor-dependent protein refolding (GO:0051085)	33	5	0.87	+	5.71	0.0028	0.0311
semi-lunar valve development (GO:1905314)	33	5	0.87	+	5.71	0.0028	0.0311
negative regulation of gene silencing (GO:0060969)	33	5	0.87	+	5.71	0.0028	0.031
regulation of blood coagulation (GO:0030193)	66	10	1.75	+	5.71	2.53e-05	0.000521
regulation of osteoblast differentiation (GO:0045667)	139	21	3.69	+	5.7	1.07e-09	4.39e-08
negative regulation of oxidative stress-induced cell death (GO:1903202)	53	8	1.41	+	5.69	0.000167	0.00278
B cell activation involved in immune response (GO:0002312)	53	8	1.41	+	5.69	0.000167	0.00278
negative regulation of endothelial cell migration (GO:0010596)	53	8	1.41	+	5.69	0.000167	0.00278
positive regulation of endothelial cell proliferation (GO:0001938)	93	14	2.47	+	5.68	6.75e-07	1.86e-05
regulation of leukocyte differentiation (GO:1902105)	306	46	8.11	+	5.67	1.25e-19	1.17e-17
defense response to symbiont (GO:0140546)	193	29	5.12	+	5.67	7.96e-13	4.3e-11
defense response to virus (GO:0051607)	193	29	5.12	+	5.67	7.96e-13	4.28e-11
regulation of lymphocyte proliferation (GO:0050670)	233	35	6.18	+	5.67	3.3e-15	2.18e-13
positive regulation of extrinsic apoptotic signaling pathway (GO:2001238)	60	9	1.59	+	5.66	6.86e-05	0.00127
regulation of transforming growth factor beta production (GO:0071634)	40	6	1.06	+	5.66	0.00113	0.0145
regulation of interleukin-12 production (GO:0032655)	60	9	1.59	+	5.66	6.86e-05	0.00127
response to glucocorticoid (GO:0051384)	80	12	2.12	+	5.66	4.36e-06	0.000105
cellular response to vascular endothelial growth factor stimulus (GO:0035924)	40	6	1.06	+	5.66	0.00113	0.0145
cell-substrate junction organization (GO:0150115)	40	6	1.06	+	5.66	0.00113	0.0145
positive regulation of production of molecular mediator of immune response (GO:0002702)	120	18	3.18	+	5.66	1.84e-08	6.53e-07
regulation of production of molecular mediator of immune response (GO:0002700)	167	25	4.43	+	5.65	3.29e-11	1.58e-09
positive regulation of cytokine production (GO:0001819)	481	72	12.75	+	5.65	3.52e-30	7.81e-28
regulation of extracellular matrix organization (GO:1903053)	47	7	1.25	+	5.62	0.000457	0.00679
T cell proliferation (GO:0042098)	47	7	1.25	+	5.62	0.000457	0.00678
positive regulation of defense response (GO:0031349)	262	39	6.95	+	5.61	1.09e-16	8.17e-15
regulation of lymphocyte differentiation (GO:0045619)	189	28	5.01	+	5.59	2.69e-12	1.41e-10
positive regulation of leukocyte cell-cell adhesion (GO:1903039)	223	33	5.91	+	5.58	3.02e-14	1.8e-12
positive regulation of lymphocyte differentiation (GO:0045621)	115	17	3.05	+	5.58	5.53e-08	1.84e-06
regulation of T cell differentiation (GO:0045580)	156	23	4.14	+	5.56	2.65e-10	1.18e-08
regulation of B cell differentiation (GO:0045577)	34	5	0.9	+	5.55	0.00315	0.0341
endoderm formation (GO:0001706)	34	5	0.9	+	5.55	0.00315	0.0341
negative regulation of protein localization to membrane (GO:1905476)	34	5	0.9	+	5.55	0.00315	0.0341
regulation of lymphocyte apoptotic process (GO:0070228)	68	10	1.8	+	5.55	3.18e-05	0.000639
regulation of hemostasis (GO:1900046)	68	10	1.8	+	5.55	3.18e-05	0.000638
positive regulation of collagen metabolic process (GO:0010714)	34	5	0.9	+	5.55	0.00315	0.0341
cardiac atrium morphogenesis (GO:0003209)	34	5	0.9	+	5.55	0.00315	0.034
regulation of leukocyte cell-cell adhesion (GO:1903037)	314	46	8.33	+	5.53	3.12e-19	2.83e-17
positive regulation of interleukin-12 production (GO:0032735)	41	6	1.09	+	5.52	0.00126	0.016
regulation of renal system process (GO:0098801)	41	6	1.09	+	5.52	0.00126	0.016
protein kinase B signaling (GO:0043491)	41	6	1.09	+	5.52	0.00126	0.016
regulation of hemopoiesis (GO:1903706)	383	56	10.16	+	5.51	3.63e-23	4.9e-21
positive regulation of JNK cascade (GO:0046330)	89	13	2.36	+	5.51	2.28e-06	5.68e-05
positive regulation of oxidoreductase activity (GO:0051353)	55	8	1.46	+	5.49	0.00021	0.0034
regulation of leukocyte degranulation (GO:0043300)	55	8	1.46	+	5.49	0.00021	0.0034
cytokine-mediated signaling pathway (GO:0019221)	289	42	7.66	+	5.48	1.52e-17	1.21e-15
cortical cytoskeleton organization (GO:0030865)	62	9	1.64	+	5.47	8.61e-05	0.00156
regulation of adaptive immune response based on somatic recombination of immune receptors built from immunoglobulin superfamily domains (GO:0002822)	207	30	5.49	+	5.47	7.33e-13	3.99e-11
regulation of cell shape (GO:0008360)	152	22	4.03	+	5.46	8.86e-10	3.68e-08
biomineralization (GO:0110148)	90	13	2.39	+	5.45	2.55e-06	6.28e-05
biomineral tissue development (GO:0031214)	90	13	2.39	+	5.45	2.55e-06	6.27e-05
regulation of pattern recognition receptor signaling pathway (GO:0062207)	97	14	2.57	+	5.44	1.06e-06	2.83e-05
negative regulation of blood vessel morphogenesis (GO:2000181)	111	16	2.94	+	5.44	1.85e-07	5.57e-06
regulation of homotypic cell-cell adhesion (GO:0034110)	35	5	0.93	+	5.39	0.00352	0.0374
cartilage development involved in endochondral bone morphogenesis (GO:0060351)	35	5	0.93	+	5.39	0.00352	0.0373
JNK cascade (GO:0007254)	63	9	1.67	+	5.39	9.62e-05	0.00172
collagen metabolic process (GO:0032963)	56	8	1.48	+	5.39	0.000234	0.00377
temperature homeostasis (GO:0001659)	35	5	0.93	+	5.39	0.00352	0.0373
positive regulation of DNA-templated transcription, initiation (GO:2000144)	42	6	1.11	+	5.39	0.00141	0.0175
regulation of astrocyte differentiation (GO:0048710)	35	5	0.93	+	5.39	0.00352	0.0373
negative regulation of vasculature development (GO:1901343)	112	16	2.97	+	5.39	2.06e-07	6.12e-06
response to virus (GO:0009615)	252	36	6.68	+	5.39	5.27e-15	3.46e-13
skeletal muscle tissue regeneration (GO:0043403)	35	5	0.93	+	5.39	0.00352	0.0373
negative regulation of fibroblast proliferation (GO:0048147)	35	5	0.93	+	5.39	0.00352	0.0372
regulation of fibroblast migration (GO:0010762)	42	6	1.11	+	5.39	0.00141	0.0175
positive regulation of smooth muscle contraction (GO:0045987)	35	5	0.93	+	5.39	0.00352	0.0372
negative regulation of innate immune response (GO:0045824)	70	10	1.86	+	5.39	3.97e-05	0.00078
cellular response to lipid (GO:0071396)	421	60	11.16	+	5.38	2.99e-24	4.4e-22
positive regulation of cell-cell adhesion (GO:0022409)	267	38	7.08	+	5.37	1.01e-15	7.01e-14
regulation of leukocyte proliferation (GO:0070663)	253	36	6.71	+	5.37	5.87e-15	3.75e-13
response to cytokine (GO:0034097)	768	109	20.36	+	5.35	5.85e-44	4.62e-41
apoptotic signaling pathway (GO:0097190)	275	39	7.29	+	5.35	4.66e-16	3.35e-14
regulation of mononuclear cell migration (GO:0071675)	113	16	3	+	5.34	2.3e-07	6.76e-06
negative regulation of cell adhesion (GO:0007162)	297	42	7.87	+	5.33	3.66e-17	2.83e-15
positive regulation of T cell differentiation (GO:0045582)	99	14	2.62	+	5.33	1.32e-06	3.46e-05
regulation of cell-cell adhesion (GO:0022407)	434	61	11.51	+	5.3	2.32e-24	3.49e-22
regulation of I-kappaB kinase/NF-kappaB signaling (GO:0043122)	185	26	4.91	+	5.3	4.66e-11	2.23e-09
response to unfolded protein (GO:0006986)	107	15	2.84	+	5.29	6.14e-07	1.7e-05
positive regulation of biomineral tissue development (GO:0070169)	50	7	1.33	+	5.28	0.000639	0.00892
negative regulation of viral process (GO:0048525)	93	13	2.47	+	5.27	3.53e-06	8.57e-05
regulation of fatty acid biosynthetic process (GO:0042304)	43	6	1.14	+	5.26	0.00158	0.0191
regulation of extrinsic apoptotic signaling pathway (GO:2001236)	165	23	4.37	+	5.26	7.1e-10	2.98e-08
response to wounding (GO:0009611)	330	46	8.75	+	5.26	1.8e-18	1.53e-16
detection of biotic stimulus (GO:0009595)	36	5	0.95	+	5.24	0.00393	0.0402
regulation of endothelial cell proliferation (GO:0001936)	137	19	3.63	+	5.23	2.32e-08	8.06e-07
regulation of epithelial to mesenchymal transition (GO:0010717)	94	13	2.49	+	5.22	3.92e-06	9.47e-05
regulation of defense response (GO:0031347)	572	79	15.17	+	5.21	5.82e-31	1.37e-28
response to corticosteroid (GO:0031960)	87	12	2.31	+	5.2	9.42e-06	0.000214
positive regulation of cell migration (GO:0030335)	566	78	15.01	+	5.2	1.63e-30	3.68e-28
negative regulation of angiogenesis (GO:0016525)	109	15	2.89	+	5.19	7.58e-07	2.09e-05
negative regulation of ERK1 and ERK2 cascade (GO:0070373)	80	11	2.12	+	5.19	2.27e-05	0.000474
cellular response to cytokine stimulus (GO:0071345)	670	92	17.76	+	5.18	6.48e-36	2.22e-33
intrinsic apoptotic signaling pathway by p53 class mediator (GO:0072332)	51	7	1.35	+	5.18	0.000711	0.00978
positive regulation of biomineralization (GO:0110151)	51	7	1.35	+	5.18	0.000711	0.00977
regulation of immune effector process (GO:0002697)	394	54	10.45	+	5.17	3.31e-21	3.56e-19
blood vessel remodeling (GO:0001974)	44	6	1.17	+	5.14	0.00175	0.021
lymphocyte homeostasis (GO:0002260)	66	9	1.75	+	5.14	0.000133	0.00226
positive regulation of ERK1 and ERK2 cascade (GO:0070374)	220	30	5.83	+	5.14	2.95e-12	1.54e-10
glial cell migration (GO:0008347)	44	6	1.17	+	5.14	0.00175	0.021
regulation of T cell proliferation (GO:0042129)	176	24	4.67	+	5.14	4.51e-10	1.94e-08
negative regulation of response to biotic stimulus (GO:0002832)	103	14	2.73	+	5.13	2.01e-06	5.08e-05
regulation of leukocyte mediated immunity (GO:0002703)	273	37	7.24	+	5.11	9.64e-15	6.05e-13
negative regulation of immune system process (GO:0002683)	436	59	11.56	+	5.1	7.66e-23	9.74e-21
positive regulation of animal organ morphogenesis (GO:0110110)	37	5	0.98	+	5.1	0.00437	0.044
positive regulation of response to wounding (GO:1903036)	74	10	1.96	+	5.1	6.07e-05	0.00113
cell-cell fusion (GO:0140253)	37	5	0.98	+	5.1	0.00437	0.0439
syncytium formation by plasma membrane fusion (GO:0000768)	37	5	0.98	+	5.1	0.00437	0.0439
cortical actin cytoskeleton organization (GO:0030866)	37	5	0.98	+	5.1	0.00437	0.0439
pH reduction (GO:0045851)	37	5	0.98	+	5.1	0.00437	0.0438
positive regulation of neuron death (GO:1901216)	126	17	3.34	+	5.09	1.81e-07	5.46e-06
intrinsic apoptotic signaling pathway (GO:0097193)	156	21	4.14	+	5.08	6.82e-09	2.55e-07
positive regulation of mononuclear cell migration (GO:0071677)	67	9	1.78	+	5.07	0.000147	0.00248
positive regulation of NF-kappaB transcription factor activity (GO:0051092)	149	20	3.95	+	5.06	1.63e-08	5.83e-07
positive regulation of immune effector process (GO:0002699)	277	37	7.34	+	5.04	1.45e-14	8.92e-13
positive regulation of response to external stimulus (GO:0032103)	412	55	10.92	+	5.03	4.2e-21	4.39e-19
positive regulation of chemotaxis (GO:0050921)	150	20	3.98	+	5.03	1.8e-08	6.42e-07
skeletal muscle cell differentiation (GO:0035914)	60	8	1.59	+	5.03	0.000357	0.00544
regulation of ERK1 and ERK2 cascade (GO:0070372)	315	42	8.35	+	5.03	2.4e-16	1.75e-14
regulation of vascular permeability (GO:0043114)	45	6	1.19	+	5.03	0.00194	0.0228
regulation of smooth muscle cell migration (GO:0014910)	90	12	2.39	+	5.03	1.28e-05	0.000283
positive regulation of cell adhesion (GO:0045785)	443	59	11.75	+	5.02	1.57e-22	1.9e-20
positive regulation of cell motility (GO:2000147)	590	78	15.64	+	4.99	1.96e-29	4.13e-27
regulation of cytokine production (GO:0001817)	742	98	19.67	+	4.98	5.01e-37	2.2e-34
killing of cells of other organism (GO:0031640)	53	7	1.41	+	4.98	0.000873	0.0117
positive regulation of protein import into nucleus (GO:0042307)	53	7	1.41	+	4.98	0.000873	0.0117
cellular response to reactive oxygen species (GO:0034614)	106	14	2.81	+	4.98	2.73e-06	6.71e-05
positive regulation of response to biotic stimulus (GO:0002833)	159	21	4.22	+	4.98	9.22e-09	3.41e-07
regulation of wound healing (GO:0061041)	129	17	3.42	+	4.97	2.45e-07	7.15e-06
'de novo' protein folding (GO:0006458)	38	5	1.01	+	4.96	0.00484	0.0483
regulation of fatty acid transport (GO:2000191)	38	5	1.01	+	4.96	0.00484	0.0483
brown fat cell differentiation (GO:0050873)	38	5	1.01	+	4.96	0.00484	0.0482
'de novo' posttranslational protein folding (GO:0051084)	38	5	1.01	+	4.96	0.00484	0.0482
regulation of alpha-beta T cell proliferation (GO:0046640)	38	5	1.01	+	4.96	0.00484	0.0482
regulation of sprouting angiogenesis (GO:1903670)	38	5	1.01	+	4.96	0.00484	0.0481
wound healing (GO:0042060)	251	33	6.66	+	4.96	5.9e-13	3.26e-11
regulation of gliogenesis (GO:0014013)	122	16	3.23	+	4.95	5.84e-07	1.63e-05
negative regulation of myeloid cell differentiation (GO:0045638)	84	11	2.23	+	4.94	3.41e-05	0.000677
regulation of protein autophosphorylation (GO:0031952)	46	6	1.22	+	4.92	0.00215	0.025
regulation of defense response to virus by host (GO:0050691)	46	6	1.22	+	4.92	0.00215	0.025
positive regulation of B cell proliferation (GO:0030890)	46	6	1.22	+	4.92	0.00215	0.025
regulation of response to biotic stimulus (GO:0002831)	308	40	8.17	+	4.9	2.81e-15	1.87e-13
regulation of acute inflammatory response (GO:0002673)	54	7	1.43	+	4.89	0.000965	0.0127
negative regulation of cell-substrate adhesion (GO:0010812)	62	8	1.64	+	4.87	0.000436	0.00652
endoderm development (GO:0007492)	70	9	1.86	+	4.85	0.000198	0.00324
circadian regulation of gene expression (GO:0032922)	70	9	1.86	+	4.85	0.000198	0.00323
negative regulation of epithelial cell migration (GO:0010633)	70	9	1.86	+	4.85	0.000198	0.00323
positive regulation of locomotion (GO:0040017)	607	78	16.09	+	4.85	1.06e-28	2.05e-26
positive regulation of cellular component movement (GO:0051272)	607	78	16.09	+	4.85	1.06e-28	2.02e-26
negative regulation of apoptotic signaling pathway (GO:2001234)	234	30	6.2	+	4.84	1.19e-11	5.88e-10
cell-matrix adhesion (GO:0007160)	117	15	3.1	+	4.84	1.69e-06	4.35e-05
regulation of extrinsic apoptotic signaling pathway in absence of ligand (GO:2001239)	47	6	1.25	+	4.81	0.00237	0.027
maternal process involved in female pregnancy (GO:0060135)	47	6	1.25	+	4.81	0.00237	0.027
positive regulation of signaling receptor activity (GO:2000273)	47	6	1.25	+	4.81	0.00237	0.027
regulation of hormone metabolic process (GO:0032350)	47	6	1.25	+	4.81	0.00237	0.0269
negative regulation of coagulation (GO:0050819)	47	6	1.25	+	4.81	0.00237	0.0269
positive regulation of protein localization to nucleus (GO:1900182)	94	12	2.49	+	4.81	1.91e-05	0.000405
negative regulation of osteoblast differentiation (GO:0045668)	55	7	1.46	+	4.8	0.00106	0.0138
regulation of myoblast differentiation (GO:0045661)	63	8	1.67	+	4.79	0.000481	0.007
morphogenesis of a branching epithelium (GO:0061138)	197	25	5.22	+	4.79	7.58e-10	3.15e-08
response to lipid (GO:0033993)	639	81	16.94	+	4.78	1.96e-29	4.17e-27
formation of primary germ layer (GO:0001704)	95	12	2.52	+	4.76	2.1e-05	0.000442
negative regulation of inflammatory response (GO:0050728)	143	18	3.79	+	4.75	2.02e-07	6.01e-06
morphogenesis of a branching structure (GO:0001763)	207	26	5.49	+	4.74	4.23e-10	1.84e-08
response to amino acid starvation (GO:1990928)	48	6	1.27	+	4.71	0.00261	0.0292
endoplasmic reticulum unfolded protein response (GO:0030968)	56	7	1.48	+	4.71	0.00117	0.015
positive regulation of pathway-restricted SMAD protein phosphorylation (GO:0010862)	48	6	1.27	+	4.71	0.00261	0.0291
positive regulation of leukocyte mediated immunity (GO:0002705)	168	21	4.45	+	4.71	2.2e-08	7.67e-07
heart valve morphogenesis (GO:0003179)	48	6	1.27	+	4.71	0.00261	0.0291
regulation of innate immune response (GO:0045088)	193	24	5.12	+	4.69	2.39e-09	9.6e-08
regulation of T cell activation (GO:0050863)	322	40	8.54	+	4.69	1.07e-14	6.68e-13
tissue remodeling (GO:0048771)	113	14	3	+	4.67	5.36e-06	0.000128
positive regulation of epithelial cell proliferation (GO:0050679)	210	26	5.57	+	4.67	5.59e-10	2.37e-08
regulation of viral genome replication (GO:0045069)	81	10	2.15	+	4.66	0.00012	0.00211
positive regulation of peptidyl-tyrosine phosphorylation (GO:0050731)	195	24	5.17	+	4.64	2.87e-09	1.14e-07
negative regulation of calcium ion transport (GO:0051926)	65	8	1.72	+	4.64	0.000581	0.00824
endothelial cell migration (GO:0043542)	65	8	1.72	+	4.64	0.000581	0.00823
regulation of stress-activated protein kinase signaling cascade (GO:0070302)	187	23	4.96	+	4.64	6.21e-09	2.35e-07
negative regulation of carbohydrate metabolic process (GO:0045912)	57	7	1.51	+	4.63	0.00129	0.016
response to reactive oxygen species (GO:0000302)	155	19	4.11	+	4.62	1.36e-07	4.19e-06
negative regulation of intrinsic apoptotic signaling pathway (GO:2001243)	98	12	2.6	+	4.62	2.77e-05	0.000565
regulation of DNA-templated transcription, initiation (GO:2000142)	49	6	1.3	+	4.62	0.00287	0.0316
positive regulation of muscle contraction (GO:0045933)	49	6	1.3	+	4.62	0.00287	0.0316
regulation of peptidyl-tyrosine phosphorylation (GO:0050730)	262	32	6.95	+	4.61	7.79e-12	3.89e-10
branching morphogenesis of an epithelial tube (GO:0048754)	164	20	4.35	+	4.6	6.87e-08	2.24e-06
regulation of cell adhesion (GO:0030155)	739	90	19.59	+	4.59	1.56e-31	3.89e-29
MAPK cascade (GO:0000165)	148	18	3.92	+	4.59	3.21e-07	9.27e-06
cellular response to topologically incorrect protein (GO:0035967)	99	12	2.62	+	4.57	3.04e-05	0.000613
positive regulation of programmed cell death (GO:0043068)	604	73	16.01	+	4.56	2.09e-25	3.29e-23
positive regulation of DNA binding (GO:0043388)	58	7	1.54	+	4.55	0.00141	0.0175
response to interferon-beta (GO:0035456)	58	7	1.54	+	4.55	0.00141	0.0175
regulation of substrate adhesion-dependent cell spreading (GO:1900024)	58	7	1.54	+	4.55	0.00141	0.0175
negative regulation of defense response (GO:0031348)	224	27	5.94	+	4.55	4.46e-10	1.92e-08
positive regulation of phagocytosis (GO:0050766)	83	10	2.2	+	4.54	0.000144	0.00244
regulation of leukocyte apoptotic process (GO:2000106)	100	12	2.65	+	4.53	3.32e-05	0.000663
regulation of endocrine process (GO:0044060)	50	6	1.33	+	4.53	0.00314	0.0341
cellular response to heat (GO:0034605)	50	6	1.33	+	4.53	0.00314	0.0341
regulation of alcohol biosynthetic process (GO:1902930)	50	6	1.33	+	4.53	0.00314	0.0341
regulation of stress-activated MAPK cascade (GO:0032872)	184	22	4.88	+	4.51	2.11e-08	7.36e-07
positive regulation of actin filament bundle assembly (GO:0032233)	67	8	1.78	+	4.5	0.000697	0.00961
regulation of biological process involved in symbiotic interaction (GO:0043903)	84	10	2.23	+	4.49	0.000158	0.00266
activation of MAPK activity (GO:0000187)	118	14	3.13	+	4.47	8.42e-06	0.000194
positive regulation of protein import (GO:1904591)	59	7	1.56	+	4.47	0.00154	0.0187
positive regulation of anion transport (GO:1903793)	59	7	1.56	+	4.47	0.00154	0.0187
regulation of osteoclast differentiation (GO:0045670)	76	9	2.02	+	4.47	0.000346	0.00528
regulation of oxidoreductase activity (GO:0051341)	93	11	2.47	+	4.46	7.91e-05	0.00145
regulation of leukocyte mediated cytotoxicity (GO:0001910)	110	13	2.92	+	4.46	1.83e-05	0.00039
SMAD protein signal transduction (GO:0060395)	68	8	1.8	+	4.44	0.000761	0.0104
response to fungus (GO:0009620)	51	6	1.35	+	4.44	0.00344	0.0366
regulation of response to wounding (GO:1903034)	170	20	4.51	+	4.44	1.17e-07	3.67e-06
positive regulation of cell death (GO:0010942)	673	79	17.84	+	4.43	1.01e-26	1.74e-24
positive regulation of apoptotic process (GO:0043065)	588	69	15.59	+	4.43	2.23e-23	3.15e-21
embryonic placenta development (GO:0001892)	111	13	2.94	+	4.42	1.99e-05	0.000422
transmembrane receptor protein serine/threonine kinase signaling pathway (GO:0007178)	188	22	4.98	+	4.41	2.99e-08	1.03e-06
T cell activation (GO:0042110)	291	34	7.72	+	4.41	5.23e-12	2.68e-10
positive regulation of fat cell differentiation (GO:0045600)	69	8	1.83	+	4.37	0.000831	0.0112
leukocyte differentiation (GO:0002521)	397	46	10.53	+	4.37	1.08e-15	7.38e-14
gland morphogenesis (GO:0022612)	121	14	3.21	+	4.36	1.09e-05	0.000245
myeloid cell differentiation (GO:0030099)	251	29	6.66	+	4.36	2.49e-10	1.11e-08
liver development (GO:0001889)	104	12	2.76	+	4.35	4.71e-05	0.000914
response to steroid hormone (GO:0048545)	156	18	4.14	+	4.35	6.47e-07	1.79e-05
tissue regeneration (GO:0042246)	52	6	1.38	+	4.35	0.00375	0.039
negative regulation of cellular carbohydrate metabolic process (GO:0010677)	52	6	1.38	+	4.35	0.00375	0.039
establishment or maintenance of apical/basal cell polarity (GO:0035088)	52	6	1.38	+	4.35	0.00375	0.039
establishment or maintenance of bipolar cell polarity (GO:0061245)	52	6	1.38	+	4.35	0.00375	0.039
extracellular matrix organization (GO:0030198)	269	31	7.13	+	4.35	6.3e-11	2.99e-09
negative regulation of DNA-binding transcription factor activity (GO:0043433)	165	19	4.37	+	4.34	3.27e-07	9.42e-06
regulation of response to external stimulus (GO:0032101)	905	104	24	+	4.33	1.46e-34	4.34e-32
external encapsulating structure organization (GO:0045229)	270	31	7.16	+	4.33	6.86e-11	3.23e-09
extracellular structure organization (GO:0043062)	270	31	7.16	+	4.33	6.86e-11	3.22e-09
endochondral bone morphogenesis (GO:0060350)	61	7	1.62	+	4.33	0.00184	0.0217
regulation of DNA-binding transcription factor activity (GO:0051090)	419	48	11.11	+	4.32	3.74e-16	2.7e-14
response to topologically incorrect protein (GO:0035966)	131	15	3.47	+	4.32	5.99e-06	0.000142
regulation of cell migration (GO:0030334)	944	108	25.03	+	4.31	8.89e-36	2.98e-33
sensory perception of pain (GO:0019233)	105	12	2.78	+	4.31	5.13e-05	0.000989
cellular response to extracellular stimulus (GO:0031668)	210	24	5.57	+	4.31	1.07e-08	3.93e-07
regulation of T cell mediated immunity (GO:0002709)	105	12	2.78	+	4.31	5.13e-05	0.000988
regulation of cartilage development (GO:0061035)	70	8	1.86	+	4.31	0.000905	0.012
negative regulation of cysteine-type endopeptidase activity involved in apoptotic process (GO:0043154)	79	9	2.09	+	4.3	0.000449	0.00669
positive regulation of mononuclear cell proliferation (GO:0032946)	141	16	3.74	+	4.28	3.28e-06	7.99e-05
osteoblast differentiation (GO:0001649)	97	11	2.57	+	4.28	0.000111	0.00197
negative regulation of cell population proliferation (GO:0008285)	706	80	18.72	+	4.27	3.84e-26	6.31e-24
regulation of cellular respiration (GO:0043457)	53	6	1.41	+	4.27	0.00409	0.0414
regulation of cell-substrate adhesion (GO:0010810)	221	25	5.86	+	4.27	6.38e-09	2.41e-07
ossification (GO:0001503)	230	26	6.1	+	4.26	3.22e-09	1.28e-07
positive regulation of lipid localization (GO:1905954)	115	13	3.05	+	4.26	2.8e-05	0.00057
regulation of epithelial cell proliferation (GO:0050678)	372	42	9.86	+	4.26	4.41e-14	2.6e-12
positive regulation of smooth muscle cell migration (GO:0014911)	62	7	1.64	+	4.26	0.002	0.0234
actin cytoskeleton reorganization (GO:0031532)	71	8	1.88	+	4.25	0.000985	0.013
ribosomal large subunit biogenesis (GO:0042273)	71	8	1.88	+	4.25	0.000985	0.0129
cellular response to chemical stress (GO:0062197)	240	27	6.36	+	4.24	1.76e-09	7.15e-08
intracellular receptor signaling pathway (GO:0030522)	89	10	2.36	+	4.24	0.000243	0.00388
hepaticobiliary system development (GO:0061008)	107	12	2.84	+	4.23	6.06e-05	0.00113
regulation of apoptotic signaling pathway (GO:2001233)	393	44	10.42	+	4.22	1.41e-14	8.69e-13
blood vessel morphogenesis (GO:0048514)	440	49	11.67	+	4.2	5.03e-16	3.6e-14
mesoderm formation (GO:0001707)	63	7	1.67	+	4.19	0.00217	0.0252
cellular response to external stimulus (GO:0071496)	243	27	6.44	+	4.19	2.25e-09	9.07e-08
regulation of antigen receptor-mediated signaling pathway (GO:0050854)	63	7	1.67	+	4.19	0.00217	0.0252
mammary gland morphogenesis (GO:0060443)	54	6	1.43	+	4.19	0.00445	0.0446
leukocyte activation (GO:0045321)	558	62	14.8	+	4.19	5.54e-20	5.43e-18
positive regulation of leukocyte proliferation (GO:0070665)	153	17	4.06	+	4.19	2.11e-06	5.29e-05
positive regulation of epithelial cell differentiation (GO:0030858)	54	6	1.43	+	4.19	0.00445	0.0446
apical junction assembly (GO:0043297)	72	8	1.91	+	4.19	0.00107	0.0139
regulation of gene silencing (GO:0060968)	72	8	1.91	+	4.19	0.00107	0.0139
cell activation (GO:0001775)	641	71	17	+	4.18	1.02e-22	1.28e-20
angiogenesis (GO:0001525)	326	36	8.64	+	4.16	5.42e-12	2.77e-10
positive regulation of DNA-binding transcription factor activity (GO:0051091)	263	29	6.97	+	4.16	6.7e-10	2.82e-08
positive regulation of innate immune response (GO:0045089)	118	13	3.13	+	4.16	3.58e-05	0.00071
regulation of biomineral tissue development (GO:0070167)	100	11	2.65	+	4.15	0.000143	0.00243
regulation of vasoconstriction (GO:0019229)	82	9	2.17	+	4.14	0.000575	0.00817
positive regulation of protein-containing complex assembly (GO:0031334)	228	25	6.05	+	4.14	1.13e-08	4.13e-07
positive regulation of JUN kinase activity (GO:0043507)	73	8	1.94	+	4.13	0.00116	0.0149
positive regulation of nucleocytoplasmic transport (GO:0046824)	73	8	1.94	+	4.13	0.00116	0.0148
regulation of cell motility (GO:2000145)	995	109	26.38	+	4.13	1.41e-34	4.26e-32
positive regulation of T cell activation (GO:0050870)	201	22	5.33	+	4.13	8.78e-08	2.82e-06
response to osmotic stress (GO:0006970)	64	7	1.7	+	4.13	0.00236	0.0269
regulation of protein processing (GO:0070613)	64	7	1.7	+	4.13	0.00236	0.0269
chaperone-mediated protein folding (GO:0061077)	55	6	1.46	+	4.11	0.00483	0.0482
positive regulation of lipid transport (GO:0032370)	92	10	2.44	+	4.1	0.00031	0.00481
regulation of ATP metabolic process (GO:1903578)	92	10	2.44	+	4.1	0.00031	0.0048
regulation of DNA binding (GO:0051101)	120	13	3.18	+	4.09	4.2e-05	0.000823
positive regulation of lymphocyte proliferation (GO:0050671)	139	15	3.69	+	4.07	1.15e-05	0.000256
regulation of biomineralization (GO:0110149)	102	11	2.7	+	4.07	0.000167	0.00278
epithelial cell development (GO:0002064)	232	25	6.15	+	4.06	1.54e-08	5.56e-07
positive regulation of adaptive immune response (GO:0002821)	149	16	3.95	+	4.05	6.25e-06	0.000147
cell-substrate adhesion (GO:0031589)	177	19	4.69	+	4.05	8.66e-07	2.35e-05
positive regulation of leukocyte mediated cytotoxicity (GO:0001912)	84	9	2.23	+	4.04	0.000674	0.00941
regulation of anion transport (GO:0044070)	112	12	2.97	+	4.04	9.06e-05	0.00163
regulation of cell killing (GO:0031341)	131	14	3.47	+	4.03	2.47e-05	0.000511
regulation of endothelial cell migration (GO:0010594)	169	18	4.48	+	4.02	1.85e-06	4.74e-05
skeletal muscle tissue development (GO:0007519)	141	15	3.74	+	4.01	1.34e-05	0.000295
T cell differentiation (GO:0030217)	179	19	4.75	+	4	1.01e-06	2.7e-05
regulation of immunoglobulin production (GO:0002637)	85	9	2.25	+	3.99	0.000729	0.00999
negative regulation of protein kinase activity (GO:0006469)	208	22	5.52	+	3.99	1.52e-07	4.63e-06
cellular response to nutrient levels (GO:0031669)	180	19	4.77	+	3.98	1.09e-06	2.88e-05
regulation of locomotion (GO:0040012)	1045	110	27.71	+	3.97	1.73e-33	4.54e-31
regulation of steroid biosynthetic process (GO:0050810)	76	8	2.02	+	3.97	0.00147	0.0182
positive regulation of cell-substrate adhesion (GO:0010811)	133	14	3.53	+	3.97	2.88e-05	0.000583
fat cell differentiation (GO:0045444)	124	13	3.29	+	3.95	5.72e-05	0.00108
negative regulation of cysteine-type endopeptidase activity (GO:2000117)	86	9	2.28	+	3.95	0.000787	0.0107
cellular iron ion homeostasis (GO:0006879)	67	7	1.78	+	3.94	0.00299	0.0327
mesoderm morphogenesis (GO:0048332)	67	7	1.78	+	3.94	0.00299	0.0327
regulation of protein maturation (GO:1903317)	67	7	1.78	+	3.94	0.00299	0.0327
leukocyte proliferation (GO:0070661)	115	12	3.05	+	3.94	0.000114	0.00201
positive regulation of gene expression (GO:0010628)	1184	123	31.39	+	3.92	4.09e-37	1.84e-34
regulation of response to stress (GO:0080134)	1253	130	33.22	+	3.91	2.66e-39	1.4e-36
circadian rhythm (GO:0007623)	135	14	3.58	+	3.91	3.35e-05	0.000666
regulation of cellular component movement (GO:0051270)	1081	112	28.66	+	3.91	1.5e-33	4e-31
defense response (GO:0006952)	1449	150	38.42	+	3.9	9.6e-46	8.9e-43
regulation of phosphatase activity (GO:0010921)	87	9	2.31	+	3.9	0.000849	0.0114
cellular response to oxidative stress (GO:0034599)	203	21	5.38	+	3.9	4.05e-07	1.15e-05
cellular response to starvation (GO:0009267)	155	16	4.11	+	3.89	9.86e-06	0.000223
positive regulation of epithelial cell migration (GO:0010634)	155	16	4.11	+	3.89	9.86e-06	0.000223
vasculature development (GO:0001944)	572	59	15.17	+	3.89	1.15e-17	9.23e-16
activation of cysteine-type endopeptidase activity involved in apoptotic process (GO:0006919)	78	8	2.07	+	3.87	0.00171	0.0206
regulation of neural precursor cell proliferation (GO:2000177)	117	12	3.1	+	3.87	0.000132	0.00227
hemostasis (GO:0007599)	117	12	3.1	+	3.87	0.000132	0.00226
positive regulation of cell differentiation (GO:0045597)	938	96	24.87	+	3.86	2.91e-28	5.4e-26
vasculogenesis (GO:0001570)	88	9	2.33	+	3.86	0.000915	0.0121
response to starvation (GO:0042594)	176	18	4.67	+	3.86	3.14e-06	7.66e-05
response to growth factor (GO:0070848)	411	42	10.9	+	3.85	9.2e-13	4.92e-11
positive regulation of apoptotic signaling pathway (GO:2001235)	157	16	4.16	+	3.84	1.14e-05	0.000256
positive regulation of endothelial cell migration (GO:0010595)	108	11	2.86	+	3.84	0.000264	0.00416
regulation of epithelial cell migration (GO:0010632)	236	24	6.26	+	3.84	8.14e-08	2.63e-06
cellular response to leukemia inhibitory factor (GO:1990830)	128	13	3.39	+	3.83	7.71e-05	0.00141
positive regulation of MAPK cascade (GO:0043410)	522	53	13.84	+	3.83	1.05e-15	7.26e-14
cellular response to oxygen-containing compound (GO:1901701)	926	94	24.55	+	3.83	2.02e-27	3.62e-25
blood vessel development (GO:0001568)	542	55	14.37	+	3.83	2.99e-16	2.17e-14
regulation of smooth muscle contraction (GO:0006940)	69	7	1.83	+	3.83	0.00347	0.0369
regulation of epidermal growth factor receptor signaling pathway (GO:0042058)	69	7	1.83	+	3.83	0.00347	0.0369
regulation of viral life cycle (GO:1903900)	148	15	3.92	+	3.82	2.26e-05	0.000474
negative regulation of NF-kappaB transcription factor activity (GO:0032088)	79	8	2.09	+	3.82	0.00184	0.0218
positive regulation of protein binding (GO:0032092)	99	10	2.62	+	3.81	0.000528	0.00763
response to leukemia inhibitory factor (GO:1990823)	129	13	3.42	+	3.8	8.29e-05	0.0015
cellular response to growth factor stimulus (GO:0071363)	397	40	10.53	+	3.8	4.89e-12	2.52e-10
positive regulation of cell population proliferation (GO:0008284)	994	100	26.36	+	3.79	6.45e-29	1.29e-26
regulation of chemotaxis (GO:0050920)	229	23	6.07	+	3.79	1.86e-07	5.58e-06
positive regulation of multicellular organismal process (GO:0051240)	1595	160	42.29	+	3.78	1.85e-47	2.09e-44
negative regulation of protein phosphorylation (GO:0001933)	349	35	9.25	+	3.78	1.22e-10	5.6e-09
chondrocyte differentiation (GO:0002062)	70	7	1.86	+	3.77	0.00374	0.0389
negative regulation of wound healing (GO:0061045)	70	7	1.86	+	3.77	0.00374	0.0389
vascular process in circulatory system (GO:0003018)	220	22	5.83	+	3.77	3.67e-07	1.05e-05
regulation of organic acid transport (GO:0032890)	90	9	2.39	+	3.77	0.00106	0.0138
tissue migration (GO:0090130)	90	9	2.39	+	3.77	0.00106	0.0138
regulation of cell activation (GO:0050865)	790	79	20.95	+	3.77	1.13e-22	1.41e-20
lymphocyte activation (GO:0046649)	451	45	11.96	+	3.76	2.95e-13	1.67e-11
regulation of neuron apoptotic process (GO:0043523)	271	27	7.19	+	3.76	1.87e-08	6.64e-07
regulation of cell population proliferation (GO:0042127)	1691	168	44.84	+	3.75	1.43e-49	2.04e-46
regulation of leukocyte activation (GO:0002694)	745	74	19.75	+	3.75	4.16e-21	4.37e-19
negative regulation of response to external stimulus (GO:0032102)	383	38	10.16	+	3.74	2.57e-11	1.24e-09
mononuclear cell differentiation (GO:1903131)	333	33	8.83	+	3.74	5.52e-10	2.35e-08
regulation of glial cell differentiation (GO:0045685)	91	9	2.41	+	3.73	0.00114	0.0146
ureteric bud development (GO:0001657)	91	9	2.41	+	3.73	0.00114	0.0146
response to heat (GO:0009408)	91	9	2.41	+	3.73	0.00114	0.0146
regulation of receptor signaling pathway via JAK-STAT (GO:0046425)	91	9	2.41	+	3.73	0.00114	0.0146
negative regulation of phosphorylation (GO:0042326)	395	39	10.47	+	3.72	1.6e-11	7.82e-10
skeletal muscle organ development (GO:0060538)	152	15	4.03	+	3.72	3.01e-05	0.000608
regulation of cardiac muscle hypertrophy (GO:0010611)	71	7	1.88	+	3.72	0.00402	0.0411
regulation of immunoglobulin mediated immune response (GO:0002889)	71	7	1.88	+	3.72	0.00402	0.041
positive regulation of adaptive immune response based on somatic recombination of immune receptors built from immunoglobulin superfamily domains (GO:0002824)	142	14	3.77	+	3.72	5.56e-05	0.00105
regulation of B cell mediated immunity (GO:0002712)	71	7	1.88	+	3.72	0.00402	0.041
regulation of protein kinase B signaling (GO:0051896)	173	17	4.59	+	3.71	9.52e-06	0.000216
cellular response to organic substance (GO:0071310)	1833	180	48.6	+	3.7	6.9e-53	1.09e-49
negative regulation of multicellular organismal process (GO:0051241)	1090	107	28.9	+	3.7	3.64e-30	7.98e-28
regulation of MAPK cascade (GO:0043408)	714	70	18.93	+	3.7	1.04e-19	9.84e-18
mesonephric tubule development (GO:0072164)	92	9	2.44	+	3.69	0.00122	0.0156
mesonephric epithelium development (GO:0072163)	92	9	2.44	+	3.69	0.00122	0.0156
enzyme linked receptor protein signaling pathway (GO:0007167)	553	54	14.66	+	3.68	2.49e-15	1.67e-13
negative regulation of apoptotic process (GO:0043066)	922	90	24.45	+	3.68	3.89e-25	6.08e-23
regulation of lymphocyte mediated immunity (GO:0002706)	205	20	5.44	+	3.68	1.76e-06	4.51e-05
mononuclear cell proliferation (GO:0032943)	103	10	2.73	+	3.66	0.000702	0.00967
regulation of cysteine-type endopeptidase activity involved in apoptotic process (GO:0043281)	206	20	5.46	+	3.66	1.88e-06	4.78e-05
regulation of JNK cascade (GO:0046328)	134	13	3.55	+	3.66	0.000118	0.00207
regulation of programmed cell death (GO:0043067)	1507	146	39.96	+	3.65	2.73e-41	1.72e-38
cellular response to steroid hormone stimulus (GO:0071383)	93	9	2.47	+	3.65	0.00131	0.0163
positive regulation of MAP kinase activity (GO:0043406)	207	20	5.49	+	3.64	2.02e-06	5.08e-05
regulation of apoptotic process (GO:0042981)	1471	142	39	+	3.64	6.69e-40	3.77e-37
cell migration (GO:0016477)	891	86	23.62	+	3.64	1.02e-23	1.47e-21
negative regulation of programmed cell death (GO:0043069)	943	91	25	+	3.64	4.32e-25	6.62e-23
muscle organ development (GO:0007517)	280	27	7.42	+	3.64	3.49e-08	1.2e-06
regulation of tissue remodeling (GO:0034103)	83	8	2.2	+	3.64	0.00245	0.0275
regulation of bone mineralization (GO:0030500)	83	8	2.2	+	3.64	0.00245	0.0275
positive regulation of mRNA catabolic process (GO:0061014)	83	8	2.2	+	3.64	0.00245	0.0275
regulation of viral process (GO:0050792)	167	16	4.43	+	3.61	2.31e-05	0.000481
regulation of MAP kinase activity (GO:0043405)	282	27	7.48	+	3.61	4e-08	1.36e-06
positive regulation of neuron differentiation (GO:0045666)	115	11	3.05	+	3.61	0.000433	0.0065
positive regulation of protein kinase B signaling (GO:0051897)	115	11	3.05	+	3.61	0.000433	0.00649
coagulation (GO:0050817)	115	11	3.05	+	3.61	0.000433	0.00649
blood coagulation (GO:0007596)	115	11	3.05	+	3.61	0.000433	0.00648
cell-cell junction organization (GO:0045216)	178	17	4.72	+	3.6	1.34e-05	0.000295
connective tissue development (GO:0061448)	220	21	5.83	+	3.6	1.34e-06	3.51e-05
negative regulation of kinase activity (GO:0033673)	231	22	6.12	+	3.59	7.83e-07	2.15e-05
response to biotic stimulus (GO:0009607)	1482	141	39.29	+	3.59	6.05e-39	2.98e-36
regulation of cell morphogenesis (GO:0022604)	326	31	8.64	+	3.59	4.57e-09	1.76e-07
cellular response to organic cyclic compound (GO:0071407)	379	36	10.05	+	3.58	2.62e-10	1.17e-08
tube morphogenesis (GO:0035239)	738	70	19.57	+	3.58	5.38e-19	4.74e-17
regulation of cysteine-type endopeptidase activity (GO:2000116)	232	22	6.15	+	3.58	8.37e-07	2.27e-05
mesonephros development (GO:0001823)	95	9	2.52	+	3.57	0.0015	0.0184
negative regulation of transferase activity (GO:0051348)	264	25	7	+	3.57	1.54e-07	4.7e-06
regulation of ERBB signaling pathway (GO:1901184)	74	7	1.96	+	3.57	0.00495	0.0492
regulation of defense response to virus (GO:0050688)	74	7	1.96	+	3.57	0.00495	0.0491
negative regulation of autophagy (GO:0010507)	74	7	1.96	+	3.57	0.00495	0.0491
regulation of muscle hypertrophy (GO:0014743)	74	7	1.96	+	3.57	0.00495	0.0491
positive regulation of cysteine-type endopeptidase activity involved in apoptotic process (GO:0043280)	127	12	3.37	+	3.56	0.000267	0.0042
activation of protein kinase activity (GO:0032147)	233	22	6.18	+	3.56	8.94e-07	2.41e-05
response to other organism (GO:0051707)	1444	136	38.29	+	3.55	5.05e-37	2.15e-34
negative regulation of cell death (GO:0060548)	1062	100	28.16	+	3.55	7.7e-27	1.33e-24
epithelial cell migration (GO:0010631)	85	8	2.25	+	3.55	0.00281	0.0311
regulation of cell death (GO:0010941)	1669	157	44.25	+	3.55	3.2e-43	2.4e-40
response to external biotic stimulus (GO:0043207)	1446	136	38.34	+	3.55	5.79e-37	2.4e-34
regulation of protein localization to plasma membrane (GO:1903076)	117	11	3.1	+	3.55	0.000495	0.00718
positive regulation of cell killing (GO:0031343)	96	9	2.55	+	3.54	0.0016	0.0194
blood vessel diameter maintenance (GO:0097746)	160	15	4.24	+	3.54	5.19e-05	0.000998
negative regulation of small molecule metabolic process (GO:0062014)	96	9	2.55	+	3.54	0.0016	0.0194
regulation of tube diameter (GO:0035296)	160	15	4.24	+	3.54	5.19e-05	0.000996
gastrulation (GO:0007369)	150	14	3.98	+	3.52	9.56e-05	0.00171
defense response to Gram-positive bacterium (GO:0050830)	150	14	3.98	+	3.52	9.56e-05	0.00171
biological process involved in interspecies interaction between organisms (GO:0044419)	1554	145	41.2	+	3.52	3.03e-39	1.54e-36
regulation of tube size (GO:0035150)	161	15	4.27	+	3.51	5.54e-05	0.00105
regulation of lymphocyte activation (GO:0051249)	634	59	16.81	+	3.51	8.64e-16	6.05e-14
placenta development (GO:0001890)	172	16	4.56	+	3.51	3.21e-05	0.000644
columnar/cuboidal epithelial cell differentiation (GO:0002065)	86	8	2.28	+	3.51	0.003	0.0328
regulation of multicellular organismal development (GO:2000026)	1454	135	38.55	+	3.5	4.02e-36	1.41e-33
regulation of receptor signaling pathway via STAT (GO:1904892)	97	9	2.57	+	3.5	0.00171	0.0206
mammary gland development (GO:0030879)	151	14	4	+	3.5	0.000102	0.00181
cell-cell adhesion (GO:0098609)	410	38	10.87	+	3.5	1.58e-10	7.2e-09
negative regulation of gene expression (GO:0010629)	919	85	24.37	+	3.49	2.55e-22	3.02e-20
transmembrane receptor protein tyrosine kinase signaling pathway (GO:0007169)	357	33	9.47	+	3.49	2.77e-09	1.11e-07
regulation of neuron death (GO:1901214)	379	35	10.05	+	3.48	9.3e-10	3.83e-08
positive regulation of binding (GO:0051099)	195	18	5.17	+	3.48	1.16e-05	0.000258
muscle structure development (GO:0061061)	499	46	13.23	+	3.48	2.06e-12	1.09e-10
response to bacterium (GO:0009617)	879	81	23.31	+	3.48	3.45e-21	3.68e-19
negative regulation of phosphorus metabolic process (GO:0010563)	456	42	12.09	+	3.47	2e-11	9.74e-10
negative regulation of phosphate metabolic process (GO:0045936)	456	42	12.09	+	3.47	2e-11	9.71e-10
transcription by RNA polymerase II (GO:0006366)	163	15	4.32	+	3.47	6.3e-05	0.00117
epithelium migration (GO:0090132)	87	8	2.31	+	3.47	0.00321	0.0342
positive regulation of intracellular transport (GO:0032388)	185	17	4.91	+	3.47	2.12e-05	0.000447
regulation of muscle adaptation (GO:0043502)	98	9	2.6	+	3.46	0.00183	0.0217
negative regulation of secretion (GO:0051048)	207	19	5.49	+	3.46	7.16e-06	0.000167
positive regulation of immune system process (GO:0002684)	1047	96	27.76	+	3.46	5.85e-25	8.86e-23
regulation of immune system process (GO:0002682)	1522	139	40.36	+	3.44	1.5e-36	5.91e-34
regulation of lipid biosynthetic process (GO:0046890)	187	17	4.96	+	3.43	2.41e-05	0.000502
negative regulation of neuron death (GO:1901215)	253	23	6.71	+	3.43	9.28e-07	2.49e-05
cartilage development (GO:0051216)	165	15	4.37	+	3.43	7.16e-05	0.00132
positive regulation of protein localization to membrane (GO:1905477)	110	10	2.92	+	3.43	0.00112	0.0144
positive regulation of lipid biosynthetic process (GO:0046889)	99	9	2.62	+	3.43	0.00195	0.0229
negative regulation of secretion by cell (GO:1903531)	176	16	4.67	+	3.43	4.15e-05	0.000814
lymphocyte differentiation (GO:0030098)	297	27	7.87	+	3.43	1.06e-07	3.36e-06
positive regulation of developmental process (GO:0051094)	1431	130	37.94	+	3.43	8.31e-34	2.3e-31
regulation of anatomical structure morphogenesis (GO:0022603)	971	88	25.75	+	3.42	1.48e-22	1.83e-20
defense response to other organism (GO:0098542)	1082	98	28.69	+	3.42	4.07e-25	6.29e-23
cellular response to chemical stimulus (GO:0070887)	2409	218	63.87	+	3.41	3.67e-60	2.9e-56
positive regulation of endopeptidase activity (GO:0010950)	166	15	4.4	+	3.41	7.63e-05	0.0014
regulation of ossification (GO:0030278)	133	12	3.53	+	3.4	0.000394	0.00593
regulation of cellular response to stress (GO:0080135)	643	58	17.05	+	3.4	5.45e-15	3.55e-13
positive regulation of T cell proliferation (GO:0042102)	100	9	2.65	+	3.39	0.00208	0.0243
cell killing (GO:0001906)	89	8	2.36	+	3.39	0.00365	0.0381
regulation of JUN kinase activity (GO:0043506)	89	8	2.36	+	3.39	0.00365	0.0381
negative regulation of MAPK cascade (GO:0043409)	178	16	4.72	+	3.39	4.71e-05	0.000914
regulation of glucose transmembrane transport (GO:0010827)	89	8	2.36	+	3.39	0.00365	0.0381
kidney morphogenesis (GO:0060993)	89	8	2.36	+	3.39	0.00365	0.038
regulation of cell differentiation (GO:0045595)	1592	143	42.21	+	3.39	6.08e-37	2.46e-34
positive regulation of cysteine-type endopeptidase activity (GO:2001056)	145	13	3.84	+	3.38	0.000242	0.00388
cell-cell junction assembly (GO:0007043)	123	11	3.26	+	3.37	0.000729	0.01
regulation of fat cell differentiation (GO:0045598)	146	13	3.87	+	3.36	0.000258	0.0041
ameboidal-type cell migration (GO:0001667)	191	17	5.06	+	3.36	3.09e-05	0.000622
hemopoiesis (GO:0030097)	686	61	18.19	+	3.35	1.87e-15	1.26e-13
biological process involved in interaction with symbiont (GO:0051702)	90	8	2.39	+	3.35	0.00388	0.0399
stem cell development (GO:0048864)	90	8	2.39	+	3.35	0.00388	0.0398
iron ion homeostasis (GO:0055072)	90	8	2.39	+	3.35	0.00388	0.0398
apoptotic process (GO:0006915)	811	72	21.5	+	3.35	4.53e-18	3.74e-16
response to organic cyclic compound (GO:0014070)	632	56	16.76	+	3.34	3.31e-14	1.97e-12
positive regulation of protein serine/threonine kinase activity (GO:0071902)	271	24	7.19	+	3.34	8.31e-07	2.26e-05
response to toxic substance (GO:0009636)	113	10	3	+	3.34	0.00135	0.0168
cell death (GO:0008219)	893	79	23.68	+	3.34	1.08e-19	1.01e-17
regulation of protein localization to nucleus (GO:1900180)	147	13	3.9	+	3.34	0.000274	0.0043
negative regulation of cell migration (GO:0030336)	283	25	7.5	+	3.33	5.14e-07	1.45e-05
lymphocyte proliferation (GO:0046651)	102	9	2.7	+	3.33	0.00236	0.0269
negative regulation of protein modification by small protein conjugation or removal (GO:1903321)	91	8	2.41	+	3.32	0.00413	0.0418
negative regulation of developmental process (GO:0051093)	956	84	25.35	+	3.31	9.54e-21	9.64e-19
response to oxygen-containing compound (GO:1901700)	1322	116	35.05	+	3.31	9.7e-29	1.89e-26
muscle tissue development (GO:0060537)	342	30	9.07	+	3.31	4.33e-08	1.46e-06
response to hypoxia (GO:0001666)	194	17	5.14	+	3.3	3.71e-05	0.000734
innate immune response (GO:0045087)	846	74	22.43	+	3.3	3.17e-18	2.65e-16
regulation of protein-containing complex assembly (GO:0043254)	446	39	11.83	+	3.3	4.31e-10	1.87e-08
negative regulation of neuron apoptotic process (GO:0043524)	183	16	4.85	+	3.3	6.39e-05	0.00119
positive regulation of endocytosis (GO:0045807)	126	11	3.34	+	3.29	0.000876	0.0117
response to mechanical stimulus (GO:0009612)	149	13	3.95	+	3.29	0.000309	0.00481
response to organic substance (GO:0010033)	2545	222	67.48	+	3.29	8.03e-59	3.16e-55
regulation of intrinsic apoptotic signaling pathway (GO:2001242)	172	15	4.56	+	3.29	0.00011	0.00195
response to oxygen levels (GO:0070482)	218	19	5.78	+	3.29	1.41e-05	0.000309
positive regulation of intracellular signal transduction (GO:1902533)	977	85	25.9	+	3.28	9.75e-21	9.79e-19
regulation of mRNA catabolic process (GO:0061013)	161	14	4.27	+	3.28	0.00019	0.00311
regulation of cellular ketone metabolic process (GO:0010565)	138	12	3.66	+	3.28	0.000536	0.00774
regulation of protein binding (GO:0043393)	219	19	5.81	+	3.27	1.5e-05	0.000325
regulation of lipid localization (GO:1905952)	173	15	4.59	+	3.27	0.000117	0.00205
striated muscle tissue development (GO:0014706)	323	28	8.56	+	3.27	1.53e-07	4.68e-06
positive regulation of cytoskeleton organization (GO:0051495)	208	18	5.52	+	3.26	2.57e-05	0.000531
mesenchymal cell differentiation (GO:0048762)	162	14	4.3	+	3.26	0.000202	0.00328
positive regulation of cellular protein localization (GO:1903829)	278	24	7.37	+	3.26	1.26e-06	3.32e-05
positive regulation of protein modification by small protein conjugation or removal (GO:1903322)	139	12	3.69	+	3.26	0.000569	0.00814
positive regulation of cell activation (GO:0050867)	545	47	14.45	+	3.25	1.02e-11	5.03e-10
regulation of endopeptidase activity (GO:0052548)	348	30	9.23	+	3.25	6.18e-08	2.04e-06
positive regulation of protein ubiquitination (GO:0031398)	116	10	3.08	+	3.25	0.00162	0.0195
hematopoietic or lymphoid organ development (GO:0048534)	744	64	19.73	+	3.24	1.54e-15	1.04e-13
response to endogenous stimulus (GO:0009719)	1093	94	28.98	+	3.24	1.34e-22	1.66e-20
epithelial cell differentiation (GO:0030855)	512	44	13.58	+	3.24	5.31e-11	2.53e-09
localization of cell (GO:0051674)	1037	89	27.5	+	3.24	2.42e-21	2.71e-19
cell motility (GO:0048870)	1037	89	27.5	+	3.24	2.42e-21	2.69e-19
positive regulation of peptidase activity (GO:0010952)	175	15	4.64	+	3.23	0.000131	0.00225
mesenchyme development (GO:0060485)	222	19	5.89	+	3.23	1.78e-05	0.000382
positive regulation of cell development (GO:0010720)	363	31	9.62	+	3.22	4.53e-08	1.53e-06
cellular response to metal ion (GO:0071248)	164	14	4.35	+	3.22	0.000227	0.00366
regulation of protein serine/threonine kinase activity (GO:0071900)	422	36	11.19	+	3.22	3.77e-09	1.48e-07
negative regulation of cellular component movement (GO:0051271)	305	26	8.09	+	3.22	5.72e-07	1.6e-05
response to inorganic substance (GO:0010035)	435	37	11.53	+	3.21	2.45e-09	9.83e-08
negative regulation of response to stimulus (GO:0048585)	1623	138	43.03	+	3.21	3.35e-33	8.67e-31
antigen processing and presentation (GO:0019882)	106	9	2.81	+	3.2	0.003	0.0328
Notch signaling pathway (GO:0007219)	118	10	3.13	+	3.2	0.00182	0.0216
immune system development (GO:0002520)	779	66	20.65	+	3.2	1.06e-15	7.28e-14
negative regulation of protein modification process (GO:0031400)	520	44	13.79	+	3.19	8.42e-11	3.92e-09
response to decreased oxygen levels (GO:0036293)	201	17	5.33	+	3.19	5.59e-05	0.00105
regulation of lipid transport (GO:0032368)	142	12	3.77	+	3.19	0.000678	0.00945
cardiac chamber morphogenesis (GO:0003206)	142	12	3.77	+	3.19	0.000678	0.00944
negative regulation of cell motility (GO:2000146)	296	25	7.85	+	3.19	1.1e-06	2.9e-05
programmed cell death (GO:0012501)	854	72	22.64	+	3.18	5.86e-17	4.44e-15
positive regulation of supramolecular fiber organization (GO:1902905)	190	16	5.04	+	3.18	9.61e-05	0.00172
monovalent inorganic cation homeostasis (GO:0055067)	143	12	3.79	+	3.16	0.000718	0.00986
regulation of body fluid levels (GO:0050878)	346	29	9.17	+	3.16	1.78e-07	5.39e-06
biological process involved in symbiotic interaction (GO:0044403)	179	15	4.75	+	3.16	0.000166	0.00277
positive regulation of intracellular protein transport (GO:0090316)	144	12	3.82	+	3.14	0.00076	0.0104
B cell differentiation (GO:0030183)	132	11	3.5	+	3.14	0.00124	0.0158
circulatory system development (GO:0072359)	928	77	24.61	+	3.13	9.86e-18	8.01e-16
negative regulation of intracellular signal transduction (GO:1902532)	519	43	13.76	+	3.12	2.56e-10	1.14e-08
positive regulation of lipid metabolic process (GO:0045834)	169	14	4.48	+	3.12	0.000302	0.00469
response to temperature stimulus (GO:0009266)	157	13	4.16	+	3.12	0.000492	0.00715
negative regulation of epithelial cell proliferation (GO:0050680)	145	12	3.84	+	3.12	0.000804	0.0108
regulation of dephosphorylation (GO:0035303)	133	11	3.53	+	3.12	0.00132	0.0164
regulation of protein modification by small protein conjugation or removal (GO:1903320)	242	20	6.42	+	3.12	1.73e-05	0.000373
response to oxidative stress (GO:0006979)	339	28	8.99	+	3.12	3.82e-07	1.09e-05
regulation of steroid metabolic process (GO:0019218)	109	9	2.89	+	3.11	0.00356	0.0376
regulation of actin filament-based process (GO:0032970)	413	34	10.95	+	3.1	2.32e-08	8.06e-07
tissue development (GO:0009888)	1654	136	43.85	+	3.1	2.72e-31	6.5e-29
negative regulation of signal transduction (GO:0009968)	1229	101	32.59	+	3.1	6.32e-23	8.1e-21
negative regulation of molecular function (GO:0044092)	1011	83	26.81	+	3.1	8.05e-19	6.97e-17
regulation of protein kinase activity (GO:0045859)	670	55	17.76	+	3.1	9.89e-13	5.27e-11
regulation of muscle system process (GO:0090257)	244	20	6.47	+	3.09	1.93e-05	0.000411
cellular response to peptide (GO:1901653)	232	19	6.15	+	3.09	3.14e-05	0.000631
regulation of binding (GO:0051098)	391	32	10.37	+	3.09	6.84e-08	2.24e-06
mesoderm development (GO:0007498)	110	9	2.92	+	3.09	0.00377	0.0391
negative regulation of cell differentiation (GO:0045596)	685	56	18.16	+	3.08	7.08e-13	3.86e-11
gliogenesis (GO:0042063)	245	20	6.5	+	3.08	2.04e-05	0.000431
immune response (GO:0006955)	1691	138	44.84	+	3.08	1.8e-31	4.36e-29
regulation of immune response (GO:0050776)	932	76	24.71	+	3.08	4.03e-17	3.1e-15
epithelial tube morphogenesis (GO:0060562)	368	30	9.76	+	3.07	1.9e-07	5.71e-06
tube development (GO:0035295)	958	78	25.4	+	3.07	1.6e-17	1.27e-15
regulation of multicellular organismal process (GO:0051239)	2813	229	74.59	+	3.07	5.89e-56	1.33e-52
regulation of cell-matrix adhesion (GO:0001952)	123	10	3.26	+	3.07	0.00242	0.0274
response to extracellular stimulus (GO:0009991)	369	30	9.78	+	3.07	2.01e-07	6e-06
gland development (GO:0048732)	431	35	11.43	+	3.06	1.98e-08	6.98e-07
regulation of cell development (GO:0060284)	579	47	15.35	+	3.06	6.88e-11	3.22e-09
positive regulation of leukocyte activation (GO:0002696)	530	43	14.05	+	3.06	4.67e-10	1.99e-08
receptor-mediated endocytosis (GO:0006898)	148	12	3.92	+	3.06	0.000949	0.0125
regulation of protein phosphorylation (GO:0001932)	1173	95	31.1	+	3.05	3.86e-21	4.08e-19
positive regulation of proteolysis (GO:0045862)	347	28	9.2	+	3.04	5.89e-07	1.64e-05
morphogenesis of an epithelium (GO:0002009)	521	42	13.81	+	3.04	8.95e-10	3.71e-08
actin filament organization (GO:0007015)	261	21	6.92	+	3.03	1.56e-05	0.000337
regulation of actin filament bundle assembly (GO:0032231)	112	9	2.97	+	3.03	0.00421	0.0424
positive regulation of transcription by RNA polymerase II (GO:0045944)	1209	97	32.06	+	3.03	2.56e-21	2.82e-19
negative regulation of catalytic activity (GO:0043086)	661	53	17.53	+	3.02	6.03e-12	3.05e-10
cell population proliferation (GO:0008283)	550	44	14.58	+	3.02	4.38e-10	1.89e-08
anatomical structure formation involved in morphogenesis (GO:0048646)	951	76	25.22	+	3.01	1.13e-16	8.4e-15
response to stress (GO:0006950)	3231	257	85.67	+	3	1.11e-62	1.75e-58
regulation of phosphorylation (GO:0042325)	1310	104	34.73	+	2.99	1.49e-22	1.82e-20
hexose metabolic process (GO:0019318)	126	10	3.34	+	2.99	0.00284	0.0314
plasma membrane organization (GO:0007009)	126	10	3.34	+	2.99	0.00284	0.0314
cellular response to inorganic substance (GO:0071241)	189	15	5.01	+	2.99	0.000286	0.00447
positive regulation of protein phosphorylation (GO:0001934)	807	64	21.4	+	2.99	5.13e-14	3.01e-12
chemotaxis (GO:0006935)	492	39	13.05	+	2.99	5.61e-09	2.14e-07
regulation of actin cytoskeleton organization (GO:0032956)	366	29	9.7	+	2.99	5.26e-07	1.47e-05
negative regulation of cell communication (GO:0010648)	1351	107	35.82	+	2.99	3.82e-23	5.11e-21
negative regulation of signaling (GO:0023057)	1355	107	35.93	+	2.98	4.73e-23	6.17e-21
regulation of metal ion transport (GO:0010959)	292	23	7.74	+	2.97	8.58e-06	0.000196
response to ionizing radiation (GO:0010212)	127	10	3.37	+	2.97	0.003	0.0328
positive regulation of hydrolase activity (GO:0051345)	508	40	13.47	+	2.97	4.24e-09	1.64e-07
negative regulation of endopeptidase activity (GO:0010951)	178	14	4.72	+	2.97	0.000491	0.00714
negative regulation of locomotion (GO:0040013)	331	26	8.78	+	2.96	2.36e-06	5.87e-05
positive regulation of protein kinase activity (GO:0045860)	433	34	11.48	+	2.96	6.71e-08	2.21e-06
taxis (GO:0042330)	497	39	13.18	+	2.96	7.27e-09	2.72e-07
positive regulation of small molecule metabolic process (GO:0062013)	153	12	4.06	+	2.96	0.00124	0.0158
negative regulation of binding (GO:0051100)	166	13	4.4	+	2.95	0.0008	0.0109
response to metal ion (GO:0010038)	281	22	7.45	+	2.95	1.46e-05	0.00032
regulation of calcium ion transport (GO:0051924)	281	22	7.45	+	2.95	1.46e-05	0.00032
negative regulation of protein metabolic process (GO:0051248)	1035	81	27.44	+	2.95	3.03e-17	2.35e-15
regulation of peptidase activity (GO:0052547)	423	33	11.22	+	2.94	1.21e-07	3.77e-06
immune system process (GO:0002376)	2516	195	66.71	+	2.92	3.34e-43	2.4e-40
regulation of protein ubiquitination (GO:0031396)	207	16	5.49	+	2.92	0.00024	0.00385
negative regulation of cellular protein metabolic process (GO:0032269)	971	75	25.75	+	2.91	1e-15	7e-14
response to external stimulus (GO:0009605)	2384	184	63.21	+	2.91	3.75e-40	2.19e-37
epithelium development (GO:0060429)	1050	81	27.84	+	2.91	6.56e-17	4.95e-15
response to hormone (GO:0009725)	571	44	15.14	+	2.91	1.29e-09	5.26e-08
positive regulation of protein catabolic process (GO:0045732)	221	17	5.86	+	2.9	0.000163	0.00274
reproductive structure development (GO:0048608)	455	35	12.06	+	2.9	6.87e-08	2.24e-06
regulation of protein localization to cell periphery (GO:1904375)	143	11	3.79	+	2.9	0.00225	0.0257
regulation of signaling receptor activity (GO:0010469)	143	11	3.79	+	2.9	0.00225	0.0257
hematopoietic progenitor cell differentiation (GO:0002244)	130	10	3.45	+	2.9	0.0035	0.0372
positive regulation of transferase activity (GO:0051347)	586	45	15.54	+	2.9	9.2e-10	3.8e-08
positive regulation of phosphorylation (GO:0042327)	886	68	23.49	+	2.89	3.35e-14	1.99e-12
cellular response to endogenous stimulus (GO:0071495)	888	68	23.54	+	2.89	3.7e-14	2.19e-12
regulation of developmental process (GO:0050793)	2534	194	67.19	+	2.89	3.28e-42	2.15e-39
bone development (GO:0060348)	209	16	5.54	+	2.89	0.000265	0.00417
tissue morphogenesis (GO:0048729)	627	48	16.62	+	2.89	2.72e-10	1.2e-08
regulation of muscle contraction (GO:0006937)	157	12	4.16	+	2.88	0.00152	0.0186
positive regulation of cellular protein catabolic process (GO:1903364)	144	11	3.82	+	2.88	0.00236	0.0269
urogenital system development (GO:0001655)	354	27	9.39	+	2.88	2.53e-06	6.26e-05
reproductive system development (GO:0061458)	459	35	12.17	+	2.88	8.37e-08	2.7e-06
positive regulation of catalytic activity (GO:0043085)	1090	83	28.9	+	2.87	5.24e-17	3.99e-15
negative regulation of ion transport (GO:0043271)	171	13	4.53	+	2.87	0.00103	0.0134
positive regulation of phosphorus metabolic process (GO:0010562)	961	73	25.48	+	2.86	5.63e-15	3.64e-13
positive regulation of phosphate metabolic process (GO:0045937)	961	73	25.48	+	2.86	5.63e-15	3.62e-13
cell surface receptor signaling pathway (GO:0007166)	1910	145	50.64	+	2.86	4.73e-30	1.02e-27
regulation of cold-induced thermogenesis (GO:0120161)	145	11	3.84	+	2.86	0.00249	0.0278
positive regulation of lymphocyte mediated immunity (GO:0002708)	145	11	3.84	+	2.86	0.00249	0.0278
biological adhesion (GO:0022610)	858	65	22.75	+	2.86	2.26e-13	1.29e-11
cellular response to peptide hormone stimulus (GO:0071375)	185	14	4.91	+	2.85	0.0007	0.00964
regulation of phosphate metabolic process (GO:0019220)	1454	110	38.55	+	2.85	2.45e-22	2.93e-20
positive regulation of cellular catabolic process (GO:0031331)	423	32	11.22	+	2.85	3.56e-07	1.02e-05
regulation of phosphorus metabolic process (GO:0051174)	1455	110	38.58	+	2.85	2.58e-22	3.03e-20
regulation of calcium ion transmembrane transport (GO:1903169)	172	13	4.56	+	2.85	0.00108	0.014
regulation of actin filament organization (GO:0110053)	278	21	7.37	+	2.85	3.72e-05	0.000734
positive regulation of protein modification process (GO:0031401)	1048	79	27.79	+	2.84	5.53e-16	3.93e-14
locomotion (GO:0040011)	1247	94	33.06	+	2.84	5.9e-19	5.17e-17
regulation of protein localization to membrane (GO:1905475)	199	15	5.28	+	2.84	0.000475	0.00698
positive regulation of signal transduction (GO:0009967)	1527	115	40.49	+	2.84	3.11e-23	4.26e-21
regulation of intracellular signal transduction (GO:1902531)	1594	120	42.26	+	2.84	2.85e-24	4.24e-22
negative regulation of transcription by RNA polymerase II (GO:0000122)	904	68	23.97	+	2.84	8.18e-14	4.76e-12
male gonad development (GO:0008584)	133	10	3.53	+	2.84	0.00407	0.0413
cellular response to abiotic stimulus (GO:0071214)	253	19	6.71	+	2.83	9.25e-05	0.00166
cellular response to environmental stimulus (GO:0104004)	253	19	6.71	+	2.83	9.25e-05	0.00166
negative regulation of transport (GO:0051051)	495	37	13.12	+	2.82	5.71e-08	1.9e-06
positive regulation of molecular function (GO:0044093)	1499	112	39.75	+	2.82	2.37e-22	2.85e-20
positive regulation of secretion by cell (GO:1903532)	348	26	9.23	+	2.82	5.48e-06	0.00013
development of primary male sexual characteristics (GO:0046546)	134	10	3.55	+	2.81	0.00428	0.0431
modulation of process of other organism (GO:0035821)	148	11	3.92	+	2.8	0.00288	0.0317
regulation of B cell activation (GO:0050864)	323	24	8.56	+	2.8	1.36e-05	0.000299
cell adhesion (GO:0007155)	848	63	22.48	+	2.8	1.21e-12	6.44e-11
establishment or maintenance of cell polarity (GO:0007163)	202	15	5.36	+	2.8	0.00055	0.00792
muscle cell differentiation (GO:0042692)	283	21	7.5	+	2.8	4.73e-05	0.000916
response to nutrient levels (GO:0031667)	337	25	8.94	+	2.8	9.28e-06	0.000211
response to chemical (GO:0042221)	3492	259	92.59	+	2.8	1.74e-57	5.48e-54
B cell activation (GO:0042113)	189	14	5.01	+	2.79	0.00085	0.0114
regulation of kinase activity (GO:0043549)	770	57	20.42	+	2.79	1.78e-11	8.69e-10
cellular response to organonitrogen compound (GO:0071417)	446	33	11.83	+	2.79	3.73e-07	1.07e-05
actin filament-based process (GO:0030029)	582	43	15.43	+	2.79	6.43e-09	2.42e-07
immune effector process (GO:0002252)	515	38	13.65	+	2.78	5.16e-08	1.73e-06
regulation of transferase activity (GO:0051338)	881	65	23.36	+	2.78	6.88e-13	3.76e-11
negative regulation of peptidase activity (GO:0010466)	244	18	6.47	+	2.78	0.000173	0.00287
positive regulation of neuron projection development (GO:0010976)	217	16	5.75	+	2.78	0.000392	0.0059
regulation of RNA stability (GO:0043487)	163	12	4.32	+	2.78	0.00204	0.0238
negative regulation of transmembrane transport (GO:0034763)	136	10	3.61	+	2.77	0.00472	0.0472
response to endoplasmic reticulum stress (GO:0034976)	218	16	5.78	+	2.77	0.000411	0.00617
kidney development (GO:0001822)	300	22	7.95	+	2.77	3.71e-05	0.000734
regulation of mRNA stability (GO:0043488)	150	11	3.98	+	2.77	0.00317	0.0338
regulation of actin polymerization or depolymerization (GO:0008064)	191	14	5.06	+	2.76	0.000935	0.0124
positive regulation of kinase activity (GO:0033674)	505	37	13.39	+	2.76	9.16e-08	2.93e-06
intracellular signal transduction (GO:0035556)	1355	99	35.93	+	2.76	4.4e-19	3.92e-17
renal system development (GO:0072001)	315	23	8.35	+	2.75	2.65e-05	0.000544
response to peptide (GO:1901652)	343	25	9.09	+	2.75	1.23e-05	0.000272
rhythmic process (GO:0048511)	261	19	6.92	+	2.75	0.000135	0.0023
regulation of supramolecular fiber organization (GO:1902903)	385	28	10.21	+	2.74	3.88e-06	9.39e-05
positive regulation of cellular protein metabolic process (GO:0032270)	1403	102	37.2	+	2.74	1.6e-19	1.48e-17
regulation of catalytic activity (GO:0050790)	1832	133	48.57	+	2.74	1.19e-25	1.9e-23
actin cytoskeleton organization (GO:0030036)	524	38	13.89	+	2.74	7.84e-08	2.54e-06
regulation of protein modification process (GO:0031399)	1561	113	41.39	+	2.73	1.56e-21	1.77e-19
regulation of blood circulation (GO:1903522)	249	18	6.6	+	2.73	0.000218	0.00352
regulation of actin filament length (GO:0030832)	194	14	5.14	+	2.72	0.00108	0.0139
positive regulation of secretion (GO:0051047)	402	29	10.66	+	2.72	3.03e-06	7.44e-05
gonad development (GO:0008406)	222	16	5.89	+	2.72	0.000494	0.00717
regulation of molecular function (GO:0065009)	2558	184	67.82	+	2.71	3.06e-36	1.15e-33
supramolecular fiber organization (GO:0097435)	502	36	13.31	+	2.7	2.23e-07	6.58e-06
negative regulation of transcription, DNA-templated (GO:0045892)	1244	89	32.98	+	2.7	1.21e-16	8.98e-15
cellular response to nitrogen compound (GO:1901699)	518	37	13.73	+	2.69	1.66e-07	5.03e-06
positive regulation of cell communication (GO:0010647)	1737	124	46.06	+	2.69	3.19e-23	4.34e-21
negative regulation of nucleic acid-templated transcription (GO:1903507)	1248	89	33.09	+	2.69	1.46e-16	1.07e-14
regulation of cytoskeleton organization (GO:0051493)	533	38	14.13	+	2.69	1.18e-07	3.69e-06
positive regulation of protein metabolic process (GO:0051247)	1487	106	39.43	+	2.69	1.04e-19	9.84e-18
positive regulation of catabolic process (GO:0009896)	491	35	13.02	+	2.69	3.76e-07	1.07e-05
cellular response to stress (GO:0033554)	1445	103	38.31	+	2.69	3.84e-19	3.44e-17
negative regulation of RNA biosynthetic process (GO:1902679)	1249	89	33.12	+	2.69	1.52e-16	1.12e-14
response to organonitrogen compound (GO:0010243)	759	54	20.12	+	2.68	2.45e-10	1.1e-08
positive regulation of nucleic acid-templated transcription (GO:1903508)	1505	107	39.9	+	2.68	8.1e-20	7.88e-18
positive regulation of transcription, DNA-templated (GO:0045893)	1505	107	39.9	+	2.68	8.1e-20	7.84e-18
positive regulation of signaling (GO:0023056)	1745	124	46.27	+	2.68	4.64e-23	6.1e-21
regulation of hydrolase activity (GO:0051336)	943	67	25	+	2.68	1.47e-12	7.79e-11
positive regulation of RNA biosynthetic process (GO:1902680)	1506	107	39.93	+	2.68	8.48e-20	8.16e-18
positive regulation of response to stimulus (GO:0048584)	2281	162	60.48	+	2.68	9.22e-31	2.11e-28
negative regulation of RNA metabolic process (GO:0051253)	1355	96	35.93	+	2.67	1.13e-17	9.1e-16
development of primary sexual characteristics (GO:0045137)	226	16	5.99	+	2.67	0.000593	0.00839
positive regulation of RNA metabolic process (GO:0051254)	1640	116	43.48	+	2.67	2.32e-21	2.61e-19
negative regulation of catabolic process (GO:0009895)	312	22	8.27	+	2.66	6.4e-05	0.00119
positive regulation of lymphocyte activation (GO:0051251)	468	33	12.41	+	2.66	1.02e-06	2.71e-05
negative regulation of biosynthetic process (GO:0009890)	1578	111	41.84	+	2.65	4.14e-20	4.08e-18
positive regulation of macromolecule metabolic process (GO:0010604)	3345	235	88.69	+	2.65	6.99e-47	6.89e-44
stem cell differentiation (GO:0048863)	171	12	4.53	+	2.65	0.00295	0.0325
positive regulation of neurogenesis (GO:0050769)	285	20	7.56	+	2.65	0.000144	0.00245
negative regulation of hydrolase activity (GO:0051346)	357	25	9.47	+	2.64	2.3e-05	0.000481
striated muscle cell differentiation (GO:0051146)	215	15	5.7	+	2.63	0.000998	0.0131
negative regulation of cellular biosynthetic process (GO:0031327)	1535	107	40.7	+	2.63	3.57e-19	3.22e-17
negative regulation of macromolecule biosynthetic process (GO:0010558)	1478	103	39.19	+	2.63	1.94e-18	1.64e-16
positive regulation of immune response (GO:0050778)	689	48	18.27	+	2.63	7.86e-09	2.92e-07
skeletal system development (GO:0001501)	490	34	12.99	+	2.62	9.78e-07	2.62e-05
regulation of actin filament polymerization (GO:0030833)	173	12	4.59	+	2.62	0.00323	0.0344
transcription, DNA-templated (GO:0006351)	303	21	8.03	+	2.61	0.000117	0.00205
regulation of proteolysis (GO:0030162)	723	50	19.17	+	2.61	4e-09	1.56e-07
negative regulation of cellular macromolecule biosynthetic process (GO:2000113)	1462	101	38.76	+	2.61	7.28e-18	5.98e-16
nucleic acid-templated transcription (GO:0097659)	304	21	8.06	+	2.61	0.000122	0.00213
regulation of signal transduction (GO:0009966)	2824	195	74.88	+	2.6	2.24e-36	8.6e-34
response to nitrogen compound (GO:1901698)	869	60	23.04	+	2.6	8.68e-11	4.02e-09
regulation of reproductive process (GO:2000241)	203	14	5.38	+	2.6	0.00161	0.0194
negative regulation of macromolecule metabolic process (GO:0010605)	2683	185	71.14	+	2.6	3.83e-34	1.12e-31
response to abiotic stimulus (GO:0009628)	944	65	25.03	+	2.6	1.36e-11	6.69e-10
cardiac chamber development (GO:0003205)	189	13	5.01	+	2.59	0.00238	0.0269
male sex differentiation (GO:0046661)	160	11	4.24	+	2.59	0.005	0.0496
negative regulation of nitrogen compound metabolic process (GO:0051172)	2317	159	61.43	+	2.59	1.51e-28	2.84e-26
positive regulation of metabolic process (GO:0009893)	3659	251	97.02	+	2.59	5.5e-49	7.22e-46
response to drug (GO:0042493)	248	17	6.58	+	2.59	0.00057	0.00811
regulation of system process (GO:0044057)	613	42	16.25	+	2.58	9.84e-08	3.13e-06
heart development (GO:0007507)	570	39	15.11	+	2.58	3.13e-07	9.06e-06
negative regulation of nucleobase-containing compound metabolic process (GO:0045934)	1463	100	38.79	+	2.58	2.08e-17	1.64e-15
regulation of vesicle-mediated transport (GO:0060627)	600	41	15.91	+	2.58	1.49e-07	4.58e-06
cell junction assembly (GO:0034329)	249	17	6.6	+	2.57	0.000595	0.00842
regulation of small molecule metabolic process (GO:0062012)	352	24	9.33	+	2.57	4.97e-05	0.00096
negative regulation of metabolic process (GO:0009892)	2905	198	77.02	+	2.57	3.66e-36	1.34e-33
embryonic organ development (GO:0048568)	501	34	13.28	+	2.56	2.26e-06	5.64e-05
RNA biosynthetic process (GO:0032774)	310	21	8.22	+	2.55	0.000157	0.00265
positive regulation of nucleobase-containing compound metabolic process (GO:0045935)	1806	122	47.89	+	2.55	6.82e-21	6.93e-19
negative regulation of cellular metabolic process (GO:0031324)	2478	167	65.7	+	2.54	2.78e-29	5.69e-27
cardiac muscle tissue development (GO:0048738)	193	13	5.12	+	2.54	0.00282	0.0311
positive regulation of cytosolic calcium ion concentration (GO:0007204)	297	20	7.87	+	2.54	0.000241	0.00386
homeostasis of number of cells (GO:0048872)	297	20	7.87	+	2.54	0.000241	0.00386
negative regulation of proteolysis (GO:0045861)	342	23	9.07	+	2.54	8.61e-05	0.00156
positive regulation of biosynthetic process (GO:0009891)	1889	127	50.09	+	2.54	1.2e-21	1.37e-19
regulation of regulated secretory pathway (GO:1903305)	179	12	4.75	+	2.53	0.00417	0.0422
positive regulation of protein transport (GO:0051222)	314	21	8.33	+	2.52	0.000185	0.00304
positive regulation of macromolecule biosynthetic process (GO:0010557)	1737	116	46.06	+	2.52	1.71e-19	1.58e-17
negative regulation of cell cycle (GO:0045786)	330	22	8.75	+	2.51	0.000137	0.00233
regulation of cellular protein metabolic process (GO:0032268)	2346	156	62.2	+	2.51	1.66e-26	2.78e-24
regulation of cell cycle (GO:0051726)	965	64	25.59	+	2.5	1.07e-10	4.92e-09
regulation of neurogenesis (GO:0050767)	438	29	11.61	+	2.5	1.84e-05	0.000393
movement of cell or subcellular component (GO:0006928)	1467	97	38.9	+	2.49	5.23e-16	3.73e-14
regulation of blood pressure (GO:0008217)	212	14	5.62	+	2.49	0.00234	0.0268
negative regulation of mitotic cell cycle (GO:0045930)	212	14	5.62	+	2.49	0.00234	0.0268
regulation of protein metabolic process (GO:0051246)	2521	166	66.84	+	2.48	7.9e-28	1.43e-25
positive regulation of cell cycle (GO:0045787)	319	21	8.46	+	2.48	0.000354	0.0054
regulation of response to stimulus (GO:0048583)	3913	257	103.75	+	2.48	4.71e-47	4.95e-44
second-messenger-mediated signaling (GO:0019932)	183	12	4.85	+	2.47	0.00491	0.0489
positive regulation of cellular component biogenesis (GO:0044089)	534	35	14.16	+	2.47	2.56e-06	6.3e-05
regulation of ion transport (GO:0043269)	733	48	19.44	+	2.47	3.06e-08	1.05e-06
positive regulation of cellular component organization (GO:0051130)	1222	80	32.4	+	2.47	4.67e-13	2.62e-11
positive regulation of nitrogen compound metabolic process (GO:0051173)	2938	192	77.9	+	2.46	1.2e-32	3.05e-30
regulation of carbohydrate metabolic process (GO:0006109)	199	13	5.28	+	2.46	0.0036	0.038
regulation of localization (GO:0032879)	2870	187	76.1	+	2.46	1.65e-31	4.07e-29
positive regulation of cellular metabolic process (GO:0031325)	3163	206	83.87	+	2.46	4.2e-35	1.32e-32
regulation of cellular component size (GO:0032535)	415	27	11	+	2.45	4.52e-05	0.000882
skeletal system morphogenesis (GO:0048705)	246	16	6.52	+	2.45	0.00137	0.0171
regulation of protein polymerization (GO:0032271)	231	15	6.12	+	2.45	0.00194	0.0228
regulation of anatomical structure size (GO:0090066)	570	37	15.11	+	2.45	1.55e-06	4e-05
negative regulation of cell development (GO:0010721)	201	13	5.33	+	2.44	0.0039	0.0399
cell fate commitment (GO:0045165)	263	17	6.97	+	2.44	0.00168	0.0202
regulation of secretion by cell (GO:1903530)	666	43	17.66	+	2.44	3.63e-07	1.04e-05
positive regulation of DNA metabolic process (GO:0051054)	217	14	5.75	+	2.43	0.00286	0.0315
response to peptide hormone (GO:0043434)	279	18	7.4	+	2.43	0.00117	0.015
negative regulation of cellular catabolic process (GO:0031330)	248	16	6.58	+	2.43	0.00148	0.0182
positive regulation of cellular biosynthetic process (GO:0031328)	1845	119	48.92	+	2.43	8.09e-19	6.97e-17
cellular metal ion homeostasis (GO:0006875)	576	37	15.27	+	2.42	1.91e-06	4.84e-05
carboxylic acid transport (GO:0046942)	218	14	5.78	+	2.42	0.00297	0.0326
positive regulation of transport (GO:0051050)	1029	66	27.28	+	2.42	2.27e-10	1.02e-08
regulation of cellular component biogenesis (GO:0044087)	987	63	26.17	+	2.41	7.33e-10	3.06e-08
cellular cation homeostasis (GO:0030003)	643	41	17.05	+	2.4	8.51e-07	2.31e-05
heart morphogenesis (GO:0003007)	267	17	7.08	+	2.4	0.00179	0.0214
positive regulation of establishment of protein localization (GO:1904951)	330	21	8.75	+	2.4	0.000443	0.00661
regulation of signaling (GO:0023051)	3255	207	86.3	+	2.4	4.45e-34	1.28e-31
regulation of cell communication (GO:0010646)	3243	206	85.99	+	2.4	8.12e-34	2.29e-31
developmental growth (GO:0048589)	442	28	11.72	+	2.39	4.53e-05	0.000882
regulation of secretion (GO:0051046)	745	47	19.75	+	2.38	1.33e-07	4.14e-06
regulation of cellular protein localization (GO:1903827)	556	35	14.74	+	2.37	7.94e-06	0.000184
cellular divalent inorganic cation homeostasis (GO:0072503)	477	30	12.65	+	2.37	2.66e-05	0.000545
negative regulation of cellular process (GO:0048523)	4810	301	127.53	+	2.36	7.43e-54	1.46e-50
cellular response to hormone stimulus (GO:0032870)	368	23	9.76	+	2.36	0.000269	0.00422
growth (GO:0040007)	448	28	11.88	+	2.36	5.5e-05	0.00104
cellular homeostasis (GO:0019725)	837	52	22.19	+	2.34	5.46e-08	1.83e-06
cellular ion homeostasis (GO:0006873)	660	41	17.5	+	2.34	1.29e-06	3.37e-05
negative regulation of biological process (GO:0048519)	5252	325	139.25	+	2.33	4.69e-59	2.46e-55
regulation of autophagy (GO:0010506)	259	16	6.87	+	2.33	0.00296	0.0325
regulation of protein catabolic process (GO:0042176)	390	24	10.34	+	2.32	0.000234	0.00377
sex differentiation (GO:0007548)	277	17	7.34	+	2.31	0.00221	0.0255
regulation of lipid metabolic process (GO:0019216)	360	22	9.55	+	2.3	0.000469	0.00695
regulation of cellular catabolic process (GO:0031329)	753	46	19.97	+	2.3	5.32e-07	1.49e-05
circulatory system process (GO:0003013)	443	27	11.75	+	2.3	0.000158	0.00266
cation homeostasis (GO:0055080)	722	44	19.14	+	2.3	1.07e-06	2.85e-05
regulation of transmembrane transport (GO:0034762)	593	36	15.72	+	2.29	9.26e-06	0.000211
regulation of intracellular transport (GO:0032386)	330	20	8.75	+	2.29	0.000942	0.0125
anatomical structure morphogenesis (GO:0009653)	2268	137	60.13	+	2.28	1.9e-19	1.74e-17
positive regulation of growth (GO:0045927)	298	18	7.9	+	2.28	0.0018	0.0213
metal ion homeostasis (GO:0055065)	646	39	17.13	+	2.28	6.33e-06	0.000149
adaptive immune response (GO:0002250)	498	30	13.2	+	2.27	6.6e-05	0.00122
response to radiation (GO:0009314)	415	25	11	+	2.27	0.000334	0.00511
ion homeostasis (GO:0050801)	783	47	20.76	+	2.26	5.26e-07	1.48e-05
regulation of mitotic cell cycle (GO:0007346)	451	27	11.96	+	2.26	0.000182	0.00301
ribosome biogenesis (GO:0042254)	284	17	7.53	+	2.26	0.00263	0.0293
regulation of catabolic process (GO:0009894)	903	54	23.94	+	2.26	9.48e-08	3.03e-06
cellular calcium ion homeostasis (GO:0006874)	452	27	11.98	+	2.25	0.000185	0.00304
inorganic ion homeostasis (GO:0098771)	737	44	19.54	+	2.25	1.46e-06	3.79e-05
divalent inorganic cation homeostasis (GO:0072507)	503	30	13.34	+	2.25	7.44e-05	0.00137
regulation of transport (GO:0051049)	1880	112	49.85	+	2.25	2.89e-15	1.93e-13
animal organ morphogenesis (GO:0009887)	1031	61	27.34	+	2.23	2.07e-08	7.3e-07
positive regulation of organelle organization (GO:0010638)	593	35	15.72	+	2.23	2.87e-05	0.000583
animal organ development (GO:0048513)	3152	186	83.57	+	2.23	3.58e-26	5.95e-24
positive regulation of ion transport (GO:0043270)	322	19	8.54	+	2.23	0.00163	0.0197
cellular chemical homeostasis (GO:0055082)	747	44	19.81	+	2.22	1.9e-06	4.82e-05
anatomical structure homeostasis (GO:0060249)	323	19	8.56	+	2.22	0.00168	0.0202
regulation of growth (GO:0040008)	699	41	18.53	+	2.21	4.94e-06	0.000118
regulation of cytosolic calcium ion concentration (GO:0051480)	341	20	9.04	+	2.21	0.00201	0.0235
blood circulation (GO:0008015)	412	24	10.92	+	2.2	0.000585	0.0083
regulation of gene expression (GO:0010468)	4579	266	121.41	+	2.19	1.17e-39	6.37e-37
regulation of cellular component organization (GO:0051128)	2479	144	65.73	+	2.19	4.7e-19	4.16e-17
posttranscriptional regulation of gene expression (GO:0010608)	466	27	12.36	+	2.19	0.000256	0.00407
regulation of nervous system development (GO:0051960)	536	31	14.21	+	2.18	0.000121	0.00213
positive regulation of nervous system development (GO:0051962)	346	20	9.17	+	2.18	0.00214	0.025
multicellular organismal homeostasis (GO:0048871)	346	20	9.17	+	2.18	0.00214	0.025
phagocytosis (GO:0006909)	329	19	8.72	+	2.18	0.00297	0.0326
defense response to bacterium (GO:0042742)	503	29	13.34	+	2.17	0.000235	0.00378
positive regulation of cellular process (GO:0048522)	5730	330	151.93	+	2.17	5.21e-53	9.13e-50
calcium ion homeostasis (GO:0055074)	469	27	12.44	+	2.17	0.000276	0.00433
regulation of transcription by RNA polymerase II (GO:0006357)	2398	138	63.58	+	2.17	9.52e-18	7.78e-16
embryonic morphogenesis (GO:0048598)	627	36	16.62	+	2.17	2.96e-05	0.000598
organic anion transport (GO:0015711)	280	16	7.42	+	2.16	0.00502	0.0497
in utero embryonic development (GO:0001701)	526	30	13.95	+	2.15	0.000185	0.00304
regulation of cellular localization (GO:0060341)	861	49	22.83	+	2.15	1.64e-06	4.23e-05
positive regulation of biological process (GO:0048518)	6225	353	165.05	+	2.14	3.61e-57	9.49e-54
cellular developmental process (GO:0048869)	3634	206	96.35	+	2.14	3.58e-27	6.34e-25
cell differentiation (GO:0030154)	3582	203	94.97	+	2.14	1.24e-26	2.1e-24
regulation of protein localization (GO:0032880)	924	52	24.5	+	2.12	8.21e-07	2.24e-05
anion transport (GO:0006820)	394	22	10.45	+	2.11	0.00151	0.0185
regulation of RNA biosynthetic process (GO:2001141)	3200	177	84.85	+	2.09	1.1e-21	1.27e-19
regulation of transcription, DNA-templated (GO:0006355)	3193	176	84.66	+	2.08	2.97e-21	3.26e-19
regulation of nucleic acid-templated transcription (GO:1903506)	3197	176	84.77	+	2.08	3.13e-21	3.38e-19
system development (GO:0048731)	4186	230	110.99	+	2.07	2.67e-29	5.54e-27
regulation of RNA metabolic process (GO:0051252)	3487	191	92.46	+	2.07	4.49e-23	5.95e-21
regulation of ion transmembrane transport (GO:0034765)	493	27	13.07	+	2.07	0.000636	0.00889
embryo development (GO:0009790)	1201	65	31.84	+	2.04	1.27e-07	3.97e-06
regulation of cell growth (GO:0001558)	427	23	11.32	+	2.03	0.00219	0.0254
regulation of cation transmembrane transport (GO:1904062)	372	20	9.86	+	2.03	0.00357	0.0377
regulation of nucleobase-containing compound metabolic process (GO:0019219)	3730	200	98.9	+	2.02	2.29e-23	3.2e-21
protein phosphorylation (GO:0006468)	655	35	17.37	+	2.02	0.000198	0.00323
regulation of macromolecule metabolic process (GO:0060255)	5978	319	158.5	+	2.01	3.68e-43	2.52e-40
cell junction organization (GO:0034330)	508	27	13.47	+	2	0.00123	0.0157
regulation of biosynthetic process (GO:0009889)	3941	209	104.49	+	2	6.57e-24	9.5e-22
cell development (GO:0048468)	1821	96	48.28	+	1.99	3.52e-10	1.54e-08
regulation of nitrogen compound metabolic process (GO:0051171)	5387	283	142.83	+	1.98	5.87e-35	1.82e-32
homeostatic process (GO:0042592)	1679	88	44.52	+	1.98	2.63e-09	1.05e-07
regulation of cellular amide metabolic process (GO:0034248)	420	22	11.14	+	1.98	0.00348	0.0369
nucleobase-containing compound biosynthetic process (GO:0034654)	612	32	16.23	+	1.97	0.000539	0.00777
regulation of metabolic process (GO:0019222)	6451	337	171.04	+	1.97	8.31e-45	6.9e-42
regulation of macromolecule biosynthetic process (GO:0010556)	3695	193	97.97	+	1.97	4.72e-21	4.9e-19
negative regulation of cellular component organization (GO:0051129)	748	39	19.83	+	1.97	0.000125	0.00218
regulation of organelle organization (GO:0033043)	1198	62	31.76	+	1.95	1.41e-06	3.67e-05
regulation of cellular metabolic process (GO:0031323)	5748	297	152.41	+	1.95	3.74e-36	1.34e-33
multicellular organism development (GO:0007275)	4801	248	127.3	+	1.95	4.8e-28	8.81e-26
regulation of protein transport (GO:0051223)	543	28	14.4	+	1.94	0.00119	0.0152
regulation of cellular biosynthetic process (GO:0031326)	3863	199	102.43	+	1.94	3.06e-21	3.33e-19
regulation of cellular macromolecule biosynthetic process (GO:2000112)	3660	188	97.04	+	1.94	1e-19	9.6e-18
regulation of primary metabolic process (GO:0080090)	5568	286	147.63	+	1.94	1.21e-33	3.28e-31
regulation of biological quality (GO:0065008)	3879	198	102.85	+	1.93	1.62e-20	1.62e-18
secretion (GO:0046903)	491	25	13.02	+	1.92	0.00278	0.0308
anatomical structure development (GO:0048856)	5182	263	137.4	+	1.91	4.38e-29	8.86e-27
regulation of establishment of protein localization (GO:0070201)	573	29	15.19	+	1.91	0.00151	0.0185
cellular response to stimulus (GO:0051716)	6637	335	175.98	+	1.9	4.62e-41	2.8e-38
cytoskeleton organization (GO:0007010)	1110	56	29.43	+	1.9	9.82e-06	0.000222
developmental process (GO:0032502)	5576	280	147.84	+	1.89	5.95e-31	1.38e-28
phosphorylation (GO:0016310)	825	41	21.87	+	1.87	0.00026	0.00411
regulation of neuron projection development (GO:0010975)	545	27	14.45	+	1.87	0.0029	0.0318
regulation of cell projection organization (GO:0031344)	747	37	19.81	+	1.87	0.000494	0.00717
chordate embryonic development (GO:0043009)	816	40	21.64	+	1.85	0.00037	0.00561
cellular response to DNA damage stimulus (GO:0006974)	674	33	17.87	+	1.85	0.00104	0.0136
heterocycle biosynthetic process (GO:0018130)	679	33	18	+	1.83	0.00157	0.019
signal transduction (GO:0007165)	4921	239	130.48	+	1.83	5.47e-23	7.07e-21
sensory organ development (GO:0007423)	603	29	15.99	+	1.81	0.00307	0.0335
embryo development ending in birth or egg hatching (GO:0009792)	832	40	22.06	+	1.81	0.000444	0.00663
chemical homeostasis (GO:0048878)	1146	55	30.39	+	1.81	4.78e-05	0.000925
regulation of plasma membrane bounded cell projection organization (GO:0120035)	730	35	19.36	+	1.81	0.00107	0.0139
signaling (GO:0023052)	5237	250	138.86	+	1.8	2.34e-23	3.24e-21
cell communication (GO:0007154)	5343	254	141.67	+	1.79	1.65e-23	2.34e-21
aromatic compound biosynthetic process (GO:0019438)	696	33	18.45	+	1.79	0.00185	0.0218
developmental process involved in reproduction (GO:0003006)	1036	49	27.47	+	1.78	0.000165	0.00276
response to stimulus (GO:0050896)	8503	401	225.45	+	1.78	1.58e-47	1.91e-44
cell morphogenesis (GO:0000902)	749	35	19.86	+	1.76	0.00178	0.0214
neurogenesis (GO:0022008)	1503	69	39.85	+	1.73	1.53e-05	0.000332
nervous system development (GO:0007399)	2106	95	55.84	+	1.7	5.88e-07	1.64e-05
organic cyclic compound biosynthetic process (GO:1901362)	808	36	21.42	+	1.68	0.0037	0.0386
cellular component biogenesis (GO:0044085)	2297	100	60.9	+	1.64	1.55e-06	4e-05
generation of neurons (GO:0048699)	1371	59	36.35	+	1.62	0.000379	0.00575
localization (GO:0051179)	4976	212	131.94	+	1.61	1.41e-13	8.12e-12
reproductive process (GO:0022414)	1480	62	39.24	+	1.58	0.000598	0.00845
reproduction (GO:0000003)	1481	62	39.27	+	1.58	0.000601	0.00848
cellular component organization or biogenesis (GO:0071840)	5392	223	142.97	+	1.56	6.04e-13	3.33e-11
cellular component assembly (GO:0022607)	2071	85	54.91	+	1.55	7.95e-05	0.00145
organic substance transport (GO:0071702)	1807	74	47.91	+	1.54	0.000256	0.00407
multicellular organismal process (GO:0032501)	7328	300	194.3	+	1.54	6.75e-19	5.88e-17
small molecule metabolic process (GO:0044281)	1420	58	37.65	+	1.54	0.0016	0.0193
phosphorus metabolic process (GO:0006793)	1594	65	42.26	+	1.54	0.000914	0.0121
phosphate-containing compound metabolic process (GO:0006796)	1572	64	41.68	+	1.54	0.000863	0.0116
cellular component organization (GO:0016043)	5199	209	137.85	+	1.52	6.56e-11	3.1e-09
regulation of cellular process (GO:0050794)	11466	455	304.01	+	1.5	2.6e-37	1.21e-34
macromolecule localization (GO:0033036)	2261	89	59.95	+	1.48	0.000253	0.00404
regulation of biological process (GO:0050789)	11980	468	317.64	+	1.47	6.85e-38	3.27e-35
cellular protein modification process (GO:0006464)	2257	88	59.84	+	1.47	0.000332	0.00509
protein modification process (GO:0036211)	2257	88	59.84	+	1.47	0.000332	0.00508
protein localization (GO:0008104)	1900	73	50.38	+	1.45	0.00175	0.021
macromolecule modification (GO:0043412)	2434	93	64.54	+	1.44	0.000407	0.00612
biological regulation (GO:0065007)	12583	477	333.63	+	1.43	1.21e-35	3.96e-33
organic substance biosynthetic process (GO:1901576)	2087	78	55.34	+	1.41	0.00268	0.0297
biosynthetic process (GO:0009058)	2153	80	57.09	+	1.4	0.00247	0.0277
transport (GO:0006810)	3566	132	94.55	+	1.4	6.91e-05	0.00128
cellular macromolecule metabolic process (GO:0044260)	3960	146	105	+	1.39	3.34e-05	0.000666
protein metabolic process (GO:0019538)	3426	126	90.84	+	1.39	0.000171	0.00284
macromolecule metabolic process (GO:0043170)	5357	196	142.04	+	1.38	7.79e-07	2.14e-05
establishment of localization (GO:0051234)	3730	136	98.9	+	1.38	0.000115	0.00204
organic substance metabolic process (GO:0071704)	7017	251	186.05	+	1.35	2.91e-08	1.01e-06
primary metabolic process (GO:0044238)	6288	222	166.72	+	1.33	1.34e-06	3.49e-05
organonitrogen compound metabolic process (GO:1901564)	4314	152	114.38	+	1.33	0.000179	0.00297
metabolic process (GO:0008152)	7452	261	197.59	+	1.32	9.8e-08	3.12e-06
cellular process (GO:0009987)	15109	528	400.61	+	1.32	1.41e-35	4.52e-33
cellular protein metabolic process (GO:0044267)	2863	100	75.91	+	1.32	0.00507	0.0496
nitrogen compound metabolic process (GO:0006807)	5748	196	152.41	+	1.29	7.5e-05	0.00138
cellular metabolic process (GO:0044237)	6410	216	169.96	+	1.27	5.86e-05	0.0011
biological_process (GO:0008150)	20658	578	547.74	+	1.06	3.4e-10	1.49e-08
nervous system process (GO:0050877)	2139	34	56.71	-	0.6	0.00103	0.0134
G protein-coupled receptor signaling pathway (GO:0007186)	1806	28	47.89	-	0.58	0.00204	0.0239
sensory perception (GO:0007600)	1646	19	43.64	-	0.44	2.71e-05	0.000554
Unclassified (UNCLASSIFIED)	1330	5	35.26	-	0.14	3.4e-10	1.49e-08
sensory perception of chemical stimulus (GO:0007606)	1223	1	32.43	-	0.03	3.15e-13	1.78e-11
complement activation (GO:0006956)	228	0	6.05	-	< 0.01	0.00503	0.0497
sensory perception of smell (GO:0007608)	1123	0	29.78	-	< 0.01	1.21e-13	7.03e-12

## Sheet: S. Table 7
Supplementary Table 7. The list of enriched GO terms in Cellular Component domain for Upregulated genes
Analysis Type:	PANTHER Overrepresentation Test (Released 20210224)
Annotation Version and Release Date:	GO Ontology database DOI: 10.5281/zenodo.4735677 Released 2021-05-01
Analyzed List:	upload_1 (Mus musculus)
Reference List:	Mus musculus (all genes in database)
Test Type:	FISHER
Correction:	FDR
GO cellular component complete	Mus musculus - REFLIST (21988)	upload_1 (583)	upload_1 (expected)	upload_1 (over/under)	upload_1 (fold Enrichment)	upload_1 (raw P-value)	upload_1 (FDR)
transcription factor AP-1 complex (GO:0035976)	4	3	0.11	+	28.29	0.000555	0.0137
podosome (GO:0002102)	27	6	0.72	+	8.38	0.000177	0.00513
apicolateral plasma membrane (GO:0016327)	25	5	0.66	+	7.54	0.000943	0.0211
integrin complex (GO:0008305)	34	6	0.9	+	6.66	0.000526	0.0131
actin filament bundle (GO:0032432)	93	15	2.47	+	6.08	1.22e-07	7.99e-06
extracellular exosome (GO:0070062)	82	13	2.17	+	5.98	1e-06	5.34e-05
extracellular vesicle (GO:1903561)	90	14	2.39	+	5.87	4.74e-07	2.67e-05
contractile actin filament bundle (GO:0097517)	84	13	2.23	+	5.84	1.28e-06	6.45e-05
stress fiber (GO:0001725)	84	13	2.23	+	5.84	1.28e-06	6.29e-05
protein complex involved in cell adhesion (GO:0098636)	39	6	1.03	+	5.8	0.001	0.0219
extracellular organelle (GO:0043230)	101	15	2.68	+	5.6	3.16e-07	1.95e-05
extracellular membrane-bounded organelle (GO:0065010)	101	15	2.68	+	5.6	3.16e-07	1.89e-05
actomyosin (GO:0042641)	93	13	2.47	+	5.27	3.53e-06	0.000148
focal adhesion (GO:0005925)	167	22	4.43	+	4.97	4.27e-09	3.24e-07
cell-substrate junction (GO:0030055)	180	23	4.77	+	4.82	3.22e-09	2.54e-07
membrane microdomain (GO:0098857)	385	49	10.21	+	4.8	3.88e-18	1.09e-15
intercalated disc (GO:0014704)	63	8	1.67	+	4.79	0.000481	0.0123
ruffle membrane (GO:0032587)	72	9	1.91	+	4.71	0.00024	0.00667
membrane raft (GO:0045121)	384	48	10.18	+	4.71	1.66e-17	3.63e-15
basement membrane (GO:0005604)	116	14	3.08	+	4.55	7.05e-06	0.000262
ruffle (GO:0001726)	151	18	4	+	4.5	4.2e-07	2.43e-05
cell-cell contact zone (GO:0044291)	86	10	2.28	+	4.39	0.000188	0.00538
plasma membrane raft (GO:0044853)	132	15	3.5	+	4.29	6.51e-06	0.000247
collagen-containing extracellular matrix (GO:0062023)	386	40	10.23	+	3.91	2.19e-12	2.27e-10
caveola (GO:0005901)	98	10	2.6	+	3.85	0.000491	0.0124
actin filament (GO:0005884)	131	13	3.47	+	3.74	9.56e-05	0.0029
extracellular matrix (GO:0031012)	517	50	13.71	+	3.65	4.01e-14	4.65e-12
external encapsulating structure (GO:0030312)	519	50	13.76	+	3.63	4.59e-14	5.03e-12
sarcolemma (GO:0042383)	167	16	4.43	+	3.61	2.31e-05	0.000784
Z disc (GO:0030018)	127	12	3.37	+	3.56	0.000267	0.00732
RNA polymerase II transcription regulator complex (GO:0090575)	170	16	4.51	+	3.55	2.82e-05	0.000911
I band (GO:0031674)	140	13	3.71	+	3.5	0.000176	0.00519
phagocytic vesicle (GO:0045335)	113	10	3	+	3.34	0.00135	0.0286
leading edge membrane (GO:0031256)	153	13	4.06	+	3.2	0.000392	0.0102
endocytic vesicle (GO:0030139)	205	17	5.44	+	3.13	7.01e-05	0.00216
cytoplasmic side of plasma membrane (GO:0009898)	170	14	4.51	+	3.11	0.000319	0.00861
perinuclear region of cytoplasm (GO:0048471)	673	52	17.84	+	2.91	3.43e-11	3.08e-09
anchoring junction (GO:0070161)	648	50	17.18	+	2.91	8.75e-11	7.19e-09
adherens junction (GO:0005912)	143	11	3.79	+	2.9	0.00225	0.0457
cell-cell junction (GO:0005911)	516	39	13.68	+	2.85	1.88e-08	1.37e-06
cytoplasmic side of membrane (GO:0098562)	187	14	4.96	+	2.82	0.000772	0.0181
receptor complex (GO:0043235)	409	30	10.84	+	2.77	1.5e-06	7.02e-05
transcription regulator complex (GO:0005667)	470	33	12.46	+	2.65	1.11e-06	5.75e-05
contractile fiber (GO:0043292)	228	16	6.05	+	2.65	0.000648	0.0158
myofibril (GO:0030016)	215	15	5.7	+	2.63	0.000998	0.0221
cell leading edge (GO:0031252)	395	27	10.47	+	2.58	1.64e-05	0.000587
actin cytoskeleton (GO:0015629)	501	34	13.28	+	2.56	2.26e-06	0.000101
basolateral plasma membrane (GO:0016323)	231	15	6.12	+	2.45	0.00194	0.0403
apical plasma membrane (GO:0016324)	355	23	9.41	+	2.44	0.000191	0.00538
cell surface (GO:0009986)	1184	76	31.39	+	2.42	5.79e-12	5.7e-10
lytic vacuole (GO:0000323)	474	30	12.57	+	2.39	2.41e-05	0.000805
lysosome (GO:0005764)	474	30	12.57	+	2.39	2.41e-05	0.000791
apical part of cell (GO:0045177)	460	29	12.2	+	2.38	3.52e-05	0.0011
cell projection membrane (GO:0031253)	305	19	8.09	+	2.35	0.00103	0.0222
side of membrane (GO:0098552)	856	53	22.7	+	2.34	4.12e-08	2.8e-06
cell cortex (GO:0005938)	312	19	8.27	+	2.3	0.00123	0.0264
external side of plasma membrane (GO:0009897)	667	40	17.69	+	2.26	4.84e-06	0.000199
extracellular space (GO:0005615)	2055	122	54.49	+	2.24	1.69e-16	2.78e-14
vesicle (GO:0031982)	2120	119	56.21	+	2.12	1.68e-14	2.21e-12
vacuole (GO:0005773)	569	31	15.09	+	2.05	0.000329	0.00877
extracellular region (GO:0005576)	2790	151	73.98	+	2.04	2.69e-17	5.31e-15
cytoplasmic vesicle (GO:0031410)	1981	105	52.53	+	2	2.16e-11	2.03e-09
plasma membrane region (GO:0098590)	1266	67	33.57	+	2	1.68e-07	1.07e-05
intracellular vesicle (GO:0097708)	1989	105	52.74	+	1.99	3.58e-11	3.07e-09
endosome (GO:0005768)	915	48	24.26	+	1.98	1.55e-05	0.000564
nucleolus (GO:0005730)	839	44	22.25	+	1.98	3.2e-05	0.00102
plasma membrane protein complex (GO:0098797)	554	28	14.69	+	1.91	0.00198	0.0407
cytosol (GO:0005829)	3712	174	98.42	+	1.77	2.95e-14	3.63e-12
supramolecular fiber (GO:0099512)	899	42	23.84	+	1.76	0.000685	0.0165
supramolecular polymer (GO:0099081)	906	42	24.02	+	1.75	0.000727	0.0173
cell periphery (GO:0071944)	5905	270	156.57	+	1.72	4.37e-23	8.62e-20
plasma membrane (GO:0005886)	5408	234	143.39	+	1.63	4.16e-16	5.85e-14
cell junction (GO:0030054)	2054	87	54.46	+	1.6	2.12e-05	0.000747
supramolecular complex (GO:0099080)	1211	51	32.11	+	1.59	0.00177	0.0371
Golgi apparatus (GO:0005794)	1472	61	39.03	+	1.56	0.000795	0.018
nucleus (GO:0005634)	7041	286	186.69	+	1.53	5.34e-17	9.56e-15
endomembrane system (GO:0012505)	3992	162	105.85	+	1.53	1.98e-08	1.4e-06
cytoskeleton (GO:0005856)	2208	88	58.54	+	1.5	0.000166	0.00495
nucleoplasm (GO:0005654)	3442	135	91.26	+	1.48	2.98e-06	0.000128
nuclear lumen (GO:0031981)	3873	149	102.69	+	1.45	2.2e-06	0.000101
cell projection (GO:0042995)	2578	98	68.35	+	1.43	0.000341	0.00897
non-membrane-bounded organelle (GO:0043228)	4293	163	113.83	+	1.43	1.44e-06	6.93e-05
intracellular non-membrane-bounded organelle (GO:0043232)	4274	161	113.32	+	1.42	2.4e-06	0.000105
intracellular organelle lumen (GO:0070013)	4292	160	113.8	+	1.41	5.29e-06	0.000213
organelle lumen (GO:0043233)	4293	160	113.83	+	1.41	5.31e-06	0.000209
membrane-enclosed lumen (GO:0031974)	4293	160	113.83	+	1.41	5.31e-06	0.000205
cytoplasm (GO:0005737)	11232	410	297.81	+	1.38	1.39e-20	9.12e-18
intracellular membrane-bounded organelle (GO:0043231)	11269	405	298.79	+	1.36	1.59e-18	6.28e-16
intracellular organelle (GO:0043229)	12307	433	326.31	+	1.33	1.82e-19	8.99e-17
protein-containing complex (GO:0032991)	5358	188	142.06	+	1.32	2.15e-05	0.000743
membrane-bounded organelle (GO:0043227)	11711	409	310.51	+	1.32	2.55e-16	3.86e-14
organelle (GO:0043226)	12620	437	334.61	+	1.31	3.01e-18	9.87e-16
intracellular anatomical structure (GO:0005622)	13960	476	370.14	+	1.29	2.86e-21	2.82e-18
membrane (GO:0016020)	9519	313	252.39	+	1.24	6.9e-07	3.78e-05
cellular anatomical entity (GO:0110165)	18912	564	501.44	+	1.12	8.73e-18	2.15e-15
cellular_component (GO:0005575)	20914	571	554.52	+	1.03	0.000779	0.0181
Unclassified (UNCLASSIFIED)	1074	12	28.48	-	0.42	0.000779	0.0179
mitochondrial protein-containing complex (GO:0098798)	263	0	6.97	-	< 0.01	0.00241	0.0485

## Sheet: S. Table 8
Supplementary Table 8. The list of enriched GO terms in Molecular Function domain for Upregulated genes
Analysis Type:	PANTHER Overrepresentation Test (Released 20210224)
Annotation Version and Release Date:	GO Ontology database DOI: 10.5281/zenodo.4735677 Released 2021-05-01
Analyzed List:	upload_1 (Mus musculus)
Reference List:	Mus musculus (all genes in database)
Test Type:	FISHER
Correction:	FDR
GO molecular function complete	Mus musculus - REFLIST (21988)	upload_1 (583)	upload_1 (expected)	upload_1 (over/under)	upload_1 (fold Enrichment)	upload_1 (raw P-value)	upload_1 (FDR)
Fc-gamma receptor I complex binding (GO:0034988)	3	3	0.08	+	37.72	0.000324	0.0181
tumor necrosis factor binding (GO:0043120)	5	3	0.13	+	22.63	0.000871	0.0436
protein-lysine 6-oxidase activity (GO:0004720)	5	3	0.13	+	22.63	0.000871	0.0431
lipopeptide binding (GO:0071723)	7	4	0.19	+	21.55	0.000126	0.00893
interleukin-1 binding (GO:0019966)	7	4	0.19	+	21.55	0.000126	0.00879
death receptor activity (GO:0005035)	10	4	0.27	+	15.09	0.000359	0.0198
S100 protein binding (GO:0044548)	14	5	0.37	+	13.47	9.73e-05	0.00712
NAD+ nucleotidase, cyclic ADP-ribose generating (GO:0061809)	18	6	0.48	+	12.57	2.62e-05	0.00259
CXCR chemokine receptor binding (GO:0045236)	15	5	0.4	+	12.57	0.000127	0.00875
NAD(P)+ nucleosidase activity (GO:0050135)	18	6	0.48	+	12.57	2.62e-05	0.00254
Toll-like receptor binding (GO:0035325)	13	4	0.34	+	11.6	0.000802	0.041
NAD+ nucleosidase activity (GO:0003953)	20	6	0.53	+	11.31	4.29e-05	0.00385
interleukin-1 receptor binding (GO:0005149)	17	5	0.45	+	11.09	0.000207	0.0124
BMP receptor binding (GO:0070700)	14	4	0.37	+	10.78	0.00101	0.0475
fibronectin binding (GO:0001968)	32	9	0.85	+	10.61	8.06e-07	0.000128
oligosaccharide binding (GO:0070492)	18	5	0.48	+	10.48	0.000259	0.0148
chemokine activity (GO:0008009)	42	11	1.11	+	9.88	8.86e-08	2.01e-05
laminin binding (GO:0043236)	32	7	0.85	+	8.25	5.55e-05	0.00471
NAD+ ADP-ribosyltransferase activity (GO:0003950)	24	5	0.64	+	7.86	0.000803	0.0406
complement binding (GO:0001848)	25	5	0.66	+	7.54	0.000943	0.0457
lipopolysaccharide binding (GO:0001530)	30	6	0.8	+	7.54	0.000291	0.0165
integrin binding (GO:0005178)	138	26	3.66	+	7.11	1.27e-13	7.53e-11
chemokine receptor binding (GO:0042379)	76	13	2.02	+	6.45	4.65e-07	8.19e-05
hydrolase activity, hydrolyzing N-glycosyl compounds (GO:0016799)	41	7	1.09	+	6.44	0.000217	0.0129
extracellular matrix binding (GO:0050840)	61	10	1.62	+	6.18	1.37e-05	0.00155
proteoglycan binding (GO:0043394)	39	6	1.03	+	5.8	0.001	0.0481
cargo receptor activity (GO:0038024)	73	11	1.94	+	5.68	1.05e-05	0.00125
CCR chemokine receptor binding (GO:0048020)	54	8	1.43	+	5.59	0.000187	0.0116
cytokine binding (GO:0019955)	138	20	3.66	+	5.47	5.06e-09	1.34e-06
cytokine receptor binding (GO:0005126)	313	39	8.3	+	4.7	2.12e-14	1.44e-11
cytokine activity (GO:0005125)	229	28	6.07	+	4.61	1.57e-10	5.75e-08
cell adhesion molecule binding (GO:0050839)	288	35	7.64	+	4.58	9.1e-13	3.93e-10
protease binding (GO:0002020)	151	18	4	+	4.5	4.2e-07	7.67e-05
growth factor receptor binding (GO:0070851)	151	17	4	+	4.25	1.79e-06	0.000267
calcium-dependent protein binding (GO:0048306)	89	10	2.36	+	4.24	0.000243	0.0142
SMAD binding (GO:0046332)	85	9	2.25	+	3.99	0.000729	0.0381
growth factor activity (GO:0008083)	147	14	3.9	+	3.59	7.83e-05	0.0062
growth factor binding (GO:0019838)	150	14	3.98	+	3.52	9.56e-05	0.0071
heparin binding (GO:0008201)	159	14	4.22	+	3.32	0.000169	0.0108
glycosaminoglycan binding (GO:0005539)	217	19	5.75	+	3.3	1.33e-05	0.00154
histone deacetylase binding (GO:0042826)	126	11	3.34	+	3.29	0.000876	0.0429
ubiquitin-like protein ligase binding (GO:0044389)	323	28	8.56	+	3.27	1.53e-07	3.17e-05
protein phosphatase binding (GO:0019903)	179	15	4.75	+	3.16	0.000166	0.0108
DNA-binding transcription activator activity, RNA polymerase II-specific (GO:0001228)	499	41	13.23	+	3.1	8.51e-10	2.7e-07
ubiquitin protein ligase binding (GO:0031625)	307	25	8.14	+	3.07	2.03e-06	0.000283
DNA-binding transcription activator activity (GO:0001216)	506	41	13.42	+	3.06	1.24e-09	3.7e-07
extracellular matrix structural constituent (GO:0005201)	149	12	3.95	+	3.04	0.001	0.0476
RNA polymerase II-specific DNA-binding transcription factor binding (GO:0061629)	331	26	8.78	+	2.96	2.36e-06	0.00032
protein kinase binding (GO:0019901)	755	58	20.02	+	2.9	2.9e-12	1.15e-09
kinase binding (GO:0019900)	839	64	22.25	+	2.88	2.64e-13	1.25e-10
G protein-coupled receptor binding (GO:0001664)	309	23	8.19	+	2.81	2e-05	0.00211
receptor ligand activity (GO:0048018)	498	37	13.2	+	2.8	6.59e-08	1.57e-05
transcription factor binding (GO:0008134)	706	52	18.72	+	2.78	1.72e-10	5.82e-08
kinase regulator activity (GO:0019207)	218	16	5.78	+	2.77	0.000411	0.0222
signaling receptor activator activity (GO:0030546)	506	37	13.42	+	2.76	9.6e-08	2.07e-05
DNA-binding transcription factor binding (GO:0140297)	419	30	11.11	+	2.7	2.36e-06	0.000312
GTP binding (GO:0005525)	356	25	9.44	+	2.65	2.21e-05	0.00223
protein-containing complex binding (GO:0044877)	1496	105	39.67	+	2.65	5.91e-19	7.03e-16
signaling receptor binding (GO:0005102)	1755	118	46.53	+	2.54	4.81e-20	7.62e-17
protein domain specific binding (GO:0019904)	791	53	20.97	+	2.53	2.77e-09	7.74e-07
guanyl nucleotide binding (GO:0019001)	380	25	10.08	+	2.48	8.26e-05	0.00644
guanyl ribonucleotide binding (GO:0032561)	380	25	10.08	+	2.48	8.26e-05	0.00633
GTPase activity (GO:0003924)	292	19	7.74	+	2.45	0.000783	0.0405
enzyme inhibitor activity (GO:0004857)	406	25	10.76	+	2.32	0.000171	0.0108
enzyme binding (GO:0019899)	2149	131	56.98	+	2.3	7.07e-19	6.72e-16
identical protein binding (GO:0042802)	2195	131	58.2	+	2.25	5.04e-18	3.99e-15
protein homodimerization activity (GO:0042803)	683	39	18.11	+	2.15	2e-05	0.00207
protein dimerization activity (GO:0046983)	973	51	25.8	+	1.98	7.27e-06	0.000934
cis-regulatory region sequence-specific DNA binding (GO:0000987)	1171	61	31.05	+	1.96	1.12e-06	0.000171
RNA polymerase II cis-regulatory region sequence-specific DNA binding (GO:0000978)	1151	57	30.52	+	1.87	1.4e-05	0.00155
carbohydrate derivative binding (GO:0097367)	2139	102	56.71	+	1.8	1.37e-08	3.42e-06
protein binding (GO:0005515)	9280	439	246.05	+	1.78	1.11e-57	5.27e-54
transcription regulator activity (GO:0140110)	1781	84	47.22	+	1.78	5.54e-07	9.4e-05
DNA-binding transcription factor activity, RNA polymerase II-specific (GO:0000981)	1291	59	34.23	+	1.72	8.51e-05	0.00642
sequence-specific double-stranded DNA binding (GO:1990837)	1508	68	39.98	+	1.7	3.29e-05	0.00307
transcription cis-regulatory region binding (GO:0000976)	1455	65	38.58	+	1.68	7.21e-05	0.00591
transcription regulatory region nucleic acid binding (GO:0001067)	1460	65	38.71	+	1.68	7.44e-05	0.006
sequence-specific DNA binding (GO:0043565)	1600	71	42.42	+	1.67	3.77e-05	0.00344
double-stranded DNA binding (GO:0003690)	1595	70	42.29	+	1.66	5.33e-05	0.00461
DNA-binding transcription factor activity (GO:0003700)	1351	59	35.82	+	1.65	0.000249	0.0145
purine ribonucleoside triphosphate binding (GO:0035639)	1716	74	45.5	+	1.63	6.62e-05	0.00552
RNA polymerase II transcription regulatory region sequence-specific DNA binding (GO:0000977)	1361	58	36.09	+	1.61	0.000513	0.0274
purine nucleotide binding (GO:0017076)	1807	76	47.91	+	1.59	9.9e-05	0.00713
purine ribonucleotide binding (GO:0032555)	1793	75	47.54	+	1.58	0.000129	0.00874
ribonucleotide binding (GO:0032553)	1810	75	47.99	+	1.56	0.000185	0.0116
anion binding (GO:0043168)	2285	94	60.59	+	1.55	2.78e-05	0.00264
nucleoside phosphate binding (GO:1901265)	2039	83	54.06	+	1.54	0.000129	0.00863
nucleotide binding (GO:0000166)	2039	83	54.06	+	1.54	0.000129	0.00851
small molecule binding (GO:0036094)	2376	93	63	+	1.48	0.000204	0.0124
DNA binding (GO:0003677)	2303	89	61.06	+	1.46	0.000381	0.0208
metal ion binding (GO:0046872)	3538	134	93.81	+	1.43	1.91e-05	0.00206
binding (GO:0005488)	13699	517	363.22	+	1.42	1.76e-45	4.18e-42
ion binding (GO:0043167)	5231	195	138.7	+	1.41	2.22e-07	4.4e-05
cation binding (GO:0043169)	3630	135	96.25	+	1.4	4.76e-05	0.00419
heterocyclic compound binding (GO:1901363)	5260	195	139.47	+	1.4	3.08e-07	5.86e-05
organic cyclic compound binding (GO:0097159)	5355	196	141.98	+	1.38	7.75e-07	0.000127
nucleic acid binding (GO:0003676)	3327	119	88.21	+	1.35	0.000702	0.0371
molecular_function (GO:0003674)	20434	567	541.8	+	1.05	1.02e-05	0.00124
Unclassified (UNCLASSIFIED)	1554	16	41.2	-	0.39	1.02e-05	0.00127
odorant binding (GO:0005549)	518	0	13.73	-	< 0.01	1.86e-06	0.000268
olfactory receptor activity (GO:0004984)	1134	0	30.07	-	< 0.01	1.27e-13	6.7e-11

## Sheet: S. Table 9
Supplementary Table 9. The list of enriched GO terms in Biological processes domain for Downregulated genes
Analysis Type:	PANTHER Overrepresentation Test (Released 20210224)
Annotation Version and Release Date:	GO Ontology database DOI: 10.5281/zenodo.4735677 Released 2021-05-01
Analyzed List:	upload_1 (Mus musculus)
Reference List:	Mus musculus (all genes in database)
Test Type:	FISHER
Correction:	FDR
GO biological process complete	Mus musculus - REFLIST (21988)	upload_1 (136)	upload_1 (expected)	upload_1 (over/under)	upload_1 (fold Enrichment)	upload_1 (raw P-value)	upload_1 (FDR)
positive regulation of cardiac muscle hypertrophy in response to stress (GO:1903244)	2	2	0.01	+	> 100	0.000223	0.0296
positive regulation of cardiac muscle adaptation (GO:0010615)	2	2	0.01	+	> 100	0.000223	0.0293
synaptic vesicle clustering (GO:0097091)	9	4	0.06	+	71.86	9.36e-07	0.000351
response to magnesium ion (GO:0032026)	13	3	0.08	+	37.31	0.00012	0.0174
negative regulation of neurotransmitter transport (GO:0051589)	17	3	0.11	+	28.53	0.00024	0.0305
regulation of short-term neuronal synaptic plasticity (GO:0048172)	20	3	0.12	+	24.25	0.000368	0.0408
negative regulation of cytosolic calcium ion concentration (GO:0051481)	21	3	0.13	+	23.1	0.000418	0.0452
excitatory postsynaptic potential (GO:0060079)	38	4	0.24	+	17.02	0.000128	0.0183
cardiac muscle cell action potential (GO:0086001)	38	4	0.24	+	17.02	0.000128	0.0181
synaptic vesicle localization (GO:0097479)	51	5	0.32	+	15.85	2.42e-05	0.00483
regulation of long-term synaptic potentiation (GO:1900271)	55	5	0.34	+	14.7	3.39e-05	0.00622
regulation of sodium ion transmembrane transporter activity (GO:2000649)	56	5	0.35	+	14.44	3.68e-05	0.00659
regulation of neuronal synaptic plasticity (GO:0048168)	68	6	0.42	+	14.27	6.35e-06	0.0017
receptor clustering (GO:0043113)	57	5	0.35	+	14.18	3.98e-05	0.00706
synaptic vesicle exocytosis (GO:0016079)	57	5	0.35	+	14.18	3.98e-05	0.00698
chemical synaptic transmission, postsynaptic (GO:0099565)	46	4	0.28	+	14.06	0.000253	0.0316
neurotransmitter secretion (GO:0007269)	85	7	0.53	+	13.31	1.61e-06	0.00054
signal release from synapse (GO:0099643)	85	7	0.53	+	13.31	1.61e-06	0.000529
regulation of postsynaptic membrane potential (GO:0060078)	62	5	0.38	+	13.04	5.8e-05	0.00963
regulation of sodium ion transmembrane transport (GO:1902305)	66	5	0.41	+	12.25	7.67e-05	0.012
transmission of nerve impulse (GO:0019226)	67	5	0.41	+	12.07	8.2e-05	0.0127
regulation of dendritic spine morphogenesis (GO:0061001)	55	4	0.34	+	11.76	0.000478	0.05
synaptic vesicle cycle (GO:0099504)	125	9	0.77	+	11.64	1.46e-07	7.96e-05
multicellular organismal signaling (GO:0035637)	116	8	0.72	+	11.15	1e-06	0.000368
sensory perception of pain (GO:0019233)	105	7	0.65	+	10.78	6.02e-06	0.00164
action potential (GO:0001508)	92	6	0.57	+	10.54	3.2e-05	0.00623
vesicle-mediated transport in synapse (GO:0099003)	138	9	0.85	+	10.54	3.23e-07	0.00013
regulation of neurotransmitter secretion (GO:0046928)	123	8	0.76	+	10.52	1.52e-06	0.000521
positive regulation of synapse assembly (GO:0051965)	80	5	0.49	+	10.1	0.00018	0.0245
regulation of synaptic vesicle exocytosis (GO:2000300)	84	5	0.52	+	9.62	0.000224	0.0292
synapse assembly (GO:0007416)	86	5	0.53	+	9.4	0.000248	0.0313
regulation of synapse assembly (GO:0051963)	121	7	0.75	+	9.35	1.45e-05	0.00326
regulation of neurotransmitter transport (GO:0051588)	140	8	0.87	+	9.24	3.79e-06	0.00111
regulated exocytosis (GO:0045055)	126	7	0.78	+	8.98	1.86e-05	0.0039
ceramide metabolic process (GO:0006672)	90	5	0.56	+	8.98	0.000303	0.036
trans-synaptic signaling (GO:0099537)	366	20	2.26	+	8.83	2.93e-13	4.62e-09
regulation of microtubule polymerization or depolymerization (GO:0031110)	92	5	0.57	+	8.79	0.000334	0.039
neurotransmitter transport (GO:0006836)	129	7	0.8	+	8.77	2.14e-05	0.00434
multicellular organismal response to stress (GO:0033555)	94	5	0.58	+	8.6	0.000367	0.0411
regulation of sodium ion transport (GO:0002028)	95	5	0.59	+	8.51	0.000385	0.0418
regulation of neurotransmitter levels (GO:0001505)	251	13	1.55	+	8.37	9.72e-09	7.3e-06
chemical synaptic transmission (GO:0007268)	348	18	2.15	+	8.36	1.17e-11	2.65e-08
anterograde trans-synaptic signaling (GO:0098916)	348	18	2.15	+	8.36	1.17e-11	2.32e-08
postsynapse organization (GO:0099173)	97	5	0.6	+	8.33	0.000421	0.0452
potassium ion transmembrane transport (GO:0071805)	139	7	0.86	+	8.14	3.39e-05	0.00628
synaptic signaling (GO:0099536)	404	20	2.5	+	8	1.65e-12	5.21e-09
potassium ion transport (GO:0006813)	162	8	1	+	7.98	1.05e-05	0.00259
synapse organization (GO:0050808)	305	15	1.89	+	7.95	1.31e-09	1.47e-06
regulation of synaptic plasticity (GO:0048167)	227	11	1.4	+	7.83	2.65e-07	0.000119
vesicle localization (GO:0051648)	156	7	0.96	+	7.25	6.82e-05	0.011
signal release (GO:0023061)	179	8	1.11	+	7.23	2.1e-05	0.0043
positive regulation of calcium ion transport (GO:0051928)	140	6	0.87	+	6.93	0.00029	0.0349
positive regulation of synaptic transmission (GO:0050806)	165	7	1.02	+	6.86	9.56e-05	0.0144
calcium ion transmembrane transport (GO:0070588)	144	6	0.89	+	6.74	0.000335	0.0388
regulation of membrane potential (GO:0042391)	452	18	2.8	+	6.44	6.84e-10	8.3e-07
negative regulation of secretion by cell (GO:1903531)	176	7	1.09	+	6.43	0.000141	0.0198
regulation of transmembrane transporter activity (GO:0022898)	278	11	1.72	+	6.4	1.79e-06	0.000577
regulation of microtubule cytoskeleton organization (GO:0070507)	154	6	0.95	+	6.3	0.000472	0.0496
regulation of transporter activity (GO:0032409)	292	11	1.81	+	6.09	2.83e-06	0.000876
calcium ion transport (GO:0006816)	213	8	1.32	+	6.07	6.87e-05	0.0109
regulation of ion transmembrane transporter activity (GO:0032412)	267	10	1.65	+	6.06	8.56e-06	0.00218
inorganic cation transmembrane transport (GO:0098662)	435	16	2.69	+	5.95	1.9e-08	1.25e-05
sensory perception of mechanical stimulus (GO:0050954)	197	7	1.22	+	5.74	0.000274	0.0334
exocytosis (GO:0006887)	226	8	1.4	+	5.72	0.000102	0.0151
modulation of chemical synaptic transmission (GO:0050804)	516	18	3.19	+	5.64	5.1e-09	4.73e-06
regulation of trans-synaptic signaling (GO:0099177)	517	18	3.2	+	5.63	5.25e-09	4.6e-06
inorganic ion transmembrane transport (GO:0098660)	489	17	3.02	+	5.62	1.48e-08	1.06e-05
regulation of synapse organization (GO:0050807)	261	9	1.61	+	5.58	4.56e-05	0.00782
regulation of ion transmembrane transport (GO:0034765)	493	17	3.05	+	5.58	1.66e-08	1.14e-05
regulation of metal ion transport (GO:0010959)	292	10	1.81	+	5.54	1.81e-05	0.00391
cation transmembrane transport (GO:0098655)	470	16	2.91	+	5.5	5.35e-08	3.38e-05
metal ion transport (GO:0030001)	294	10	1.82	+	5.5	1.91e-05	0.00397
negative regulation of secretion (GO:0051048)	207	7	1.28	+	5.47	0.000365	0.0411
cell-cell signaling (GO:0007267)	830	28	5.13	+	5.45	3.31e-13	2.61e-09
regulation of exocytosis (GO:0017157)	242	8	1.5	+	5.34	0.000161	0.0225
regulation of synapse structure or activity (GO:0050803)	273	9	1.69	+	5.33	6.38e-05	0.0105
muscle system process (GO:0003012)	244	8	1.51	+	5.3	0.00017	0.0236
regulation of muscle system process (GO:0090257)	244	8	1.51	+	5.3	0.00017	0.0234
regulation of cation transmembrane transport (GO:1904062)	372	12	2.3	+	5.22	4.62e-06	0.00133
regulation of blood circulation (GO:1903522)	249	8	1.54	+	5.19	0.000195	0.026
regulation of transmembrane transport (GO:0034762)	593	19	3.67	+	5.18	7.02e-09	5.54e-06
cell junction organization (GO:0034330)	508	16	3.14	+	5.09	1.49e-07	7.85e-05
regulation of ion transport (GO:0043269)	733	23	4.53	+	5.07	2.25e-10	3.22e-07
positive regulation of ion transport (GO:0043270)	322	10	1.99	+	5.02	4.05e-05	0.00701
ion transmembrane transport (GO:0034220)	607	18	3.75	+	4.79	5.66e-08	3.43e-05
blood circulation (GO:0008015)	412	12	2.55	+	4.71	1.25e-05	0.003
cation transport (GO:0006812)	730	21	4.52	+	4.65	6.6e-09	5.48e-06
response to metal ion (GO:0010038)	281	8	1.74	+	4.6	0.000428	0.0456
regulation of calcium ion transport (GO:0051924)	281	8	1.74	+	4.6	0.000428	0.0453
cell projection morphogenesis (GO:0048858)	498	14	3.08	+	4.55	3.41e-06	0.00101
circulatory system process (GO:0003013)	443	12	2.74	+	4.38	2.52e-05	0.00496
neuron projection morphogenesis (GO:0048812)	486	13	3.01	+	4.32	1.3e-05	0.00306
cell part morphogenesis (GO:0032990)	524	14	3.24	+	4.32	6.01e-06	0.00166
plasma membrane bounded cell projection morphogenesis (GO:0120039)	492	13	3.04	+	4.27	1.47e-05	0.00327
positive regulation of nervous system development (GO:0051962)	346	9	2.14	+	4.21	0.000357	0.0405
regulation of neuron projection development (GO:0010975)	545	14	3.37	+	4.15	9.27e-06	0.00232
ion transport (GO:0006811)	1073	27	6.64	+	4.07	5.94e-10	7.8e-07
secretion (GO:0046903)	491	12	3.04	+	3.95	6.62e-05	0.0108
regulation of nervous system development (GO:0051960)	536	13	3.32	+	3.92	3.51e-05	0.00637
regulation of secretion by cell (GO:1903530)	666	16	4.12	+	3.88	4.71e-06	0.00133
neuron projection development (GO:0031175)	715	17	4.42	+	3.84	2.66e-06	0.000839
export from cell (GO:0140352)	423	10	2.62	+	3.82	0.000353	0.0403
cellular component morphogenesis (GO:0032989)	612	14	3.79	+	3.7	3.25e-05	0.00625
regulation of system process (GO:0044057)	613	14	3.79	+	3.69	3.31e-05	0.00628
neuron development (GO:0048666)	884	20	5.47	+	3.66	6.84e-07	0.000263
negative regulation of transport (GO:0051051)	495	11	3.06	+	3.59	0.000299	0.0358
neurogenesis (GO:0022008)	1503	33	9.3	+	3.55	1.61e-10	2.54e-07
generation of neurons (GO:0048699)	1371	30	8.48	+	3.54	1.43e-09	1.5e-06
transmembrane transport (GO:0055085)	928	20	5.74	+	3.48	1.43e-06	0.0005
behavior (GO:0007610)	697	15	4.31	+	3.48	3.34e-05	0.00626
regulation of secretion (GO:0051046)	745	16	4.61	+	3.47	1.84e-05	0.00392
regulation of transport (GO:0051049)	1880	40	11.63	+	3.44	2.62e-12	6.89e-09
neuron differentiation (GO:0030182)	1086	23	6.72	+	3.42	2.82e-07	0.000123
regulation of anatomical structure size (GO:0090066)	570	12	3.53	+	3.4	0.000257	0.032
regulation of plasma membrane bounded cell projection organization (GO:0120035)	730	15	4.52	+	3.32	5.58e-05	0.00936
nervous system development (GO:0007399)	2106	43	13.03	+	3.3	1.15e-12	4.54e-09
regulation of cell projection organization (GO:0031344)	747	15	4.62	+	3.25	7.19e-05	0.0113
cell morphogenesis (GO:0000902)	749	14	4.63	+	3.02	0.000261	0.0321
positive regulation of transport (GO:0051050)	1029	17	6.36	+	2.67	0.000238	0.0305
regulation of localization (GO:0032879)	2870	47	17.75	+	2.65	1.52e-10	2.66e-07
chemical homeostasis (GO:0048878)	1146	18	7.09	+	2.54	0.000283	0.0343
intracellular signal transduction (GO:0035556)	1355	21	8.38	+	2.51	0.000101	0.015
regulation of biological quality (GO:0065008)	3879	60	23.99	+	2.5	9.49e-13	4.99e-09
cell development (GO:0048468)	1821	28	11.26	+	2.49	6.65e-06	0.00172
cell projection organization (GO:0030030)	1173	18	7.26	+	2.48	0.000372	0.0411
regulation of multicellular organismal development (GO:2000026)	1454	21	8.99	+	2.34	0.000344	0.0396
system process (GO:0003008)	2655	38	16.42	+	2.31	5.58e-07	0.00022
regulation of cell communication (GO:0010646)	3243	44	20.06	+	2.19	3.03e-07	0.000129
regulation of signaling (GO:0023051)	3255	44	20.13	+	2.19	3.2e-07	0.000133
transport (GO:0006810)	3566	48	22.06	+	2.18	6.67e-08	3.9e-05
cellular localization (GO:0051641)	2214	29	13.69	+	2.12	9.18e-05	0.0139
establishment of localization (GO:0051234)	3730	48	23.07	+	2.08	2.58e-07	0.000124
system development (GO:0048731)	4186	53	25.89	+	2.05	7.32e-08	4.12e-05
localization (GO:0051179)	4976	63	30.78	+	2.05	1.61e-09	1.58e-06
nervous system process (GO:0050877)	2139	27	13.23	+	2.04	0.00038	0.0416
regulation of multicellular organismal process (GO:0051239)	2813	35	17.4	+	2.01	4.77e-05	0.00809
regulation of molecular function (GO:0065009)	2558	31	15.82	+	1.96	0.000236	0.0305
cell differentiation (GO:0030154)	3582	43	22.16	+	1.94	1.14e-05	0.00276
cellular developmental process (GO:0048869)	3634	43	22.48	+	1.91	1.41e-05	0.00326
signaling (GO:0023052)	5237	60	32.39	+	1.85	2.63e-07	0.000122
cell communication (GO:0007154)	5343	61	33.05	+	1.85	1.91e-07	9.74e-05
multicellular organism development (GO:0007275)	4801	54	29.7	+	1.82	3.19e-06	0.000968
anatomical structure development (GO:0048856)	5182	55	32.05	+	1.72	1.6e-05	0.00351
developmental process (GO:0032502)	5576	59	34.49	+	1.71	6.4e-06	0.00168
multicellular organismal process (GO:0032501)	7328	75	45.33	+	1.65	2.14e-07	0.000106
regulation of cellular process (GO:0050794)	11466	96	70.92	+	1.35	1.43e-05	0.00327
biological regulation (GO:0065007)	12583	105	77.83	+	1.35	1.34e-06	0.000482
regulation of biological process (GO:0050789)	11980	97	74.1	+	1.31	8.79e-05	0.0135
cellular process (GO:0009987)	15109	113	93.45	+	1.21	0.000185	0.0249
nucleic acid metabolic process (GO:0090304)	1754	1	10.85	-	0.09	0.000329	0.0387
gene expression (GO:0010467)	1974	1	12.21	-	0.08	0.000103	0.015

[truncated: 4 more sheets: S. Table 10, S. Table 11, S. Table 12, S. Table 13]
